# Supplementary material for: Tomato activates ethylene signaling to maintain pathogenesis-related genes expression for conferring bacterial wilt resistance
Source: Front Plant Sci. 2026 Feb 16;16:1753391. doi: 10.3389/fpls.2025.1753391 (PMC12950712; doi:10.3389/fpls.2025.1753391)
Supplement: Supplementary file 1 [file DataSheet1.xlsx]

## Sheet: Table S1
Table S1 Assessment of data quality
Sample		RawReads(M)	RawBase(G)s	CleanReads(M)	CleanBases(G)	ValidBases(%)	Q30(%)	GC(%)
ZJ_7_3_CK1		45.73	6.86	45.38	6.54	95.34	96.35	42.83
ZJ_7_3_CK2		48.01	7.2	47.59	6.83	94.86	96.06	42.78
ZJ_7_3_CK3		47.01	7.05	46.49	6.67	94.53	96.17	42.69
ZJ_7_3_RS1		46.34	6.95	45.68	6.49	93.41	95.94	42.69
ZJ_7_3_RS2		42.72	6.41	42.31	6.02	93.93	96.36	42.58
ZJ_7_3_RS3		47.51	7.13	47.11	6.67	93.65	96.7	42.66
ZJ_7_6_CK1		44.41	6.66	43.94	6.25	93.86	96.36	42.54
ZJ_7_6_CK2		43.76	6.56	43.33	6.18	94.09	95.72	42.58
ZJ_7_6_CK3		48.53	7.28	48.03	6.85	94.16	96.66	42.61
ZJ_7_6_RS1		45.69	6.85	45.32	6.45	94.17	96.19	42.81
ZJ_7_6_RS2		48.32	7.25	47.87	6.8	93.89	96.73	42.88
ZJ_7_6_RS3		44.49	6.67	43.93	6.22	93.28	96.24	42.61
LM04_056_3_CK1		48.81	7.32	48.44	6.98	95.34	95.86	42.58
LM04_056_3_CK2		49.49	7.42	49.01	6.98	94.08	95.95	42.61
LM04_056_3_CK3		50.1	7.51	49.72	7.13	94.87	95.97	42.54
LM04_056_3_RS1		49.47	7.42	49.06	7.04	94.86	95.41	42.58
LM04_056_3_RS2		50.8	7.62	50.35	7.26	95.23	96.01	42.62
LM04_056_3_RS3		49.26	7.39	48.79	6.99	94.59	95.79	42.65
LM04_056_6_CK1		47.09	7.06	46.58	6.65	94.21	96.12	42.75
LM04_056_6_CK2		48.8	7.33	48.38	6.9	94.07	95.81	42.64
LM04_056_6_CK3		50.1	7.51	49.72	7.13	94.87	95.97	42.54
LM04_056_6_RS1		49.47	7.42	49.06	7.04	94.86	95.41	42.58
LM04_056_6_RS2		50.8	7.62	50.35	7.26	95.23	96.01	42.62
LM04_056_6_RS3		49.26	7.39	48.79	6.99	94.59	95.79	42.65

## Sheet: Table S2
Primer For qPCR
Gene	Forward primer	Reverse primer
SlNAC035	CTCGGGCTCAATTCCCTCTC	ACGCGACGACTTGGTCTAAG
SlHSFB2a	GCACCAGCAGTAGTAACGGT	AGTGGTCCTTAACATCGCCG
SlWRKY75	TGAGTGGTGTGTGCATGTGT	TCGGATACAGAACCAACAACCA
SlWRKY51	GCCACACCAACACATGTTCA	TCATCCAAGGTCTCAAGTTGTGT
SlbHLH93	ATTTCAATATCGGCGCGTGC	AGAAAGACGACCATTGAGCCT
SlMYB44	GCTCAACTTGGCAATAGGTGG	GAGTCGTTGGATCAATCCCCA
SlbHLH25	AAGGGGTGTGATCGTTGACC	CCACGGCAAACAAGCTTCAA
SlABR1	GGAATGTATTGGTGGCCCCA	TTCGTAGGGCGTGCATTTCT
SlMYB62	ATCATGGCGAAGGACGATGG	GGAGCTGTTCCTGAGGAGTG
SlNF-Y-B6	ACGAGAATCATGCGCGGTAT	TCACAGTCTTTCGTCGCTCC
SlACS4	TCAACGTCTCCCCTGGATCT	TCCTTGCAAGTGCGATCTCC
SlACS5	AGCTGCCGCTACAAAGATGT	ATTTGCGAGACCTGAAGCGA
SlACS10	GGGGCTTCTATTGTTGGGCT	AGGAAGAACCAGGAGTTGCG
SlACS4	TCAACGTCTCCCCTGGATCT	TCCTTGCAAGTGCGATCTCC
SlPR1	ACTGGAGAGGACAACGTCCA	TTCCTCGACAATCGATCACTTT
SlPR1a1	AGACCCATCCATAACTATTCCTTT	TCGAGGAGTTTGAGCTTGTGA
SlPR1a2	CTCTCAAAGCAAAAATGGGGTTG	GTCTTGGGGTGAATTTTGAGCAT
SlPRL4	ACCCTTCTCCATTTCCCCTCT	GGCCACTGAAGAATGGGCTA

## Sheet: Table S3
Plants disease progression was recorded based on a scale score ranging from 0 to 4
0	no wilting
1	1%–25% leaf wilting
2	26%–50% leaf wilting
3	51%–75% leaf wilting
4	all leaf wilting

## Sheet: Table S4
id	LM04_056_3_CK1	LM04_056_3_CK2	LM04_056_3_CK3	LM04_056_3_RS1	LM04_056_3_RS2	LM04_056_3_RS3	LM04_056_6_CK1	LM04_056_6_CK2	LM04_056_6_CK3	LM04_056_6_RS1	LM04_056_6_RS2	LM04_056_6_RS3	ZJ_7_3_CK1	ZJ_7_3_CK2	ZJ_7_3_CK3	ZJ_7_3_RS1	ZJ_7_3_RS2	ZJ_7_3_RS3	ZJ_7_6_CK1	ZJ_7_6_CK2	ZJ_7_6_CK3	ZJ_7_6_RS1	ZJ_7_6_RS2	ZJ_7_6_RS3	gene_Dbxref	description	coding_type	GO_id	GO_term	pathway	pathway_description
2-CP1	26.4934	30.409	25.9293	17.9962	23.5192	20.972	32.4982	23.9364	28.1219	28.3599	14.2376	28.4651	25.0747	26.209	27.1327	27.5752	29.4001	28.4549	30.3016	25.3277	20.6701	21.4813	13.0487	26.2853	101250263	2-Cys peroxiredoxin 1	protein_coding	GO:0048046,GO:0009507,GO:0009570,GO:0010319,GO:0051920,GO:0008379,GO:0045454,GO:0042742,GO:0042744,GO:0009409,GO:0006979	apoplast|chloroplast|chloroplast stroma|stromule|peroxiredoxin activity|thioredoxin peroxidase activity|cell redox homeostasis|defense response to bacterium|hydrogen peroxide catabolic process|response to cold|response to oxidative stress
2-CP2	21.0597	23.3255	21.4045	12.7533	13.8093	12.3046	16.9334	14.5613	19.1876	16.2116	9.7022	17.5775	17.6942	17.4591	15.4123	14.4928	14.2577	15.7078	22.7921	22.0826	14.5965	16.3026	11.265	18.4988	101256114	2-Cys peroxiredoxin 2	protein_coding	GO:0048046,GO:0009507,GO:0009941,GO:0009570,GO:0010319,GO:0009579,GO:0004601,GO:0051920,GO:0008379,GO:0045454,GO:0042742,GO:0042744,GO:0009409,GO:0006979	apoplast|chloroplast|chloroplast envelope|chloroplast stroma|stromule|thylakoid|peroxidase activity|peroxiredoxin activity|thioredoxin peroxidase activity|cell redox homeostasis|defense response to bacterium|hydrogen peroxide catabolic process|response to cold|response to oxidative stress
20ox-1	1.49908	0.435907	1.26104	0.0175433	0.033965	0	0.164879	0.248414	0.162651	0.233692	0.126154	0.129444	0	0	0.129108	0.0374286	0.0203833	0	0.0195785	0.0197753	0.28721	0	0.0358597	0.0982095	543553	gibberellin 20-oxidase-1	protein_coding	GO:0005737,GO:0051213,GO:0045544,GO:0046872,GO:0009908,GO:0009740,GO:0009686,GO:0048366,GO:0009739,GO:0048575,GO:0009826	cytoplasm|dioxygenase activity|gibberellin 20-oxidase activity|metal ion binding|flower development|gibberellic acid mediated signaling pathway|gibberellin biosynthetic process|leaf development|response to gibberellin|short-day photoperiodism, flowering|unidimensional cell growth	sly00904	Diterpenoid biosynthesis
20ox-2	0.0161735	0.383764	0.411887	0	0.015574	0	0.0504016	0.0162722	0.0662937	0.0164854	0.0330548	0.0678333	0.0689178	0	0.067657	0.0686487	0.0373855	0	0.0359095	0.072541	0.296313	0.0173972	0.0164428	0.0540386	544211	gibberellin 20-oxidase-2	protein_coding	GO:0005737,GO:0051213,GO:0045544,GO:0046872,GO:0009908,GO:0009740,GO:0009686,GO:0048366,GO:0009739,GO:0048575,GO:0009826	cytoplasm|dioxygenase activity|gibberellin 20-oxidase activity|metal ion binding|flower development|gibberellic acid mediated signaling pathway|gibberellin biosynthetic process|leaf development|response to gibberellin|short-day photoperiodism, flowering|unidimensional cell growth	sly00904	Diterpenoid biosynthesis
20ox-3	37.8968	16.3524	20.5637	1.64872	1.13051	1.29156	2.97711	1.37226	1.36228	0.756714	0.917425	0.687908	0.110354	0.052494	0.938901	0.40305	0.399086	0.197982	0.479162	0.271028	5.23671	0.0371427	0.0702101	1.84594	544200	gibberellin 20-oxidase-3	protein_coding	GO:0005737,GO:0051213,GO:0045544,GO:0046872,GO:0009908,GO:0009740,GO:0009686,GO:0048366,GO:0009739,GO:0048575,GO:0009826	cytoplasm|dioxygenase activity|gibberellin 20-oxidase activity|metal ion binding|flower development|gibberellic acid mediated signaling pathway|gibberellin biosynthetic process|leaf development|response to gibberellin|short-day photoperiodism, flowering|unidimensional cell growth	sly00904	Diterpenoid biosynthesis
2A11	0.173659	0	0.637865	0	0	0.0433035	0	0.524156	0.133464	0	0	0.409692	0.0462491	0	0.45403	0.184274	0.351239	0.0452588	0.048196	0.438125	0.309321	0	0.0441376	0.386816	543980	metallocarboxypeptidase inhibitor TCMP-2	protein_coding
3OH-1	1.9826	3.82692	0.425378	0.957907	2.29094	5.55591	1.19645	1.27281	0.754604	2.30953	0.11577	2.05901	0.824703	4.24835	2.33011	2.06373	2.2696	2.48018	0.335383	0.19055	0.211404	0.487453	1.72767	1.80852	543503	Gibberellin 3-beta-hydroxylase 1	protein_coding			sly00904	Diterpenoid biosynthesis
3OH-2	0.15795	0.331839	0	0.0981989	0.247155	0.256012	0.0205092	0.0993213	0.020232	0.040249	0	0.207018	0.0210328	0.120061	0.165184	0.0209507	0.25101	0.0411648	0.0657546	0	0.0401915	0.0424752	0	0.0219892	543504	3b-hydroxylase	protein_coding			sly00904	Diterpenoid biosynthesis
4CL	278.055	223.534	218.245	222.174	191.921	253.533	216.93	199.287	163.558	190.748	187.38	174.023	270.791	381.084	275.632	633.691	413.785	470.379	223.068	151.923	132.002	238.521	142.622	240.566	101249624	4-coumarate--CoA ligase	protein_coding	GO:0016207,GO:0005524,GO:0009698	4-coumarate-CoA ligase activity|ATP binding|phenylpropanoid metabolic process	sly00130,sly00940	Ubiquinone and other terpenoid-quinone biosynthesis|Phenylpropanoid biosynthesis
5PT1	145.311	135.041	205.249	165.749	115.563	126.624	168.87	179.934	161.5	187.403	218.1	156.197	68.8439	67.9295	52.7059	54.6921	79.615	50.94	168.667	292.601	153.582	123.036	206.123	122.043	100134896	inositol-1%2C4%2C5-triphosphate-5-phosphatase	protein_coding	GO:0052659,GO:0052658,GO:0004445,GO:0034485,GO:0004439,GO:0009738,GO:0046855,GO:0032957,GO:0046856,GO:0009737,GO:0009845,GO:0090351	inositol-1,3,4,5-tetrakisphosphate 5-phosphatase activity|inositol-1,4,5-trisphosphate 5-phosphatase activity|inositol-polyphosphate 5-phosphatase activity|phosphatidylinositol-3,4,5-trisphosphate 5-phosphatase activity|phosphatidylinositol-4,5-bisphosphate 5-phosphatase activity|abscisic acid-activated signaling pathway|inositol phosphate dephosphorylation|inositol trisphosphate metabolic proces…
5PT3	3.1641	3.34191	2.87904	1.67691	1.95629	1.41416	2.3618	2.37451	2.38303	2.36156	1.37814	2.55621	1.99846	1.8312	1.64546	1.11917	1.29891	1.56814	2.53365	3.34431	1.81263	1.67385	1.81933	1.59829	100134913	inositol-1%2C4%2C5-triphosphate-5-phosphatase	protein_coding	GO:0005634,GO:0005886,GO:0034485,GO:0004439,GO:0071472,GO:0010305,GO:0046856,GO:2000377	nucleus|plasma membrane|phosphatidylinositol-3,4,5-trisphosphate 5-phosphatase activity|phosphatidylinositol-4,5-bisphosphate 5-phosphatase activity|cellular response to salt stress|leaf vascular tissue pattern formation|phosphatidylinositol dephosphorylation|regulation of reactive oxygen species metabolic process
5PT4	6.78442	5.81251	9.0862	15.5817	13.2128	17.5517	7.10027	9.84474	8.67198	9.94262	12.6184	12.9581	11.6375	14.6075	14.786	26.9185	17.6573	22.2463	8.96565	6.4782	13.5312	14.1031	13.8982	19.496	100134908	inositol-1%2C4%2C5-triphosphate-5-phosphatase	protein_coding	GO:0034485,GO:0004439,GO:0046856	phosphatidylinositol-3,4,5-trisphosphate 5-phosphatase activity|phosphatidylinositol-4,5-bisphosphate 5-phosphatase activity|phosphatidylinositol dephosphorylation
7k-LTP	0.427388	0.0469492	0.139541	0.0472374	0.0457273	0.0473659	0.345299	0.0477773	0.875911	0.774452	0.582318	0.597502	1.01176	0.144385	1.68852	0.755856	0.38419	0.495046	0.421739	1.54417	0.773346	0.510804	0.386226	0.26444	101261679	lipid-transfer protein 7k-LTP	protein_coding	GO:0008289,GO:0006869	lipid binding|lipid transport
9612	5.77375	5.07032	5.63871	2.21287	1.9132	2.74398	2.94587	4.44217	2.297	3.35796	0.173532	2.77768	3.45525	4.76737	2.71718	1.89207	2.25707	6.30224	5.65555	5.76953	2.05684	3.0505	0.880483	2.04259	778293	probable pectate lyase P18	protein_coding	GO:0005576,GO:0046872,GO:0030570,GO:0045490	extracellular region|metal ion binding|pectate lyase activity|pectin catabolic process	sly00040	Pentose and glucuronate interconversions
AADC1A	282.874	193.543	250.737	338.685	281.097	346.771	274.953	254.284	243.294	295.374	335.383	272.353	215.327	307.761	157.593	376.854	300.411	367.922	261.235	185.505	175.202	343.657	260.663	323.725	778254	aromatic amino acid decarboxylase 1A	protein_coding	GO:0004398,GO:0030170,GO:0019752	histidine decarboxylase activity|pyridoxal phosphate binding|carboxylic acid metabolic process	sly00360	Phenylalanine metabolism
AADC1B	242.443	264.209	287.04	321.514	299.729	243.175	323.982	279.295	285.076	271.354	278.407	255.473	256.552	295.451	179.372	225.728	176.379	214.647	317.81	219.104	264.864	274.034	242.494	275.71	778255	aromatic amino acid decarboxylase 1B	protein_coding	GO:0004398,GO:0030170,GO:0019752	histidine decarboxylase activity|pyridoxal phosphate binding|carboxylic acid metabolic process	sly00360	Phenylalanine metabolism
AADC2	113.017	111.921	93.43	77.2783	93.5712	113.712	104.158	57.5296	61.9254	101.181	92.343	65.0409	111.567	162.18	173.312	249.783	206.346	211.631	57.0169	44.1181	66.1679	127.993	64.9668	96.6058	778256	aromatic amino acid decarboxylase 2	protein_coding	GO:0004398,GO:0030170,GO:0019752	histidine decarboxylase activity|pyridoxal phosphate binding|carboxylic acid metabolic process	sly00360	Phenylalanine metabolism
AAP1	8.36367	15.4343	8.39971	5.35435	9.64533	6.69353	17.8014	10.092	20.4852	5.84651	5.99132	10.2953	12.3261	11.3402	8.73194	5.9516	6.89058	6.18572	12.2647	11.0098	11.3168	7.59837	9.46525	7.74138	543529	amino acid transporter	protein_coding	GO:0016021,GO:0005886,GO:0015172,GO:0015171,GO:0015175,GO:0015293,GO:0003333,GO:0015810,GO:0015827	integral component of membrane|plasma membrane|acidic amino acid transmembrane transporter activity|amino acid transmembrane transporter activity|neutral amino acid transmembrane transporter activity|symporter activity|amino acid transmembrane transport|aspartate transmembrane transport|tryptophan transport
AAP2	766.534	647.083	694.717	1245.62	1055.99	883.537	823.484	1096.99	1014.45	669.002	982.322	915.515	857.102	942.971	674.18	820.52	780.75	810.508	1012.71	1167.18	1167.35	694.8	893.54	1058.46	544207	amino acid transporter	protein_coding	GO:0016021,GO:0031965,GO:0005886,GO:0015171,GO:0015293,GO:0003333,GO:0015802	integral component of membrane|nuclear membrane|plasma membrane|amino acid transmembrane transporter activity|symporter activity|amino acid transmembrane transport|basic amino acid transport
AAP3	2.03487	2.0807	2.15696	3.8958	3.03311	2.89157	2.7363	3.19713	3.38485	2.31562	4.82817	3.12735	3.74155	5.25469	3.10464	5.90099	4.70365	4.57678	5.2142	5.07909	4.72392	2.45868	3.99581	5.23109	543528	amino acid transporter	protein_coding	GO:0016021,GO:0031965,GO:0005886,GO:0015171,GO:0015293,GO:0003333,GO:0015802	integral component of membrane|nuclear membrane|plasma membrane|amino acid transmembrane transporter activity|symporter activity|amino acid transmembrane transport|basic amino acid transport
AAT	0	0	0	0	0	0	0	0	0	0	0	0	0	0	0	0	0	0	0	0	0	0	0.0130461	0.0142918	543922	alcohol acyl transferase	protein_coding	GO:0016747	transferase activity, transferring acyl groups other than amino-acyl groups
AAT2	10.6103	22.1779	5.08407	12.4275	10.012	10.2728	19.0157	6.5401	13.8928	12.5339	4.19976	15.6748	17.8964	15.1511	16.8669	5.95955	6.13148	6.2986	10.8336	22.7846	24.3487	12.6988	16.7297	9.00859	101260310	BAHD acyltransferase DCR-like	protein_coding	GO:0005737,GO:0005829,GO:0016747,GO:0010143,GO:0051179,GO:0090626,GO:0010090	cytoplasm|cytosol|transferase activity, transferring acyl groups other than amino-acyl groups|cutin biosynthetic process|localization|plant epidermis morphogenesis|trichome morphogenesis
ABC1K1	1.89778	1.97008	2.08699	1.14983	1.10477	0.57648	2.19537	1.78786	1.97122	1.10787	0.643495	1.32959	2.23304	1.53871	1.82231	0.759747	0.817533	1.00718	1.88653	2.27305	2.72182	0.733036	0.552504	1.23934	101243810	ABC1-like kinase 1	protein_coding	GO:0009507,GO:0010287,GO:0005524,GO:0004672,GO:0006995,GO:0015996,GO:0009767,GO:0080177,GO:1904143,GO:1902326,GO:0031540,GO:0010109,GO:1902171,GO:0009637,GO:1901562,GO:0080183,GO:0010114,GO:0009414,GO:0010027	chloroplast|plastoglobule|ATP binding|protein kinase activity|cellular response to nitrogen starvation|chlorophyll catabolic process|photosynthetic electron transport chain|plastoglobule organization|positive regulation of carotenoid biosynthetic process|positive regulation of chlorophyll biosynthetic process|regulation of anthocyanin biosynthetic process|regulation of photosynthesis|regulation o…
ABC1K3	6.66793	5.7449	6.78501	4.16409	4.95234	5.607	5.57013	5.39498	5.06587	5.9025	6.01938	5.25668	6.75288	6.19221	7.20263	5.18238	6.52003	6.06797	5.87535	5.59914	6.7868	5.41416	5.12728	5.63906	101248385	ABC1-like kinase 3	protein_coding	GO:0009507,GO:0010287,GO:0005524,GO:0004672,GO:0006995,GO:0009658,GO:0080177,GO:0050821,GO:1902171,GO:0009644,GO:0080183,GO:0010114,GO:0009414	chloroplast|plastoglobule|ATP binding|protein kinase activity|cellular response to nitrogen starvation|chloroplast organization|plastoglobule organization|protein stabilization|regulation of tocopherol cyclase activity|response to high light intensity|response to photooxidative stress|response to red light|response to water deprivation
ABI3	0.564328	0.517107	1.47626	1.28701	0.954281	1.20127	0.957946	0.311582	0.409029	1.05923	2.25747	1.25558	0.102639	0.530093	0.352665	0.481981	0.851079	0.294149	0.450759	0.316388	1.46399	0.710664	0.70666	1.09605	778203	ABI3 protein	protein_coding	GO:0005737,GO:0005634,GO:0003677,GO:0009738,GO:0007275	cytoplasm|nucleus|DNA binding|abscisic acid-activated signaling pathway|multicellular organism development
ACA10	43.0883	39.1519	38.6842	43.7567	46.9078	60.5011	75.5308	73.0306	69.9227	49.0614	41.6471	60.0485	77.497	74.5091	78.6924	73.3994	68.3183	74.9486	58.6796	70.8685	53.8669	60.2396	55.3697	58.5201	100736245	auto-inhibited Ca2 -transporting ATPase 10	protein_coding	GO:0005887,GO:0005886,GO:0009506,GO:0005524,GO:0005388,GO:0005516,GO:0046872	integral component of plasma membrane|plasma membrane|plasmodesma|ATP binding|calcium-transporting ATPase activity|calmodulin binding|metal ion binding
ACI112	4.31202	4.76603	1.51732	3.96732	5.17632	5.85763	1.44102	1.50039	1.80062	4.83115	5.48137	2.30305	19.5195	8.04913	32.4854	10.4393	15.6725	14.4978	1.66836	2.09993	3.65937	4.41444	5.14775	6.30879	778220	ACI112 protein	protein_coding	GO:0007623	circadian rhythm
ACI13	6.35862	9.6064	7.23126	5.2591	5.84774	6.15231	7.02568	6.39743	6.12538	7.62213	5.74332	7.16659	8.54966	7.45814	9.68835	6.4188	9.13815	9.21068	9.46475	7.47702	6.98101	9.52949	5.54445	7.32047	778215		protein_coding
ACI14	16.5504	16.4083	21.5471	9.74076	12.1962	11.0054	12.8463	12.558	12.1544	11.4573	11.4629	13.9069	11.8274	11.9979	13.1015	10.4153	12.9648	13.1318	18.0414	16.7536	15.8862	12.4866	10.0956	15.1045	778222	protein ACI14	protein_coding
ACI19	106.301	120.736	136.089	191.854	218.33	204.002	165.86	182.214	202.992	126.427	75.1261	194.393	295.464	303.713	486.908	295.68	252.958	274.925	131.225	122.392	176.033	121.643	88.9198	215.8	778221	ACI19 protein	protein_coding	GO:0016021,GO:0005743,GO:0005262,GO:0015292,GO:0051560	integral component of membrane|mitochondrial inner membrane|calcium channel activity|uniporter activity|mitochondrial calcium ion homeostasis
ACI29	159.725	182.97	137.758	151.032	156.818	160.56	181.597	156.52	137.138	205.66	161.324	151.184	242.794	224.954	233.515	263.183	268.76	301.606	186.725	168.633	143.629	267.919	252.264	173.603	778217	60S ribosomal protein L10	protein_coding	GO:0005840,GO:0003735,GO:0006412	ribosome|structural constituent of ribosome|translation	sly03010	Ribosome
ACI36	167.691	192.405	212.278	136.673	172.32	134.089	225.911	168.698	176.19	167.401	83.7031	176.968	232.293	197.67	204.832	146.267	181.69	187.052	205.552	193.016	160.576	190.615	137.24	163.126	778218	oxoglutarate/malate translocator	protein_coding	GO:0005618,GO:0009507,GO:0009941,GO:0016021,GO:0005743,GO:0005739,GO:0009506,GO:0005774,GO:0005310,GO:0015367,GO:0015142,GO:0006835,GO:0035674	cell wall|chloroplast|chloroplast envelope|integral component of membrane|mitochondrial inner membrane|mitochondrion|plasmodesma|vacuolar membrane|dicarboxylic acid transmembrane transporter activity|oxoglutarate:malate antiporter activity|tricarboxylic acid transmembrane transporter activity|dicarboxylic acid transport|tricarboxylic acid transmembrane transport
ACI39	67.2281	98.7049	64.6372	63.0271	69.026	57.5514	77.9651	64.9303	66.1956	74.0115	43.3755	62.0561	65.2894	64.153	49.7617	60.4384	74.9821	88.8865	62.8516	51.6194	37.5039	72.0151	45.2924	50.892	778333	cytoplasmic ribosomal protein S13	protein_coding	GO:0022627,GO:0005730,GO:0070181,GO:0003735,GO:0006412	cytosolic small ribosomal subunit|nucleolus|small ribosomal subunit rRNA binding|structural constituent of ribosome|translation	sly03010	Ribosome
ACO1	69.8571	40.1962	76.4428	139.724	132.741	179.855	87.6174	105.03	99.3718	63.7169	66.624	94.7247	108.405	113.579	147.68	212.61	227.854	193.862	43.1062	26.6769	70.0052	184.918	57.8305	155.359	544052	1-aminocyclopropane-1-carboxylate oxidase 1	protein_coding	GO:0009815,GO:0051213,GO:0031418,GO:0046872,GO:0071398,GO:0071281,GO:0071732,GO:0009727,GO:0009693,GO:0009835,GO:0010030,GO:0009735,GO:0009620,GO:0009651	1-aminocyclopropane-1-carboxylate oxidase activity|dioxygenase activity|L-ascorbic acid binding|metal ion binding|cellular response to fatty acid|cellular response to iron ion|cellular response to nitric oxide|detection of ethylene stimulus|ethylene biosynthetic process|fruit ripening|positive regulation of seed germination|response to cytokinin|response to fungus|response to salt stress	sly00270	Cysteine and methionine metabolism
ACO3	0.0134718	0.239744	0	0.0134009	0	0	0.0139941	0.013554	0	0	0.137666	0	0.947191	1.99342	1.90199	5.54659	2.91163	4.50814	1.80962	3.73115	1.72771	3.05762	3.01315	4.00605	101268031	1-aminocyclopropane-1-carboxylate oxidase homolog	protein_coding	GO:0051213,GO:0031418,GO:0046872,GO:0009693,GO:0009835	dioxygenase activity|L-ascorbic acid binding|metal ion binding|ethylene biosynthetic process|fruit ripening
ACO4	159.459	47.0431	30.5307	495.636	266.922	243.219	93.1714	85.4543	26.5701	303.934	311.355	226.536	33.7927	35.0152	13.1496	231.625	100.318	130.815	11.7129	4.69102	6.43404	339.19	124.022	79.286	544285	ethylene-forming enzyme	protein_coding	GO:0009815,GO:0051213,GO:0031418,GO:0046872,GO:0071398,GO:0071281,GO:0071732,GO:0009727,GO:0009693,GO:0009835,GO:0010030,GO:0009735,GO:0009620,GO:0009651	1-aminocyclopropane-1-carboxylate oxidase activity|dioxygenase activity|L-ascorbic acid binding|metal ion binding|cellular response to fatty acid|cellular response to iron ion|cellular response to nitric oxide|detection of ethylene stimulus|ethylene biosynthetic process|fruit ripening|positive regulation of seed germination|response to cytokinin|response to fungus|response to salt stress	sly00270	Cysteine and methionine metabolism
ACO4-like	186.646	288.501	155.887	249.459	234.175	217.673	334.374	259.296	306.783	240.991	142.579	253.573	375.75	457.664	372.729	455.599	283.465	409.239	287.258	234.197	317.288	263.561	338.774	331.634	543506	1-aminocyclopropane-1-carboxylate oxidase	protein_coding	GO:0009815,GO:0031418,GO:0046872,GO:0009693,GO:0009835	1-aminocyclopropane-1-carboxylate oxidase activity|L-ascorbic acid binding|metal ion binding|ethylene biosynthetic process|fruit ripening	sly00270	Cysteine and methionine metabolism
ACS1A	226.899	157.093	200.646	258.29	205.241	166.234	169.635	162.822	196.128	199.207	225.691	228.147	165.366	166.29	91.5032	91.2455	121.839	102.196	168.968	191.34	169.957	162.575	229.743	182.941	544028	1-aminocyclopropane-1-carboxylate synthase	protein_coding	GO:0016847,GO:0030170,GO:0009693,GO:0009835	1-aminocyclopropane-1-carboxylate synthase activity|pyridoxal phosphate binding|ethylene biosynthetic process|fruit ripening	sly00270,sly04016	Cysteine and methionine metabolism|MAPK signaling pathway - plant
ACS2	0.425074	1.64282	1.00935	3.52362	9.4143	6.60389	3.19791	3.86197	4.81782	13.9303	15.44	7.63093	9.00163	13.1462	10.0224	34.6768	19.8449	24.305	5.54826	4.33302	5.21804	9.43567	16.4348	6.92908	606304	1-aminocyclopropane-1-carboxylate synthase 2	protein_coding	GO:0016847,GO:0030170,GO:0009693,GO:0009835	1-aminocyclopropane-1-carboxylate synthase activity|pyridoxal phosphate binding|ethylene biosynthetic process|fruit ripening	sly00270,sly04016	Cysteine and methionine metabolism|MAPK signaling pathway - plant
ACS3	115.987	84.1104	103.03	115.963	185.858	159.044	139.255	165.908	184.091	172.261	214.702	200.822	167.741	163.826	139.209	105.405	134.404	97.3778	177.874	151.964	176.498	130.098	205.884	156.802	778292	1-aminocyclopropane-1-carboxylate synthase 3	protein_coding	GO:0016847,GO:0030170,GO:0009693,GO:0009835	1-aminocyclopropane-1-carboxylate synthase activity|pyridoxal phosphate binding|ethylene biosynthetic process|fruit ripening	sly00270	Cysteine and methionine metabolism
ACS4	0	0.0287726	0.0285056	0.0144746	0.0560474	0	0	0.01464	0	0.0296637	0.0148696	0.0152573	0	0	0	0	0	0.0151693	0.0969226	0	0	0	0.059174	0.0162061	778356	1-aminocyclopropane-1-carboxylate synthase	protein_coding	GO:0016847,GO:0030170,GO:0009693,GO:0009835	1-aminocyclopropane-1-carboxylate synthase activity|pyridoxal phosphate binding|ethylene biosynthetic process|fruit ripening	sly00270	Cysteine and methionine metabolism
ACS5	0	0	0	0	0	0	0	0	0	0	0	0	0	0	0	0	0.0776314	0.0280088	0	0	0	0	0.0546299	0.0299231	606300	1-aminocyclopropane-1-carboxylate synthase 5	protein_coding	GO:0016847,GO:0030170,GO:0009693,GO:0009835	1-aminocyclopropane-1-carboxylate synthase activity|pyridoxal phosphate binding|ethylene biosynthetic process|fruit ripening	sly00270	Cysteine and methionine metabolism
ACS6	45.1898	29.1952	30.3343	24.0143	17.7768	15.4451	20.2478	14.7181	25.4958	12.6505	15.3067	17.256	26.2356	22.5153	22.3175	18.4336	23.0453	26.85	13.9939	19.8932	19.008	24.7334	6.19023	14.5376	606302	1-aminocyclopropane-1-carboxylate synthase	protein_coding	GO:0016847,GO:0030170,GO:0009693,GO:0009835	1-aminocyclopropane-1-carboxylate synthase activity|pyridoxal phosphate binding|ethylene biosynthetic process|fruit ripening	sly00270,sly04016	Cysteine and methionine metabolism|MAPK signaling pathway - plant
ACS7B	0.156825	0	0.0180716	0.155999	0.159895	0.0552082	0.076661	0.0928129	2.09859	0.0188058	0.0377073	0.135417	0	0	0.0385899	0	0.0319857	0.105785	0.0614457	0.0206878	0.16901	0.0992296	0.0375144	0.0410964	543621	1-aminocyclopropane-1-carboxylate synthase	protein_coding	GO:0016847,GO:0030170,GO:0009693,GO:0009835	1-aminocyclopropane-1-carboxylate synthase activity|pyridoxal phosphate binding|ethylene biosynthetic process|fruit ripening	sly00270	Cysteine and methionine metabolism
ACS8	0.040785	0.0134409	0.0532647	0.0270468	0.11782	0.0271204	0.014122	0.0820678	0.111449	0.332572	0.222279	0.0427641	0.188274	0.0275569	0.0142176	0.100982	0.141413	0.0992072	0.150922	0.0609759	0.0968616	0.16086	0.290249	0.0605644	606301	1-aminocyclopropane-1-carboxylate synthase 8	protein_coding	GO:0016847,GO:0030170,GO:0009693,GO:0009835	1-aminocyclopropane-1-carboxylate synthase activity|pyridoxal phosphate binding|ethylene biosynthetic process|fruit ripening	sly00270	Cysteine and methionine metabolism
ACT	549.567	591.385	558.939	545.536	444.587	419.699	483.521	431.697	431.238	458.366	345.105	463.993	516.877	516.804	376.447	347.068	376.925	411.161	583.649	633.328	563.419	514.163	516.134	462.688	101264601	actin-7	protein_coding	GO:0005618,GO:0009941,GO:0009570,GO:0005856,GO:0005829,GO:0005739,GO:0005730,GO:0005886,GO:0009506,GO:0005524,GO:0005200,GO:0051301,GO:0009733,GO:0009416,GO:0009611,GO:0048364,GO:0010053,GO:0048767,GO:0009845	cell wall|chloroplast envelope|chloroplast stroma|cytoskeleton|cytosol|mitochondrion|nucleolus|plasma membrane|plasmodesma|ATP binding|structural constituent of cytoskeleton|cell division|response to auxin|response to light stimulus|response to wounding|root development|root epidermal cell differentiation|root hair elongation|seed germination
ADC	394.009	415.223	409.34	511.184	493.214	488.684	629.773	658.654	572.309	508.515	646.927	608.212	544.41	492.312	495.449	518.066	498.285	575.012	534.944	498.268	475.037	507.996	572.282	521.961	543960	arginine decarboxylase	protein_coding	GO:0008792,GO:0006527,GO:0033388,GO:0008295	arginine decarboxylase activity|arginine catabolic process|putrescine biosynthetic process from arginine|spermidine biosynthetic process	sly00330	Arginine and proline metabolism
ADH	26.0166	29.3419	33.1319	24.169	24.9159	22.6205	28.181	29.1674	23.5917	22.6622	17.3242	27.4063	21.8101	24.6043	23.0614	19.9646	19.3368	20.7103	23.7164	25.7242	25.3479	22.8711	16.5568	28.1192	100134903	alcohol dehydrogenase-like	protein_coding
ADH2	30.0499	48.0907	32.8239	728.992	1081.67	1892.7	67.2432	76.8127	52.3494	2725.49	5312.54	501.255	70.0286	283.519	74.9233	1241.95	1616.71	995.165	206.147	165.099	115.196	3101.43	5526.1	1228.76	544074	alcohol dehydrogenase	protein_coding	GO:0005737,GO:0004022,GO:0008270	cytoplasm|alcohol dehydrogenase (NAD) activity|zinc ion binding	sly00010,sly00071,sly00350,sly00592,sly00620	Glycolysis / Gluconeogenesis|Fatty acid degradation|Tyrosine metabolism|alpha-Linolenic acid metabolism|Pyruvate metabolism
ADH3	129.349	149.321	165.004	91.0101	108.317	96.6074	155.197	147.188	120.336	111.444	121.474	116.435	123.788	123.226	112.684	99.8972	103.789	125.423	146.746	159.757	118.294	120.324	86.6927	127.116	100750249	alcohol dehydrogenase class III	protein_coding	GO:0005737,GO:0004022,GO:0051903,GO:0008270,GO:0006069	cytoplasm|alcohol dehydrogenase (NAD) activity|S-(hydroxymethyl)glutathione dehydrogenase activity|zinc ion binding|ethanol oxidation	sly00010,sly00071,sly00350,sly00620	Glycolysis / Gluconeogenesis|Fatty acid degradation|Tyrosine metabolism|Pyruvate metabolism
AFRR	250.131	253.165	308.14	233.535	283.943	369.327	270.632	286.874	227.516	270.274	301.586	251.254	438.222	468.521	538.546	790.061	496.77	659.731	295.865	262.203	281.269	405.904	353.582	372.129	101264360	monodehydroascorbate reductase	protein_coding	GO:0005737,GO:0050660,GO:0016656	cytoplasm|flavin adenine dinucleotide binding|monodehydroascorbate reductase (NADH) activity	sly00053	Ascorbate and aldarate metabolism
AGAL	20.4782	11.5066	10.9523	8.82146	20.1454	16.9075	10.5025	16.4797	10.2289	21.1642	12.3456	16.4408	19.442	27.4555	24.2835	32.4889	23.833	35.446	22.0201	25.524	12.8781	26.7434	32.9419	27.5625	778277	alpha-galactosidase	protein_coding	GO:0052692,GO:0005975	raffinose alpha-galactosidase activity|carbohydrate metabolic process	sly00052,sly00561,sly00600,sly00603	Galactose metabolism|Glycerolipid metabolism|Sphingolipid metabolism|Glycosphingolipid biosynthesis - globo and isoglobo series
AGO10	2.80359	4.11187	2.94174	0.823163	1.51813	1.67927	2.68255	3.88294	4.83935	1.47609	0.605061	2.94711	2.33306	1.48216	2.29784	1.34744	2.25913	2.25336	3.31034	2.90367	2.71561	2.3788	0.87031	3.02709	101267383	protein argonaute 10	protein_coding	GO:0005737,GO:0003743,GO:0031047,GO:0048366,GO:0019827	cytoplasm|translation initiation factor activity|gene silencing by RNA|leaf development|stem cell population maintenance
AGO1B	91.1998	92.9551	97.6012	61.7422	61.3481	56.1195	77.0837	87.5051	79.1311	61.816	63.9035	77.465	74.6858	69.0665	71.2808	53.8572	57.7577	60.0292	86.573	81.8704	90.4657	59.5633	52.6583	80.7179	101255074	Argonaute1B	protein_coding	GO:0003676,GO:0031047	nucleic acid binding|gene silencing by RNA
AGO2A	55.7892	45.6005	63.2605	38.4324	42.2303	45.322	41.3862	40.3811	45.4668	55.4197	60.4119	52.0319	59.344	42.2745	46.2872	25.9652	33.7201	29.2366	55.1955	51.5565	57.3207	59.0228	54.977	45.4942	101249141	argonaute 2A	protein_coding	GO:0005829,GO:0005634,GO:0003729,GO:0035197,GO:0042742,GO:0051607,GO:0031047,GO:0019048,GO:0006417	cytosol|nucleus|mRNA binding|siRNA binding|defense response to bacterium|defense response to virus|gene silencing by RNA|modulation by virus of host morphology or physiology|regulation of translation
AGO3	0.510725	0.315584	0.208438	0.254017	0.409828	0.403288	0.139999	0.242647	0.399783	0.122913	0.10148	0.505757	0.272034	0.32351	0.497024	0.338715	0.18856	0.517628	0.614219	0.461319	1.00356	0.556996	0.108173	0.948012	101247981	Argonaute 3	protein_coding	GO:0005829,GO:0005634,GO:0003729,GO:0035197,GO:0042742,GO:0051607,GO:0031047,GO:0019048,GO:0006417	cytosol|nucleus|mRNA binding|siRNA binding|defense response to bacterium|defense response to virus|gene silencing by RNA|modulation by virus of host morphology or physiology|regulation of translation
AGO4A	139.007	147.835	166.699	113.827	113.625	96.9568	138.021	140.572	148.323	103.263	103.579	130.883	134.604	124.104	124.303	91.9897	103.152	93.9621	161.788	183.593	170.565	98.5417	98.1075	121.856	101256023	argonaute 4A	protein_coding	GO:0015030,GO:0005719,GO:0005730,GO:0005654,GO:0003682,GO:0004521,GO:0035198,GO:0035197,GO:0006342,GO:0031048,GO:0009816,GO:0051607,GO:0006306,GO:0016458,GO:0051567,GO:0019048,GO:0070919,GO:0030422,GO:0006417,GO:0080188	Cajal body|nuclear euchromatin|nucleolus|nucleoplasm|chromatin binding|endoribonuclease activity|miRNA binding|siRNA binding|chromatin silencing|chromatin silencing by small RNA|defense response to bacterium, incompatible interaction|defense response to virus|DNA methylation|gene silencing|histone H3-K9 methylation|modulation by virus of host morphology or physiology|production of siRNA involved …
AGO4B	19.8309	21.4478	27.635	11.5047	15.7555	11.6091	20.2569	12.2412	18.1193	12.2521	10.5596	17.0867	16.0942	9.98978	17.2417	8.0624	13.2823	9.07513	19.9958	26.7592	25.7083	12.2434	11.3928	15.0127	101246148	Argonaute 4B	protein_coding	GO:0015030,GO:0005719,GO:0005730,GO:0005654,GO:0003682,GO:0004521,GO:0035198,GO:0035197,GO:0006342,GO:0031048,GO:0009816,GO:0051607,GO:0006306,GO:0016458,GO:0051567,GO:0019048,GO:0070919,GO:0030422,GO:0006417,GO:0080188	Cajal body|nuclear euchromatin|nucleolus|nucleoplasm|chromatin binding|endoribonuclease activity|miRNA binding|siRNA binding|chromatin silencing|chromatin silencing by small RNA|defense response to bacterium, incompatible interaction|defense response to virus|DNA methylation|gene silencing|histone H3-K9 methylation|modulation by virus of host morphology or physiology|production of siRNA involved …
AGO4D	0	0	0.0139541	0.0141712	0.0137182	0	0.0147985	0.0214998	0.00729926	0.014521	0.00727897	0.0149376	0.0151764	0.0144385	0.0446962	0.00755856	0.0576285	0.0222771	0.0474457	0.0239613	0.0217503	0	0.00724173	0.00793321	101248049	Argonaute 4D	protein_coding	GO:0005737,GO:0005634,GO:0035197,GO:0051607,GO:0031047,GO:1904159,GO:0009554,GO:0010529,GO:0048481,GO:0006417	cytoplasm|nucleus|siRNA binding|defense response to virus|gene silencing by RNA|megasporocyte differentiation|megasporogenesis|negative regulation of transposition|plant ovule development|regulation of translation
AGO5	7.27689	4.9584	3.73285	8.42916	6.54755	7.07515	5.62158	7.59465	4.5373	5.69577	3.96192	6.46741	8.65156	9.48117	9.92931	6.84903	4.43856	5.50386	4.12475	2.89824	3.68463	4.8892	4.95692	5.6674	101244672	Argonaute 5	protein_coding	GO:0005829,GO:0046872,GO:0003723,GO:0009814,GO:0031047,GO:0006417,GO:0009615,GO:0060145	cytosol|metal ion binding|RNA binding|defense response, incompatible interaction|gene silencing by RNA|regulation of translation|response to virus|viral gene silencing in virus induced gene silencing
AGO6	5.44703	6.13175	6.14278	5.38002	5.44543	3.7655	4.73784	4.61211	4.27905	6.48657	9.00669	5.73558	6.95169	5.58298	6.30079	4.2512	5.26255	4.95554	7.09037	6.04723	6.49299	6.03318	6.46981	4.47908	101264839	Argonaute 6	protein_coding	GO:0003676,GO:0031047	nucleic acid binding|gene silencing by RNA
AGO7	0.428272	0.751931	0.87514	0.146902	0.284412	0.44927	0.29914	0.23773	0.348063	0.602111	1.13183	0.309692	0.440501	0.411599	0.386109	0.235061	0.3499	0.592718	0.459044	0.339465	0.360751	0.222395	0.578035	0.361845	101055594	argonaute 7	protein_coding	GO:0005737,GO:0003723,GO:0051607,GO:0035195,GO:0010492,GO:0010599,GO:0010267,GO:0040034,GO:0006417,GO:0010050,GO:0060145	cytoplasm|RNA binding|defense response to virus|gene silencing by miRNA|maintenance of shoot apical meristem identity|production of lsiRNA involved in RNA interference|production of ta-siRNAs involved in RNA interference|regulation of development, heterochronic|regulation of translation|vegetative phase change|viral gene silencing in virus induced gene silencing
AGP-1	384.509	466.524	430.061	593.396	642.383	665.016	708	854.929	943.204	616.757	391.047	792.683	808.218	784.761	606.731	586.843	619.892	622.792	815.341	963.238	722.965	724.837	867.016	753.105	544160		protein_coding
AGP-S2	16.6011	18.7661	19.1382	10.2034	11.9677	11.3536	16.3654	17.1633	15.1033	20.1086	37.0732	13.4178	13.6536	13.3733	12.4873	10.2293	12.1544	12.7798	20.5189	25.3258	15.0219	18.9284	28.7738	12.7882	544033	ADP-glucose pyrophosphorylase large subunit	protein_coding	GO:0009501,GO:0009507,GO:0005524,GO:0008878,GO:0005978,GO:0019252	amyloplast|chloroplast|ATP binding|glucose-1-phosphate adenylyltransferase activity|glycogen biosynthetic process|starch biosynthetic process	sly00500,sly00520	Starch and sucrose metabolism|Amino sugar and nucleotide sugar metabolism
AI	44.2541	35.4068	26.7994	27.7609	36.267	16.5664	37.2466	33.7071	40.9616	22.1074	7.04851	30.766	24.7497	14.9689	32.873	8.13249	15.6782	10.8658	20.3342	20.4773	35.3369	13.1666	7.63578	25.5702	543992	beta-fructosidase	protein_coding	GO:0016021,GO:0005775,GO:0004575,GO:0005985	integral component of membrane|vacuolar lumen|sucrose alpha-glucosidase activity|sucrose metabolic process	sly00052,sly00500	Galactose metabolism|Starch and sucrose metabolism
AIM1	30.5196	31.2849	29.2974	34.8622	39.8208	33.4155	26.0433	26.8578	28.0748	43.7583	69.2822	34.8814	15.8154	17.5937	11.8037	17.5096	25.2056	19.1547	27.8845	18.8524	30.3805	37.8832	37.7888	27.4706	100271699	ABA-induced MYB transcription factor	protein_coding	GO:0005634,GO:0003700,GO:0043565,GO:0009737,GO:1902074,GO:0009651	nucleus|DNA-binding transcription factor activity|sequence-specific DNA binding|response to abscisic acid|response to salt|response to salt stress
AML1	34.6677	34.9076	38.4392	23.0292	23.3798	20.1346	25.0344	28.3599	22.9353	23.3973	23.9675	26.9652	27.5458	22.3025	26.9127	21.0092	22.2663	21.5882	29.4284	30.7002	30.6279	21.4841	20.9163	25.0711	543936	mei2-like protein	protein_coding	GO:0005634,GO:0003723	nucleus|RNA binding
AMT1-2	82.6312	51.1111	94.437	24.8817	17.9927	15.2378	34.0658	41.3013	13.8318	21.7171	56.3528	14.5944	58.5152	72.2679	26.7271	87.5958	34.8892	95.1443	69.2697	71.0472	36.0605	28.1037	15.0205	47.3678	544110	ammonium transporter	protein_coding	GO:0005887,GO:0008519,GO:0072488,GO:0015696	integral component of plasma membrane|ammonium transmembrane transporter activity|ammonium transmembrane transport|ammonium transport
AMT1-3	0	0.11453	0.0425502	0	0.0418309	0	0.060167	0.0145687	0.0741921	0	0	0	0.0617031	0.0146757	0.0302871	0.0460966	0.0167359	0.0150954	0.0964507	0	0	0	0.0147215	0.0161272	543590	ammonium transporter	protein_coding	GO:0005887,GO:0008519,GO:0072488,GO:0015696	integral component of plasma membrane|ammonium transmembrane transporter activity|ammonium transmembrane transport|ammonium transport
AN2	0.134414	0	0.0789943	0	0	0	0.0279249	0	0.0550949	0	0.0274709	0	0	0	0.028114	0.0285261	0	0.0280246	0.0895302	0.0301434	0	0	0	0.11976	101247276	MYB transcriptional factor AN2	protein_coding	GO:0005634,GO:0003700,GO:0043565,GO:0044212,GO:0030154,GO:0007275,GO:0031540,GO:0006355,GO:0009753	nucleus|DNA-binding transcription factor activity|sequence-specific DNA binding|transcription regulatory region DNA binding|cell differentiation|multicellular organism development|regulation of anthocyanin biosynthetic process|regulation of transcription, DNA-templated|response to jasmonic acid
AN34	555.775	735.498	634.957	490.99	569.804	561.171	812.572	651.135	712.088	679.545	423.255	726.285	673.588	825.264	593.049	482.581	502.209	556.804	848.302	944.062	681.51	668.966	652.135	625.077	543564	annexin p34	protein_coding	GO:0048046,GO:0005618,GO:0009507,GO:0009570,GO:0005829,GO:0016020,GO:0005739,GO:0005886,GO:0009506,GO:0009579,GO:0005774,GO:0005773,GO:0005524,GO:0005509,GO:0005544,GO:0005507,GO:0004601,GO:0042803,GO:0008270,GO:0070588,GO:0071435,GO:0009737,GO:0046686,GO:0009409,GO:0009408,GO:0006970,GO:0009651,GO:0009414	apoplast|cell wall|chloroplast|chloroplast stroma|cytosol|membrane|mitochondrion|plasma membrane|plasmodesma|thylakoid|vacuolar membrane|vacuole|ATP binding|calcium ion binding|calcium-dependent phospholipid binding|copper ion binding|peroxidase activity|protein homodimerization activity|zinc ion binding|calcium ion transmembrane transport|potassium ion export|response to abscisic acid|response t…
AN35	211.753	190.087	277.32	101.492	144.749	144.003	216.729	180.045	188.498	173.434	101.187	163.416	206.956	205.69	188.415	178.884	149.695	232.463	274.959	371.868	178.606	192.195	117.808	186.23	543563	annexin p35	protein_coding	GO:0048046,GO:0005829,GO:0016020,GO:0005634,GO:0009579,GO:0005524,GO:0005509,GO:0005544,GO:0005507,GO:0004601,GO:0042803,GO:0008270,GO:0015774,GO:0009409,GO:0009408,GO:0009651,GO:0009414	apoplast|cytosol|membrane|nucleus|thylakoid|ATP binding|calcium ion binding|calcium-dependent phospholipid binding|copper ion binding|peroxidase activity|protein homodimerization activity|zinc ion binding|polysaccharide transport|response to cold|response to heat|response to salt stress|response to water deprivation
AO	611.61	537.08	625.405	853.521	701.567	846.389	710.56	807.396	647.091	588.763	720.612	691.447	528.326	636.475	399.568	681.205	601.831	623.655	682.003	615.736	598.236	724.843	544.55	885.956	778230	ascorbate oxidase	protein_coding	GO:0005576,GO:0005507,GO:0008447	extracellular region|copper ion binding|L-ascorbate oxidase activity
AO1	29.7078	40.8277	22.4465	13.7262	20.4935	20.4368	31.9779	36.3447	36.6382	16.392	6.33579	30.4187	43.8896	44.045	28.4597	23.7869	43.4675	40.3292	55.6667	49.797	43.3382	27.3543	20.1464	36.7531	543650	aldehyde oxidase	protein_coding	GO:0005737,GO:0051537,GO:0004031,GO:0009055,GO:0071949,GO:0050302,GO:0005506,GO:0009688,GO:0009851	cytoplasm|2 iron, 2 sulfur cluster binding|aldehyde oxidase activity|electron transfer activity|FAD binding|indole-3-acetaldehyde oxidase activity|iron ion binding|abscisic acid biosynthetic process|auxin biosynthetic process	sly00906	Carotenoid biosynthesis
AOC	64.5582	86.9736	78.8316	197.656	185.766	169.616	145.725	161.587	258.022	89.6673	90.7983	196.345	458.196	718.698	472.011	1020.78	529.616	688.946	222.08	177.705	210.509	217.673	185.03	347.061	544306	allene oxide cyclase	protein_coding	GO:0009507,GO:0046423,GO:0009734,GO:0007623,GO:0050832,GO:0080186,GO:0009908,GO:0009864,GO:0009695,GO:0048573,GO:1900367,GO:0009737,GO:0009646,GO:0009637,GO:0009723,GO:0010218,GO:0042542,GO:0009625,GO:0010038,GO:0010114,GO:0009751,GO:0009651,GO:0033274,GO:0009611,GO:0006636	chloroplast|allene-oxide cyclase activity|auxin-activated signaling pathway|circadian rhythm|defense response to fungus|developmental vegetative growth|flower development|induced systemic resistance, jasmonic acid mediated signaling pathway|jasmonic acid biosynthetic process|photoperiodism, flowering|positive regulation of defense response to insect|response to abscisic acid|response to absence o…	sly00592	alpha-Linolenic acid metabolism
AOS2	14.8031	14.2069	13.9519	3.4901	5.50525	5.20059	7.65221	5.92082	5.47178	3.96093	3.32823	4.64618	8.97929	7.09767	9.45824	6.89729	8.02939	10.2296	6.56406	5.07834	7.32722	5.60843	4.88864	6.56974	101266902	allene oxide synthase 2	protein_coding	GO:0009941,GO:0009706,GO:0009535,GO:0020037,GO:0047987,GO:0005506,GO:0004497,GO:0016705,GO:0006952,GO:0009695,GO:0055114,GO:0031408,GO:0016125	chloroplast envelope|chloroplast inner membrane|chloroplast thylakoid membrane|heme binding|hydroperoxide dehydratase activity|iron ion binding|monooxygenase activity|oxidoreductase activity, acting on paired donors, with incorporation or reduction of molecular oxygen|defense response|jasmonic acid biosynthetic process|oxidation-reduction process|oxylipin biosynthetic process|sterol metabolic pro…	sly00592	alpha-Linolenic acid metabolism
AOS3	63.04	307.528	8.58894	7.41082	3.56077	2.56287	38.9204	15.374	6.64516	1.44115	0.375096	2.12395	15.9888	22.6104	12.0992	8.46809	12.8215	20.6068	7.22918	1.67684	1.86804	23.7487	5.07244	2.31659	101247264	cytochrome P450 CYP74C3	protein_coding	GO:0046423,GO:0020037,GO:0047987,GO:0005506,GO:0016705,GO:0006952,GO:0055114,GO:0031408,GO:0016125	allene-oxide cyclase activity|heme binding|hydroperoxide dehydratase activity|iron ion binding|oxidoreductase activity, acting on paired donors, with incorporation or reduction of molecular oxygen|defense response|oxidation-reduction process|oxylipin biosynthetic process|sterol metabolic process	sly00592	alpha-Linolenic acid metabolism
AP1M2	24.5717	22.3759	23.3149	20.7371	17.9563	16.7834	23.2519	23.3773	21.326	18.2116	13.5576	19.8251	21.364	21.8472	16.6326	18.633	17.6161	20.6846	21.7513	25.656	16.3442	23.4672	16.5417	18.6874	101255715	adaptor protein-2 mu-adaptin	protein_coding	GO:0030131,GO:0005905,GO:0005794,GO:0005886,GO:0008289,GO:0006897,GO:0006886	clathrin adaptor complex|clathrin-coated pit|Golgi apparatus|plasma membrane|lipid binding|endocytosis|intracellular protein transport	sly04144	Endocytosis
AP2b	18.4574	10.1724	24.9459	16.0786	11.1994	12.518	14.3292	17.8734	13.6255	14.8764	25.8264	16.1086	16.8733	12.8182	16.7909	15.1083	14.2049	13.8277	18.7006	16.5108	19.6014	18.8531	18.5008	18.6647	100620057	AP2 transcription factor SlAP2b	protein_coding	GO:0005634,GO:0003677,GO:0003700,GO:0030154,GO:0009908,GO:0010073,GO:0048481,GO:0048316,GO:0010093	nucleus|DNA binding|DNA-binding transcription factor activity|cell differentiation|flower development|meristem maintenance|plant ovule development|seed development|specification of floral organ identity
APS-AA2	4.70994	3.84066	6.24971	1.12123	2.0351	1.82695	3.51259	3.66539	2.99072	1.74387	0.699323	2.59587	2.65882	2.57034	4.71516	2.19991	2.3961	3.02154	4.06673	4.51387	2.6428	1.86197	1.08454	2.57796	544190	acid phosphatase 1-like	protein_coding	GO:0003993	acid phosphatase activity
APS1	26.8571	32.0087	26.2863	17.6885	21.2364	23.3022	30.0852	28.3166	22.8087	20.1459	13.4717	20.1237	28.2622	28.711	31.2293	27.4795	24.4969	30.0434	26.8425	19.1368	21.9062	25.7012	15.0236	26.7929	544065	acid phosphatase	protein_coding	GO:0003993	acid phosphatase activity
APX1	232.386	284.643	280.957	210.277	224.923	209.018	267.727	265.04	194.752	258.094	301.27	202.698	427.879	450.477	373.659	402.729	315.266	383.838	471	395.895	244.782	357.842	313.655	250.64	778223	cytosolic ascorbate peroxidase 1	protein_coding	GO:0005618,GO:0009507,GO:0009570,GO:0005829,GO:0005794,GO:0005886,GO:0009506,GO:0020037,GO:0016688,GO:0046872,GO:0004601,GO:0034599,GO:0009793,GO:0042744,GO:0046686,GO:0009735,GO:0009408,GO:0000302,GO:0009651	cell wall|chloroplast|chloroplast stroma|cytosol|Golgi apparatus|plasma membrane|plasmodesma|heme binding|L-ascorbate peroxidase activity|metal ion binding|peroxidase activity|cellular response to oxidative stress|embryo development ending in seed dormancy|hydrogen peroxide catabolic process|response to cadmium ion|response to cytokinin|response to heat|response to reactive oxygen species|respons…	sly00053,sly00480	Ascorbate and aldarate metabolism|Glutathione metabolism
APX2	99.6246	106.954	139.187	93.8608	108.096	96.4107	132.099	121.449	119.85	107.819	128.405	111.695	177.154	194.698	152.873	171.023	141.17	175.232	169.871	166.533	127.259	165.964	123.994	126.799	778224	cytosolic ascorbate peroxidase 2	protein_coding	GO:0005618,GO:0009507,GO:0009570,GO:0005829,GO:0005794,GO:0005886,GO:0009506,GO:0020037,GO:0016688,GO:0046872,GO:0004601,GO:0034599,GO:0009793,GO:0042744,GO:0046686,GO:0009735,GO:0009408,GO:0000302,GO:0009651	cell wall|chloroplast|chloroplast stroma|cytosol|Golgi apparatus|plasma membrane|plasmodesma|heme binding|L-ascorbate peroxidase activity|metal ion binding|peroxidase activity|cellular response to oxidative stress|embryo development ending in seed dormancy|hydrogen peroxide catabolic process|response to cadmium ion|response to cytokinin|response to heat|response to reactive oxygen species|respons…	sly00053,sly00480	Ascorbate and aldarate metabolism|Glutathione metabolism
APX6	3.08845	2.63401	2.97525	2.48138	3.33346	2.04805	2.82038	2.86828	2.26058	2.95774	2.61846	3.07818	4.26627	3.02693	5.51922	3.51133	4.41286	3.8211	3.71116	2.62583	3.9553	4.18003	4.2095	4.80044	778341	thylakoid-bound ascorbate peroxidase 6	protein_coding	GO:0009507,GO:0009534,GO:0009535,GO:0016021,GO:0009579,GO:0020037,GO:0016688,GO:0046872,GO:0004601,GO:0034599,GO:0010019,GO:0009631,GO:0042744,GO:0071588,GO:0000302	chloroplast|chloroplast thylakoid|chloroplast thylakoid membrane|integral component of membrane|thylakoid|heme binding|L-ascorbate peroxidase activity|metal ion binding|peroxidase activity|cellular response to oxidative stress|chloroplast-nucleus signaling pathway|cold acclimation|hydrogen peroxide catabolic process|hydrogen peroxide mediated signaling pathway|response to reactive oxygen species	sly00053,sly00480	Ascorbate and aldarate metabolism|Glutathione metabolism
APX7	29.0467	43.8385	28.6051	22.3512	25.1518	20.8268	37.3482	32.5168	31.1677	33.1834	23.2505	26.6121	28.0433	30.6825	24.7328	29.4198	32.0799	39.1055	37.6957	30.9996	23.2384	33.7663	23.6915	28.4597	101262528	stromal ascorbate peroxidase 7	protein_coding	GO:0009507,GO:0009570,GO:0016020,GO:0005739,GO:0020037,GO:0016688,GO:0046872,GO:0004601,GO:0034599,GO:0042744,GO:0009735,GO:0000302	chloroplast|chloroplast stroma|membrane|mitochondrion|heme binding|L-ascorbate peroxidase activity|metal ion binding|peroxidase activity|cellular response to oxidative stress|hydrogen peroxide catabolic process|response to cytokinin|response to reactive oxygen species	sly00053,sly00480	Ascorbate and aldarate metabolism|Glutathione metabolism
ARD	170.986	247.48	177.898	149.218	142.719	104.274	206.03	155.156	165.523	132.529	81.1761	153.972	150.012	150.05	129.784	104.707	98.8097	122.221	187.497	198.605	162.309	139.628	123.198	118.55	101255431	acireductone dioxygenase	protein_coding	GO:0005737,GO:0005634,GO:0010309,GO:0005506,GO:0019509,GO:0006555	cytoplasm|nucleus|acireductone dioxygenase [iron(II)-requiring] activity|iron ion binding|L-methionine salvage from methylthioadenosine|methionine metabolic process	sly00270	Cysteine and methionine metabolism
AREB	17.4705	11.2887	15.5671	15.4143	18.4866	23.7196	9.26341	9.91144	15.3843	8.25836	6.57964	14.4926	33.7813	33.6288	51.1983	46.2779	39.9494	35.8435	8.87528	9.24127	19.1145	17.3379	20.2052	28.708	544204	AREB-like protein	protein_coding	GO:0005634,GO:0003677,GO:0003700,GO:0009738	nucleus|DNA binding|DNA-binding transcription factor activity|abscisic acid-activated signaling pathway	sly04075	Plant hormone signal transduction
ARF1	89.9177	48.2996	86.1402	45.8857	58.678	52.2144	54.0178	60.8243	71.3725	21.7868	12.8594	63.8433	28.2267	15.73	45.5327	15.0595	20.3529	18.368	29.96	47.7076	77.5853	22.4222	12.7153	70.1616	543517	alpha-L-arabinofuranosidase	protein_coding	GO:0048046,GO:0009505,GO:0005773,GO:0046556,GO:0009044,GO:0046373,GO:0045493	apoplast|plant-type cell wall|vacuole|alpha-L-arabinofuranosidase activity|xylan 1,4-beta-xylosidase activity|L-arabinose metabolic process|xylan catabolic process	sly00520	Amino sugar and nucleotide sugar metabolism
ARF10	5.52726	5.12519	4.6573	1.63066	2.27275	2.55966	2.34476	3.87715	2.72642	2.6682	3.18368	3.2937	2.99892	3.34022	2.98894	2.02183	3.58096	4.51836	4.52577	4.8696	2.85658	3.17583	1.85855	3.1066	100529137	auxin response factor 10	protein_coding	GO:0005634,GO:0003677,GO:0009734,GO:0006355	nucleus|DNA binding|auxin-activated signaling pathway|regulation of transcription, DNA-templated
ARF12	68.1917	49.0738	107.25	26.0109	42.1703	30.4816	67.3683	87.5269	57.8714	36.2561	49.9274	43.2186	66.0052	76.8312	65.7822	71.2044	44.3028	62.4506	109.67	69.0303	98.3186	52.6806	29.5975	65.7744	100736462	auxin response factor 12	protein_coding	GO:0005634,GO:0003700,GO:0043565,GO:0009734	nucleus|DNA-binding transcription factor activity|sequence-specific DNA binding|auxin-activated signaling pathway	sly04075	Plant hormone signal transduction
ARF13	63.0675	55.7601	69.4192	69.953	73.117	86.396	87.4534	94.4079	91.5935	63.1837	59.9671	85.1125	80.0165	87.7377	81.7572	91.6366	73.37	77.7706	93.9643	92.2834	74.49	68.7203	70.3285	86.7562	100750255	auxin response factor 13	protein_coding	GO:0005634,GO:0009506,GO:0003677,GO:0003700,GO:0009734	nucleus|plasmodesma|DNA binding|DNA-binding transcription factor activity|auxin-activated signaling pathway
ARF14	0	0	0	0	0	0	0	0	0	0.010797	0	0	0	0	0	0	0	0	0	0	0	0	0	0	100529136	auxin response factor 14	protein_coding	GO:0005634,GO:0003677,GO:0003700,GO:0035198,GO:0009734,GO:0051301,GO:0007389,GO:0009733,GO:0048829	nucleus|DNA binding|DNA-binding transcription factor activity|miRNA binding|auxin-activated signaling pathway|cell division|pattern specification process|response to auxin|root cap development
ARF16	1.10449	1.32807	1.15006	0.673059	0.641961	0.65504	0.909575	0.630697	0.540407	1.1765	0.681258	0.803354	0.466399	0.443722	0.3434	0.29564	0.322006	0.518649	0.530217	0.781006	0.698813	0.374611	0.364176	0.34354	100736511	auxin response factor 16	protein_coding	GO:0005634,GO:0003677,GO:0009734,GO:0006355	nucleus|DNA binding|auxin-activated signaling pathway|regulation of transcription, DNA-templated
ARF17	0.649591	0.597628	0.556735	0.601296	0.703701	0.584934	1.08714	1.06203	0.915272	1.04835	0.719119	1.26762	1.02839	0.749793	0.632165	0.411665	0.323249	0.470265	1.03162	0.961058	0.578525	0.621101	0.724612	0.562696	100527977	auxin response factor 17	protein_coding	GO:0005634,GO:0003700,GO:0000987,GO:0048830,GO:0009653,GO:0009734,GO:0052543,GO:0009555,GO:0010208,GO:0006355	nucleus|DNA-binding transcription factor activity|proximal promoter sequence-specific DNA binding|adventitious root development|anatomical structure morphogenesis|auxin-activated signaling pathway|callose deposition in cell wall|pollen development|pollen wall assembly|regulation of transcription, DNA-templated
ARF19	19.0184	19.971	18.6609	28.6448	24.7887	26.5509	22.2726	28.9187	27.1753	17.1117	18.9936	25.948	39.6079	33.6051	37.9392	45.9548	37.632	36.7875	25.3797	22.3151	30.1746	19.3791	26.0433	30.711	100498663	auxin response factor 19	protein_coding	GO:0005634,GO:0003677,GO:0009734,GO:0006355	nucleus|DNA binding|auxin-activated signaling pathway|regulation of transcription, DNA-templated
ARF19-1	19.6848	21.3882	13.0589	6.63654	9.38213	11.8707	12.8657	13.5134	12.0093	13.5782	8.63456	11.1049	9.67572	7.79938	12.0547	7.61106	10.7901	10.7367	10.9141	10.1227	11.2561	9.1186	8.08111	10.2199	100736463	auxin response factor 19-1	protein_coding	GO:0005634,GO:0003677,GO:0009734,GO:0006355	nucleus|DNA binding|auxin-activated signaling pathway|regulation of transcription, DNA-templated
ARF2	57.4029	50.5933	54.6663	26.6956	32.9747	25.7097	28.421	29.9772	32.0144	27.7471	31.762	32.5826	28.1709	20.5098	31.4793	13.7451	19.7595	16.527	33.5287	38.7887	46.5737	22.495	25.3402	24.9021	778240	auxin response factor 2A	protein_coding	GO:0005634,GO:0003677,GO:0046982,GO:0042803,GO:0009734,GO:0009835,GO:0009836,GO:0009911,GO:0006355	nucleus|DNA binding|protein heterodimerization activity|protein homodimerization activity|auxin-activated signaling pathway|fruit ripening|fruit ripening, climacteric|positive regulation of flower development|regulation of transcription, DNA-templated
ARF3	26.5072	23.5441	24.1133	16.5496	17.1674	13.4088	18.086	21.9366	16.7454	13.7644	14.032	16.0763	8.40507	8.37316	10.7664	7.32573	8.93478	6.18463	13.1552	13.9935	19.1963	7.63822	9.31708	16.8648	778363	auxin response factor 3	protein_coding	GO:0005634,GO:0003677,GO:0009734,GO:0006355	nucleus|DNA binding|auxin-activated signaling pathway|regulation of transcription, DNA-templated	sly04075	Plant hormone signal transduction
ARF4	18.4436	20.7044	15.3794	9.52268	10.7969	9.64592	16.3811	28.384	15.6497	14.3431	10.351	15.4811	11.4768	18.8309	12.6854	19.1982	16.4892	16.5922	28.6214	21.7311	15.5145	11.767	15.7545	16.1286	778241	auxin response factor 4	protein_coding	GO:0005634,GO:0003677,GO:0003700,GO:0010158,GO:0009734,GO:0010050	nucleus|DNA binding|DNA-binding transcription factor activity|abaxial cell fate specification|auxin-activated signaling pathway|vegetative phase change
ARF5	5.99044	10.6039	8.36491	2.12762	3.36551	2.87547	8.95163	9.39525	7.63944	4.80261	2.24904	5.19228	9.14715	8.35682	6.51603	6.72667	5.40984	8.24842	17.318	17.7615	5.25324	6.52703	4.18355	7.70741	100736448	auxin response factor 5	protein_coding	GO:0016020,GO:0005634,GO:0003700,GO:0042802,GO:0044212,GO:0009734,GO:0009793,GO:0009908,GO:0010305,GO:0009942,GO:0048507,GO:0006355,GO:0009733,GO:0048364,GO:0010051	membrane|nucleus|DNA-binding transcription factor activity|identical protein binding|transcription regulatory region DNA binding|auxin-activated signaling pathway|embryo development ending in seed dormancy|flower development|leaf vascular tissue pattern formation|longitudinal axis specification|meristem development|regulation of transcription, DNA-templated|response to auxin|root development|xyle…	sly04075	Plant hormone signal transduction
ARF8-1	24.2099	20.3318	17.1197	18.2272	19.4153	20.7988	23.477	23.8456	23.9	18.7105	11.3002	23.8353	18.1907	13.7701	15.2908	10.5582	18.8722	14.7886	14.7277	16.3762	19.3523	15.3477	11.4928	21.715	100736450	auxin response factor 8-1	protein_coding	GO:0005634,GO:0003700,GO:0043565,GO:0009734,GO:0009908,GO:0009733	nucleus|DNA-binding transcription factor activity|sequence-specific DNA binding|auxin-activated signaling pathway|flower development|response to auxin
ARF9	3.78244	2.44404	4.27834	4.65923	5.25305	3.28146	5.07787	5.33895	8.67568	4.93526	11.4816	7.23036	3.05916	5.95271	2.31314	2.19913	2.78193	2.27673	8.77973	12.0776	5.00388	2.0693	6.51925	3.60193	100736445	auxin response factor 9	protein_coding	GO:0005634,GO:0003700,GO:0043565,GO:0009734	nucleus|DNA-binding transcription factor activity|sequence-specific DNA binding|auxin-activated signaling pathway	sly04075	Plant hormone signal transduction
ARG1	74.5761	52.9755	50.8206	87.5044	122.007	159.079	43.211	44.7486	56.7474	56.1823	31.6169	90.5575	38.0426	28.2594	89.8993	29.948	68.7145	28.0222	20.8454	26.1148	88.1697	44.6065	72.4141	77.7976	543944	arginase 1	protein_coding	GO:0009507,GO:0005739,GO:0008783,GO:0004053,GO:0050897,GO:0006527,GO:0042742,GO:0033389,GO:0000050	chloroplast|mitochondrion|agmatinase activity|arginase activity|cobalt ion binding|arginine catabolic process|defense response to bacterium|putrescine biosynthetic process from arginine, using agmatinase|urea cycle	sly00220,sly00330	Arginine biosynthesis|Arginine and proline metabolism
ARG2	0.0362395	0.250801	0.0354963	0.180243	0.0174481	0.0361467	0.1694	0.0364607	0.352788	0.0184692	0	0.018999	0.0772111	0.110185	0.170547	0.0769096	0.272248	0.528904	0.0201153	0.101588	0.0368856	0.0194907	0	0.262346	544271	arginase 2	protein_coding	GO:0009507,GO:0005739,GO:0008783,GO:0004053,GO:0050897,GO:0006527,GO:0042742,GO:0033389,GO:0000050	chloroplast|mitochondrion|agmatinase activity|arginase activity|cobalt ion binding|arginine catabolic process|defense response to bacterium|putrescine biosynthetic process from arginine, using agmatinase|urea cycle	sly00220,sly00330	Arginine biosynthesis|Arginine and proline metabolism
AROGP2	0	0.0108294	0.010729	0.0108959	0	0	0	0	0	0	0.0111933	0	0.0116688	0.0111014	0	0	0.0126598	0.0114189	0.01216	0	0	0	0	0	101252080	polygalacturonase non-catalytic subunit AroGP2	protein_coding	GO:0048046,GO:0005618,GO:0071555	apoplast|cell wall|cell wall organization
AROGP3	3.11048	2.30366	4.75021	0.343788	1.0306	0.95633	2.64044	3.19676	1.29095	0.852274	0.968369	1.06376	5.58197	3.76259	4.10406	2.96937	3.16976	7.1709	7.15361	5.70042	1.29361	6.09202	1.06542	2.40881	101251775	polygalacturonase non-catalytic subunit AroGP3	protein_coding	GO:0048046,GO:0005618,GO:0071555	apoplast|cell wall|cell wall organization
ARPI	38.5582	25.6472	17.8723	3.09543	1.25307	6.57451	9.34473	3.10234	0.811684	14.1579	6.82233	2.40262	1.83831	2.37969	2.84015	17.1706	12.9802	4.24668	3.89419	3.74302	13.5618	4.68616	4.31404	17.9902	543962	proteinase inhibitor	protein_coding	GO:0004867	serine-type endopeptidase inhibitor activity
ARS1	6.81458	6.11679	7.72874	5.02455	7.03686	8.57094	2.57692	1.66894	2.43489	15.9788	24.8615	4.27775	7.60973	5.45252	11.8622	7.83374	7.04698	4.72044	4.57886	5.19463	5.64316	10.6255	18.2013	3.69492	101257705	R1-MYB type transcription factor ARS1	protein_coding	GO:0005634,GO:0003677,GO:0003700,GO:0042752,GO:0009737,GO:0046686,GO:0009723,GO:0009739,GO:0009753,GO:0009751,GO:0009651	nucleus|DNA binding|DNA-binding transcription factor activity|regulation of circadian rhythm|response to abscisic acid|response to cadmium ion|response to ethylene|response to gibberellin|response to jasmonic acid|response to salicylic acid|response to salt stress
AS	13.5844	15.6516	11.0614	9.07268	7.96598	8.37017	13.771	8.65245	10.2001	10.889	6.34022	9.00167	8.54328	8.02234	6.64423	9.36249	10.0943	10.687	9.41495	10.3938	6.3908	10.563	7.80531	8.1529	101255089	argininosuccinate lyase	protein_coding	GO:0009507,GO:0009570,GO:0005737,GO:0005829,GO:0004056,GO:0042450	chloroplast|chloroplast stroma|cytoplasm|cytosol|argininosuccinate lyase activity|arginine biosynthetic process via ornithine	sly00220,sly00250	Arginine biosynthesis|Alanine, aspartate and glutamate metabolism
ASCL	27.337	23.0677	26.1562	26.7994	25.0281	28.3564	22.3623	26.6916	22.3682	20.6843	20.9473	23.8005	23.2873	24.8983	27.6785	25.8671	22.8685	25.1483	23.4592	21.9912	22.2337	25.2508	16.7364	26.1091	543781	ASC1-like protein	protein_coding	GO:0005783,GO:0005789,GO:0016021,GO:0050291,GO:0046513	endoplasmic reticulum|endoplasmic reticulum membrane|integral component of membrane|sphingosine N-acyltransferase activity|ceramide biosynthetic process
ASH1	71.4474	83.794	80.0586	51.5082	79.7927	89.3132	86.6378	135.343	124.011	82.7104	48.9999	110.441	124.369	171.324	124.61	416.305	248.608	311.238	164.656	228.447	77.7441	151.884	176.076	165.872	101253900	acylsugar acylhydrolase 1	protein_coding
ASH3	0	0	0	0	0	0	0	0	0	0	0	0	0	0	0	0	0	0	0.0219	0	0	0	0	0	101259668	acylsugar acylhydrolase 3	protein_coding	GO:0033987,GO:0052689,GO:0009813,GO:0009717,GO:0046287	2-hydroxyisoflavanone dehydratase activity|carboxylic ester hydrolase activity|flavonoid biosynthetic process|isoflavonoid biosynthetic process|isoflavonoid metabolic process
ASR1	1341.54	772.535	916.35	337.556	528.606	603.801	1220.19	1385.23	1102.58	784.248	178.169	859.995	685.659	922.965	639.809	449.634	299.841	443.166	1777.86	2540.91	714.336	503.863	450.564	495.312	543574	abscisic stress-ripening protein 1	protein_coding	GO:0005622,GO:0005634,GO:0032991,GO:0042803,GO:0008270,GO:0009414	intracellular|nucleus|protein-containing complex|protein homodimerization activity|zinc ion binding|response to water deprivation
ASR3	6.28576	4.84464	6.85197	35.8015	22.1609	47.2921	12.1462	15.7763	14.7524	17.1886	30.148	18.851	13.5003	27.229	21.276	112.386	59.4467	72.7496	9.00389	7.16185	8.90879	37.4418	26.7642	37.7506	101247212	abscisic stress-ripening protein 3	protein_coding
ASS	24.3199	31.9323	25.1707	17.6419	16.3374	14.398	28.1086	26.0158	22.3438	22.4211	13.7685	19.2174	24.1669	23.6576	19.2345	26.4356	28.2747	37.4282	26.0201	23.1919	14.6923	29.6928	18.2423	20.6087	101267891	argininosuccinate synthase	protein_coding	GO:0009507,GO:0009570,GO:0005737,GO:0009536,GO:0004055,GO:0005524,GO:0006526,GO:0000053,GO:0000050	chloroplast|chloroplast stroma|cytoplasm|plastid|argininosuccinate synthase activity|ATP binding|arginine biosynthetic process|argininosuccinate metabolic process|urea cycle	sly00220,sly00250	Arginine biosynthesis|Alanine, aspartate and glutamate metabolism
AT1	0.0525193	0.034616	0.0171474	0.0522427	0.0168575	0.0349232	0.200036	0.264199	0.0896965	0.017844	0.0357789	0	0.559482	0.33711	0.768945	0.260072	0.0606998	0.894252	0.213779	0.0392597	0.338552	0.207141	0.0533938	0.253466	101055588	AT1 protein	protein_coding	GO:0102387,GO:0102720	2-phenylethanol acetyltransferase activity|acetyl-coenzyme A:acetyl alcohol acetyltransferase activity	sly00940,sly00941,sly00945	Phenylpropanoid biosynthesis|Flavonoid biosynthesis|Stilbenoid, diarylheptanoid and gingerol biosynthesis
AT3	1.39436	1.15454	2.73152	0.849546	0.63777	0.53893	0.814733	2.47256	0.696558	0.532968	0.0356216	0.420331	2.61801	1.21886	2.95289	2.10842	1.75256	3.47043	0.948102	0.644937	1.2773	0.862417	0.460712	2.01881	101055589	AT3 protein	protein_coding	GO:0102387,GO:0102720	2-phenylethanol acetyltransferase activity|acetyl-coenzyme A:acetyl alcohol acetyltransferase activity	sly00940,sly00941,sly00945	Phenylpropanoid biosynthesis|Flavonoid biosynthesis|Stilbenoid, diarylheptanoid and gingerol biosynthesis
AUREA	1.6742	3.01176	2.4413	1.82816	2.01215	1.14257	1.76526	1.87439	1.5608	2.09141	1.24775	2.2174	2.38695	2.87051	2.50125	1.09531	1.99317	1.90278	3.43768	2.55478	3.19028	1.16447	0.908626	1.8646	778324	phytochromobilin synthase	protein_coding	GO:0009507,GO:0050897,GO:0050619,GO:0010019,GO:0010024	chloroplast|cobalt ion binding|phytochromobilin:ferredoxin oxidoreductase activity|chloroplast-nucleus signaling pathway|phytochromobilin biosynthetic process	sly00860	Porphyrin metabolism
Acx1A	101.272	80.2223	89.8857	97.6746	101.38	125.988	127.427	132.225	133.545	84.8644	69.9612	106.297	137.546	143.15	169.772	186.13	178.058	156.214	93.9438	107.942	114.151	87.657	71.852	141.278	778338	peroxisomal acyl-CoA oxidase 1A	protein_coding	GO:0005777,GO:0009506,GO:0003997,GO:0071949,GO:0005504,GO:0050660,GO:0006635,GO:0033540,GO:0009695,GO:0055088,GO:0001676,GO:0046686,GO:0009620,GO:0009611	peroxisome|plasmodesma|acyl-CoA oxidase activity|FAD binding|fatty acid binding|flavin adenine dinucleotide binding|fatty acid beta-oxidation|fatty acid beta-oxidation using acyl-CoA oxidase|jasmonic acid biosynthetic process|lipid homeostasis|long-chain fatty acid metabolic process|response to cadmium ion|response to fungus|response to wounding	sly00071,sly00410,sly00592,sly00640,sly01040,sly04146	Fatty acid degradation|beta-Alanine metabolism|alpha-Linolenic acid metabolism|Propanoate metabolism|Biosynthesis of unsaturated fatty acids|Peroxisome
Acx1B	0.0118423	0.0117081	0	0.0706798	0.159647	0.047248	0	0	0.0606757	0.0120707	0	0	0.13877	0.0600106	0.161001	0.0376987	0.0958085	0.0123453	0.0131465	0.0132787	0.0602673	0	0	0	778201	peroxisomal acyl-CoA oxidase 1B	protein_coding	GO:0005777,GO:0009506,GO:0003997,GO:0071949,GO:0005504,GO:0050660,GO:0006635,GO:0033540,GO:0009695,GO:0055088,GO:0001676,GO:0046686,GO:0009620,GO:0009611	peroxisome|plasmodesma|acyl-CoA oxidase activity|FAD binding|fatty acid binding|flavin adenine dinucleotide binding|fatty acid beta-oxidation|fatty acid beta-oxidation using acyl-CoA oxidase|jasmonic acid biosynthetic process|lipid homeostasis|long-chain fatty acid metabolic process|response to cadmium ion|response to fungus|response to wounding	sly00071,sly00410,sly00592,sly00640,sly01040,sly04146	Fatty acid degradation|beta-Alanine metabolism|alpha-Linolenic acid metabolism|Propanoate metabolism|Biosynthesis of unsaturated fatty acids|Peroxisome
AdBiL	57.2402	41.5484	50.7564	49.507	55.4584	67.9762	51.7696	49.2479	51.1281	72.8198	82.1642	58.0952	47.474	44.958	59.2901	61.984	62.7601	55.3974	43.783	43.8784	51.8967	54.8945	56.2249	54.7062	101256712	E3 ubiquitin ligase AdBiL	protein_coding	GO:0005634,GO:0046872,GO:0004842,GO:0007623,GO:0009908,GO:0010629,GO:0009585,GO:0010468,GO:2000028,GO:0090227,GO:0010218,GO:0010114	nucleus|metal ion binding|ubiquitin-protein transferase activity|circadian rhythm|flower development|negative regulation of gene expression|red, far-red light phototransduction|regulation of gene expression|regulation of photoperiodism, flowering|regulation of red or far-red light signaling pathway|response to far red light|response to red light
Adi3	2.54702	3.60274	4.81203	1.63213	1.7453	2.3502	3.1214	2.48578	2.09191	3.79211	4.32816	2.6106	1.64628	1.84661	1.02756	1.57911	1.44431	2.25742	3.78062	3.3266	2.72836	4.3302	4.56786	3.01729	543952	AvrPto-dependent Pto-interacting protein 3	protein_coding	GO:0005737,GO:0005634,GO:0005886,GO:0005524,GO:0004674,GO:0006468	cytoplasm|nucleus|plasma membrane|ATP binding|protein serine/threonine kinase activity|protein phosphorylation
AgpL1	8.23499	9.13535	9.27434	1.886	3.49745	2.57468	5.44577	6.6305	4.37731	3.84182	2.77782	5.98793	7.38556	7.01489	5.47069	4.02378	4.81825	7.16787	15.19	21.631	7.78892	4.9266	4.65633	5.8769	544283	ADP-glucose pyrophosphorylase large subunit	protein_coding	GO:0009501,GO:0009507,GO:0005524,GO:0008878,GO:0005978,GO:0019252	amyloplast|chloroplast|ATP binding|glucose-1-phosphate adenylyltransferase activity|glycogen biosynthetic process|starch biosynthetic process	sly00500,sly00520	Starch and sucrose metabolism|Amino sugar and nucleotide sugar metabolism
AnthOMT	1.27884	0.119278	0.0945368	0	0.0232347	0.0481345	0.802063	0.412697	0.17308	0.196755	0.024657	0.202399	0.0257044	0.0244546	0	0.0512081	0	0	1.04467	0.18939	0.147355	0.103819	0.0981232	0.0268732	101255734	flavonoid 3'%2C5'-methyltransferase	protein_coding	GO:0005737,GO:0046872,GO:0008171,GO:0009718,GO:0033485,GO:0033486,GO:0043473	cytoplasm|metal ion binding|O-methyltransferase activity|anthocyanin-containing compound biosynthetic process|cyanidin 3-O-glucoside biosynthetic process|delphinidin 3-O-glucoside biosynthetic process|pigmentation	sly00940,sly00941,sly00945	Phenylpropanoid biosynthesis|Flavonoid biosynthesis|Stilbenoid, diarylheptanoid and gingerol biosynthesis
Aqp2	61.1466	69.4234	51.0412	13.3491	62.5969	33.8773	59.4325	93.6225	79.885	45.5768	29.2884	88.3029	131.795	84.9139	103.9	54.0895	67.9191	80.4037	177.992	142.466	94.6034	87.2898	50.1352	77.5221	543640	Aqp2 protein	protein_coding	GO:0016021,GO:0005886,GO:0009506,GO:0005773,GO:0015250,GO:0009414	integral component of membrane|plasma membrane|plasmodesma|vacuole|water channel activity|response to water deprivation
ArcA1	243.272	290.836	227.406	229.736	252.337	232.38	237.783	200.531	217.657	270.838	150.284	247.476	274.21	227.484	222.335	212.071	273.611	294.888	211.505	203.968	226.396	286.938	267.12	230.399	543508	ArcA1 protein	protein_coding	GO:0005840	ribosome
ArcA2	113.418	139.328	118.533	101.749	108.513	94.576	137.514	109.528	102.204	107.714	53.4636	106.373	135.358	111.57	98.7233	92.7475	125.316	137.075	119.681	113.734	93.0049	131.974	100.176	111.993	543509	ArcA2 protein	protein_coding	GO:0005840	ribosome
Asc-1	43.0307	47.6454	58.0097	40.4475	38.2257	26.4477	47.6343	36.2281	41.0429	34.6503	48.9002	38.5009	57.593	73.4858	53.124	62.8985	44.7658	50.3798	82.3525	87.1839	81.3609	66.5629	79.4949	75.4578	778364	alternaria stem canker resistance protein	protein_coding	GO:0005783,GO:0005789,GO:0016021,GO:0050291,GO:0046513	endoplasmic reticulum|endoplasmic reticulum membrane|integral component of membrane|sphingosine N-acyltransferase activity|ceramide biosynthetic process
Asr2	67.0543	27.1481	138.745	56.1981	53.3452	95.3316	152.377	114.164	91.0894	78.4457	115.814	57.9431	43.3852	56.9452	48.005	128.847	110.384	150.812	116.796	50.4325	40.58	106.938	46.6321	118.587	101247518	abscicic acid stress ripening 2	protein_coding	GO:0005622,GO:0005634,GO:0032991,GO:0042803,GO:0008270,GO:0009414	intracellular|nucleus|protein-containing complex|protein homodimerization activity|zinc ion binding|response to water deprivation
Asr4	895.578	608.561	110.573	201.452	499.24	1172.61	1241.93	773.008	666.81	1064.4	16.1807	753.924	374.441	646.392	635.52	357.561	336.977	278.84	279.92	491.733	161.463	169.607	352.367	152.491	101246420		protein_coding
BAM1	22.2084	15.4323	34.5256	21.0135	33.2854	31.5392	20.7549	10.78	24.9784	16.2453	11.9693	20.3753	87.318	57.6645	150.138	57.6876	67.7575	30.6405	22.4916	34.7319	38.9999	19.6584	14.7179	21.8593	100736451	beta-amylase	protein_coding	GO:0009507,GO:0005829,GO:0005634,GO:0102229,GO:0016161,GO:0009414,GO:0005983	chloroplast|cytosol|nucleus|amylopectin maltohydrolase activity|beta-amylase activity|response to water deprivation|starch catabolic process	sly00500	Starch and sucrose metabolism
BBR/BPC1	76.7718	75.5601	75.0371	70.8351	77.5663	82.9564	67.9859	66.8172	63.3793	75.7883	69.3508	72.4169	71.7159	73.7367	85.705	88.4077	82.7432	75.3338	62.2454	56.7165	77.4929	71.3194	74.9273	77.5678	101055562	GAGA-binding transcriptional activator	protein_coding	GO:0005634,GO:0003677,GO:0003700,GO:0043565,GO:0050793,GO:0006355,GO:0009723	nucleus|DNA binding|DNA-binding transcription factor activity|sequence-specific DNA binding|regulation of developmental process|regulation of transcription, DNA-templated|response to ethylene
BBR/BPC2	66.9637	61.1752	66.0071	54.7203	55.9883	50.644	50.7532	55.2873	47.1932	51.1222	45.6192	52.9742	57.5918	46.7934	55.7493	32.3677	47.9298	38.6545	60.1021	64.5669	72.7052	49.3101	48.0995	60.9214	101055608	GAGA-binding transcriptional activator	protein_coding	GO:0005730,GO:0005634,GO:0003700,GO:0042803,GO:0043565,GO:0006355,GO:0009723	nucleolus|nucleus|DNA-binding transcription factor activity|protein homodimerization activity|sequence-specific DNA binding|regulation of transcription, DNA-templated|response to ethylene
BBR/BPC3	11.2307	7.80156	11.0582	4.4392	5.9479	4.45128	5.03482	5.38198	5.39075	4.72951	4.62075	5.98077	3.7151	3.05522	4.94527	3.1361	3.0742	3.78959	6.82432	4.97086	8.21218	3.30621	3.99618	5.00315	101055563	GAGA-binding transcriptional activator	protein_coding	GO:0005634,GO:0003700,GO:0043565,GO:0006355,GO:0009723	nucleus|DNA-binding transcription factor activity|sequence-specific DNA binding|regulation of transcription, DNA-templated|response to ethylene
BBR/BPC4	16.5203	15.5589	17.4895	11.753	12.0909	10.3206	12.9995	15.2566	13.2321	10.6321	9.71613	12.6305	8.1031	8.55939	8.50322	7.75246	6.89244	8.92806	12.7129	13.9852	14.616	9.0393	8.23067	13.9531	101055597	GAGA-binding transcriptional activator	protein_coding	GO:0005730,GO:0005634,GO:0003700,GO:0042803,GO:0043565,GO:0006355,GO:0009723	nucleolus|nucleus|DNA-binding transcription factor activity|protein homodimerization activity|sequence-specific DNA binding|regulation of transcription, DNA-templated|response to ethylene
BBR/BPC5	1.8216	2.74236	1.9059	1.33155	1.39529	1.28012	2.2936	2.01322	1.76766	1.44881	0.803811	1.49038	3.02841	2.71333	2.51118	2.50406	3.23776	2.9204	2.3899	2.10445	1.09559	1.98912	1.48716	1.87507	101055564	GAGA-binding transcriptional activator	protein_coding	GO:0005634,GO:0003700,GO:0043565,GO:0050793,GO:0006355,GO:0009723	nucleus|DNA-binding transcription factor activity|sequence-specific DNA binding|regulation of developmental process|regulation of transcription, DNA-templated|response to ethylene
BCCP1	15.1704	20.9019	16.5773	9.61487	11.4816	10.0877	21.244	17.9476	19.9243	12.8953	3.58479	15.124	22.3231	20.4623	16.8214	10.5734	13.9103	16.0871	22.8277	24.7939	15.9157	15.134	8.1004	13.2796	543869	biotin carboxylase carrier protein	protein_coding	GO:0009317,GO:0009507,GO:0009941,GO:0009570,GO:0009536,GO:0003989,GO:0006633	acetyl-CoA carboxylase complex|chloroplast|chloroplast envelope|chloroplast stroma|plastid|acetyl-CoA carboxylase activity|fatty acid biosynthetic process	sly00061,sly00620,sly00640	Fatty acid biosynthesis|Pyruvate metabolism|Propanoate metabolism
BI-1	110.486	111.573	108.708	143.008	184.035	211.751	90.5949	98.8579	105.091	340.749	480.274	122.312	174.249	166.871	181.092	208.794	232.405	225.38	135.399	88.9231	120.718	275.43	301.329	145.964	543906	Bax inhibitor	protein_coding	GO:0005737,GO:0005783,GO:0005789,GO:0016021,GO:0005635,GO:0006983,GO:0043066,GO:0043069,GO:0009414,GO:0000038	cytoplasm|endoplasmic reticulum|endoplasmic reticulum membrane|integral component of membrane|nuclear envelope|ER overload response|negative regulation of apoptotic process|negative regulation of programmed cell death|response to water deprivation|very long-chain fatty acid metabolic process
BI-GST/GPX	171.248	144.251	228.98	215.43	347.651	280.338	202.516	137.128	193.781	416.08	473.607	213.979	603.455	460.174	814.777	566.061	609.496	443.651	267.499	294.118	528.499	444.598	637.063	213.4	543628	glutathione S-transferase/peroxidase	protein_coding	GO:0004364,GO:0009734	glutathione transferase activity|auxin-activated signaling pathway	sly00480	Glutathione metabolism
BL2	11.1416	11.0241	6.62954	2.48836	2.45152	5.13184	4.40458	3.39144	3.94508	4.23155	1.4685	3.83208	2.97671	3.91981	4.16537	1.44018	2.58361	2.67253	3.48607	4.55557	3.5032	2.38547	1.69546	3.10218	543693	bell-like homeodomain protein 2	protein_coding	GO:0005737,GO:0005634,GO:0003677,GO:0003700,GO:0046982,GO:0042803,GO:0010197,GO:0009737,GO:0010201,GO:0009610	cytoplasm|nucleus|DNA binding|DNA-binding transcription factor activity|protein heterodimerization activity|protein homodimerization activity|polar nucleus fusion|response to abscisic acid|response to continuous far red light stimulus by the high-irradiance response system|response to symbiotic fungus
BL3	15.8891	8.72514	18.9674	4.20665	2.77524	3.25987	6.1735	4.78539	3.68685	2.99525	7.71894	2.33064	1.43479	1.14547	1.40854	0.819532	0.849077	0.628391	4.63193	3.88643	4.63984	2.21872	1.80017	2.30773	543691	bell-like homeodomain protein 3	protein_coding	GO:0005829,GO:0005634,GO:0009506,GO:0003677,GO:0003700	cytosol|nucleus|plasmodesma|DNA binding|DNA-binding transcription factor activity
BSL1	19.8745	20.2855	20.1786	21.5114	20.3639	23.7096	21.2416	20.5736	17.5294	22.7335	19.0718	19.0104	20.339	18.796	19.5182	21.8604	20.3388	19.5428	16.8701	16.8069	16.7916	21.5494	18.0596	18.7899	101055535	Hop-interacting protein THI129	protein_coding	GO:0005634,GO:0005886,GO:0046872,GO:0004721,GO:0009742	nucleus|plasma membrane|metal ion binding|phosphoprotein phosphatase activity|brassinosteroid mediated signaling pathway
BTF3	382.931	526.193	442.892	377.542	421.494	366.261	291.607	331.733	382.62	437.742	271.061	397.096	444.038	394.934	259.339	335.77	410.554	482.109	387.733	363.478	358.207	435.548	253.114	360.805	778344	BTF3-like transcription factor	protein_coding	GO:0009651	response to salt stress
BiP/grp78	31.4981	49.8952	34.345	24.9366	24.1394	33.0101	35.7048	30.6836	25.3721	54.6738	25.0515	28.4616	64.9319	73.4803	47.4017	59.3017	50.1221	85.6467	69.0124	51.1696	20.0549	98.6782	86.7174	30.5871	543957	glucose-regulated protein 78	protein_coding	GO:0005737,GO:0034663,GO:0005788,GO:0016020,GO:0005634,GO:0005524,GO:0016887,GO:0042623,GO:0031072,GO:0051787,GO:0044183,GO:0051082,GO:0034605,GO:0034620,GO:0051085,GO:0030968,GO:0042026,GO:0006986,GO:0030433	cytoplasm|endoplasmic reticulum chaperone complex|endoplasmic reticulum lumen|membrane|nucleus|ATP binding|ATPase activity|ATPase activity, coupled|heat shock protein binding|misfolded protein binding|protein binding involved in protein folding|unfolded protein binding|cellular response to heat|cellular response to unfolded protein|chaperone cofactor-dependent protein refolding|endoplasmic reticu…	sly03060,sly04141	Protein export|Protein processing in endoplasmic reticulum
Bs4	1.1823	0.885904	1.15806	2.26137	1.45805	1.78339	1.46946	1.73211	1.17753	1.33196	1.92459	1.15268	1.19762	2.31242	2.06075	3.46879	1.27057	2.59911	1.28488	0.72565	1.40605	1.81616	1.40021	1.94511	101247718	bacterial spot disease resistance protein 4	protein_coding	GO:0005737,GO:0043531,GO:0005524,GO:0009626,GO:0007165	cytoplasm|ADP binding|ATP binding|plant-type hypersensitive response|signal transduction
Bti9	51.862	40.7253	41.2355	89.3245	78.716	86.4927	66.7342	85.9669	77.9475	61.357	56.7028	76.4647	70.3929	79.5189	76.3114	104.184	90.8576	86.2316	57.4207	46.7823	73.0522	62.6441	61.8695	87.3752	100736514	LysM receptor-like kinase	protein_coding			sly04626	Plant-pathogen interaction
CAB-10A	6.81573	1.66569	0.125018	0.152356	2.40893	3.20818	4.82604	1.48961	1.22944	2.47184	0.313027	3.07807	1.87637	3.5444	4.53836	1.0835	1.71119	1.80957	6.20612	3.26306	1.71482	2.93806	1.76474	3.24104	101256629	Chlorophyll a-b binding protein CP24 10A%2C chloroplastic	protein_coding	GO:0009941,GO:0009535,GO:0016021,GO:0009523,GO:0010287,GO:0016168,GO:0009768,GO:0018298,GO:0009416	chloroplast envelope|chloroplast thylakoid membrane|integral component of membrane|photosystem II|plastoglobule|chlorophyll binding|photosynthesis, light harvesting in photosystem I|protein-chromophore linkage|response to light stimulus	sly00196	Photosynthesis - antenna proteins
CAB-8	17.232	4.37457	1.21961	0.530825	4.04661	3.99202	2.40207	1.87912	2.0734	3.46753	0.522589	6.29471	3.83721	5.09287	5.99931	0.990948	2.64691	2.3411	19.2285	12.9396	7.55882	5.14218	3.20991	6.68614	101253628	type III chlorophyll a/b-binding protein	protein_coding	GO:0009535,GO:0016021,GO:0009522,GO:0009523,GO:0010287,GO:0016168,GO:0046872,GO:0009768,GO:0018298,GO:0009416	chloroplast thylakoid membrane|integral component of membrane|photosystem I|photosystem II|plastoglobule|chlorophyll binding|metal ion binding|photosynthesis, light harvesting in photosystem I|protein-chromophore linkage|response to light stimulus	sly00196	Photosynthesis - antenna proteins
CAB11	9.63862	1.61697	0.0640788	0.021692	2.26784	2.87113	2.53705	1.097	0.424574	1.82264	0	1.34903	3.29874	3.95609	6.27153	0.647916	1.53741	1.15939	17.5027	6.40638	4.88303	2.36913	2.70473	3.6916	101268669	chlorophyll a-b binding protein CAB11	protein_coding	GO:0009507,GO:0009941,GO:0009534,GO:0009535,GO:0016021,GO:0016020,GO:0009522,GO:0010287,GO:0009579,GO:0016168,GO:0046872,GO:0019904,GO:0009768,GO:0018298,GO:0009409,GO:0009644,GO:0080167,GO:0009416,GO:0009645	chloroplast|chloroplast envelope|chloroplast thylakoid|chloroplast thylakoid membrane|integral component of membrane|membrane|photosystem I|plastoglobule|thylakoid|chlorophyll binding|metal ion binding|protein domain specific binding|photosynthesis, light harvesting in photosystem I|protein-chromophore linkage|response to cold|response to high light intensity|response to karrikin|response to ligh…	sly00196	Photosynthesis - antenna proteins
CAB12	2.25719	0.0256506	0	0	0.274812	0.155269	0.404257	0.417648	0.0531723	0.15867	0	0.489665	0.276385	0.473305	1.73651	0.0275306	0.0899576	0	5.32837	1.60003	0.475329	0.418615	0.47478	0.866857	101256006	chlorophyll a-b binding protein Cab12	protein_coding	GO:0009507,GO:0009941,GO:0009534,GO:0009535,GO:0016021,GO:0016020,GO:0009522,GO:0010287,GO:0009579,GO:0016168,GO:0046872,GO:0019904,GO:0009768,GO:0018298,GO:0009409,GO:0009644,GO:0080167,GO:0009416,GO:0009645	chloroplast|chloroplast envelope|chloroplast thylakoid|chloroplast thylakoid membrane|integral component of membrane|membrane|photosystem I|plastoglobule|thylakoid|chlorophyll binding|metal ion binding|protein domain specific binding|photosynthesis, light harvesting in photosystem I|protein-chromophore linkage|response to cold|response to high light intensity|response to karrikin|response to ligh…	sly00196	Photosynthesis - antenna proteins
CAB13	21.5021	2.64459	1.13368	0.486111	2.89773	2.15497	1.3893	1.24211	0.289919	1.2846	0.630792	1.64507	3.28794	3.20628	11.5931	0.627728	4.04281	0.858008	14.8475	4.06643	8.58665	1.21732	1.25513	8.30715	101243766	chlorophyll a-b binding protein 13%2C chloroplastic	protein_coding	GO:0009941,GO:0009535,GO:0016021,GO:0009522,GO:0009523,GO:0010287,GO:0016168,GO:0046872,GO:0009768,GO:0018298,GO:0009416	chloroplast envelope|chloroplast thylakoid membrane|integral component of membrane|photosystem I|photosystem II|plastoglobule|chlorophyll binding|metal ion binding|photosynthesis, light harvesting in photosystem I|protein-chromophore linkage|response to light stimulus	sly00196	Photosynthesis - antenna proteins
CAB1B	23.9942	1.78042	0.919214	0.0504604	2.80872	3.46594	3.10896	1.91389	0.779729	3.92964	0.0259187	2.81903	4.56634	7.01774	10.6367	0.511371	1.84682	2.32682	30.0437	10.1247	5.08575	4.41982	3.45534	6.92084	101264784	chlorophyll a/b-binding protein Cab-1B	protein_coding	GO:0009941,GO:0009535,GO:0016021,GO:0009522,GO:0009523,GO:0010287,GO:0016168,GO:0046872,GO:0009768,GO:0018298,GO:0009416	chloroplast envelope|chloroplast thylakoid membrane|integral component of membrane|photosystem I|photosystem II|plastoglobule|chlorophyll binding|metal ion binding|photosynthesis, light harvesting in photosystem I|protein-chromophore linkage|response to light stimulus	sly00196	Photosynthesis - antenna proteins
CAB4	38.7523	8.7075	1.68053	1.57014	7.42352	7.14191	7.29526	5.27062	3.82102	5.94592	1.16884	9.88234	11.3807	12.4271	13.3974	3.2528	4.57402	7.63132	40.1758	27.6004	17.6027	10.6056	8.62838	14.0892	543975	chlorophyll a/b-binding protein precursor	protein_coding	GO:0009941,GO:0009535,GO:0016021,GO:0009522,GO:0009523,GO:0010287,GO:0016168,GO:0046872,GO:0009768,GO:0018298,GO:0009416	chloroplast envelope|chloroplast thylakoid membrane|integral component of membrane|photosystem I|photosystem II|plastoglobule|chlorophyll binding|metal ion binding|photosynthesis, light harvesting in photosystem I|protein-chromophore linkage|response to light stimulus	sly00196	Photosynthesis - antenna proteins
CAB5	2.97084	0	0	0	0.236423	0.0734685	0.102017	0.123511	0.0251595	0.0750775	0	0.154463	0.261553	0.398138	0.282445	0	0.0283767	0	3.97943	1.51417	0.699722	0.15846	0.224651	0.792994	543976	chlorophyll a-b binding protein 5%2C chloroplastic	protein_coding	GO:0009535,GO:0016021,GO:0009522,GO:0009523,GO:0016168,GO:0046872,GO:0009765,GO:0018298	chloroplast thylakoid membrane|integral component of membrane|photosystem I|photosystem II|chlorophyll binding|metal ion binding|photosynthesis, light harvesting|protein-chromophore linkage	sly00196	Photosynthesis - antenna proteins
CAB6A	11.9529	4.36926	0.628001	0.136666	3.99095	5.70989	5.89891	2.46506	1.78329	5.85829	0.0935968	4.65781	3.00036	4.89671	6.46567	0.801833	3.78448	2.57805	18.4804	7.95943	5.98975	4.48279	3.93423	6.29908	544310	chlorophyll a/b binding protein precursor	protein_coding	GO:0009941,GO:0009535,GO:0016021,GO:0009522,GO:0009523,GO:0010287,GO:0016168,GO:0046872,GO:0009768,GO:0018298,GO:0009416	chloroplast envelope|chloroplast thylakoid membrane|integral component of membrane|photosystem I|photosystem II|plastoglobule|chlorophyll binding|metal ion binding|photosynthesis, light harvesting in photosystem I|protein-chromophore linkage|response to light stimulus	sly00196	Photosynthesis - antenna proteins
CAB7	46.0899	10.7323	2.03793	0.427427	11.2805	15.7225	16.6793	8.35045	6.83646	15.0986	0.623971	19.6341	15.4187	14.4857	16.9814	3.83963	7.55384	7.16706	47.5757	28.1477	18.3227	15.1553	12.3696	15.742	101264376	chlorophyll a-b binding protein 7%2C chloroplastic-like	protein_coding	GO:0009941,GO:0009535,GO:0016021,GO:0009522,GO:0009523,GO:0010287,GO:0016168,GO:0046872,GO:0009768,GO:0018298,GO:0009416	chloroplast envelope|chloroplast thylakoid membrane|integral component of membrane|photosystem I|photosystem II|plastoglobule|chlorophyll binding|metal ion binding|photosynthesis, light harvesting in photosystem I|protein-chromophore linkage|response to light stimulus	sly00196	Photosynthesis - antenna proteins
CAB9	41.0075	9.44063	2.12029	0.402482	11.63	14.9323	13.7438	10.0549	7.44239	13.5891	1.17838	18.8366	19.8058	18.8223	28.8796	3.88559	10.4751	8.66797	48.129	27.8339	26.7481	17.2132	15.3639	23.6805	101266527	chlorophyll a-b binding protein Cab9	protein_coding	GO:0009507,GO:0009534,GO:0009535,GO:0016021,GO:0016020,GO:0009522,GO:0009783,GO:0010287,GO:0009517,GO:0009579,GO:0042651,GO:0016168,GO:0046872,GO:0019904,GO:0010196,GO:0015979,GO:0009768,GO:0010207,GO:0018298,GO:0009637,GO:0010218,GO:0009416,GO:0010114	chloroplast|chloroplast thylakoid|chloroplast thylakoid membrane|integral component of membrane|membrane|photosystem I|photosystem II antenna complex|plastoglobule|PSII associated light-harvesting complex II|thylakoid|thylakoid membrane|chlorophyll binding|metal ion binding|protein domain specific binding|nonphotochemical quenching|photosynthesis|photosynthesis, light harvesting in photosystem I|…	sly00196	Photosynthesis - antenna proteins
CAS1	26.9162	40.0648	28.2416	13.1297	15.5616	11.1176	35.5275	26.0111	21.8475	15.7963	6.03385	15.9447	33.2121	38.4286	26.0019	26.7108	29.7543	39.3855	32.8252	33.7969	11.4651	22.1225	9.82641	15.8638	100147715	cycloartenol synthase	protein_coding	GO:0016021,GO:0016871,GO:0019745	integral component of membrane|cycloartenol synthase activity|pentacyclic triterpenoid biosynthetic process	sly00100	Steroid biosynthesis
CAT2	169.47	145.815	255.418	137.255	159.527	166.837	128.574	125.301	129.636	102.908	141.337	114.111	137.229	97.6934	191.978	112.456	129.444	108.897	98.3759	82.8584	170.637	105.731	96.1992	157.82	543585	catalase 2	protein_coding	GO:0005777,GO:0004096,GO:0020037,GO:0046872,GO:0042744,GO:0042542	peroxisome|catalase activity|heme binding|metal ion binding|hydrogen peroxide catabolic process|response to hydrogen peroxide	sly00380,sly00630,sly04016,sly04146	Tryptophan metabolism|Glyoxylate and dicarboxylate metabolism|MAPK signaling pathway - plant|Peroxisome
CB5-A	205.549	227.392	211.254	286.956	250.606	259.665	248.314	312.315	284.878	251.776	300.07	263.921	232.372	261.546	170.635	373.842	319.264	343.898	271.259	269.49	226.771	283.292	270.647	288.059	104646390	cytochrome b5 isoform A	protein_coding	GO:0009535,GO:0005783,GO:0005789,GO:0016021,GO:0005886,GO:0005774,GO:0005773,GO:0020037,GO:0046872,GO:0055114	chloroplast thylakoid membrane|endoplasmic reticulum|endoplasmic reticulum membrane|integral component of membrane|plasma membrane|vacuolar membrane|vacuole|heme binding|metal ion binding|oxidation-reduction process
CB5-B	14.0614	14.2216	12.6648	14.0517	13.5402	11.1881	15.3788	15.0578	13.6472	13.5748	8.42324	11.1849	14.0497	13.1045	11.4939	16.8761	15.3176	16.5458	14.1387	14.1359	11.8774	14.1517	10.2205	12.5284	101263208	cytochrome b5 isoform B	protein_coding	GO:0009707,GO:0016021,GO:0031966,GO:0010319,GO:0020037,GO:0046872	chloroplast outer membrane|integral component of membrane|mitochondrial membrane|stromule|heme binding|metal ion binding
CBF1	528.515	459.089	456.06	242.066	293.245	213.845	287.625	294.575	322.28	302.026	504.574	209.504	222.107	153.477	152.999	46.8971	81.7018	46.6707	274.788	285.943	325.976	152.079	267.977	157.643	543826	CBF1 protein	protein_coding	GO:0005634,GO:0003677,GO:0003700,GO:0009631,GO:0009409,GO:0009414	nucleus|DNA binding|DNA-binding transcription factor activity|cold acclimation|response to cold|response to water deprivation
CBL1	21.0244	20.2852	27.693	17.7543	19.6446	18.9493	24.8755	21.7016	26.9552	27.0703	24.5308	22.0037	21.1723	23.7963	19.3586	19.1875	16.237	19.3986	24.1185	22.6568	18.9003	20.8545	19.1162	16.2541	100820708	calcineurin B-like 1	protein_coding	GO:0005737,GO:0005886,GO:0090406,GO:0005509,GO:0019900,GO:0009738,GO:0019722,GO:0009860,GO:0009409,GO:0006970,GO:0009651,GO:0009414	cytoplasm|plasma membrane|pollen tube|calcium ion binding|kinase binding|abscisic acid-activated signaling pathway|calcium-mediated signaling|pollen tube growth|response to cold|response to osmotic stress|response to salt stress|response to water deprivation
CBL10	7.54144	4.70087	5.61259	2.06167	2.98526	2.93589	2.64142	3.46956	2.42724	2.44986	2.49169	3.28714	3.69221	2.38298	3.47895	2.36562	3.26099	4.41203	3.8283	4.45267	3.24408	3.2598	0.885336	2.94841	100820706	calcineurin B-like 10	protein_coding	GO:0005737,GO:0005768,GO:0009705,GO:0005886,GO:0005509,GO:0042538,GO:0050801,GO:0043266	cytoplasm|endosome|plant-type vacuole membrane|plasma membrane|calcium ion binding|hyperosmotic salinity response|ion homeostasis|regulation of potassium ion transport
CBL2	21.0485	22.6588	26.1323	21.5577	22.3091	21.4506	23.7423	23.3302	24.9544	21.6238	17.9419	21.3291	21.8693	20.4691	23.1425	20.4831	22.9342	25.6033	21.0599	24.0442	16.8133	26.2842	20.7864	22.6323	100820707	calcineurin B-like 2	protein_coding	GO:0005509	calcium ion binding
CCD7	0	0.0105715	0	0	0.0205927	0	0.0111072	0	0	0.141686	0.546332	0	0.0455632	0.0541848	0	0.0113463	0	0.0445875	0.0356109	0	0.0108833	0.299044	1.11969	0	100313501	carotenoid cleavage dioxygenase 7	protein_coding	GO:0009507,GO:0009570,GO:0102395,GO:0045549,GO:0010436,GO:0046872,GO:0016702,GO:0016121,GO:0010223,GO:1901601	chloroplast|chloroplast stroma|9-cis-beta-carotene 9',10'-cleavage oxygenase activity|9-cis-epoxycarotenoid dioxygenase activity|carotenoid dioxygenase activity|metal ion binding|oxidoreductase activity, acting on single donors with incorporation of molecular oxygen, incorporation of two atoms of oxygen|carotene catabolic process|secondary shoot formation|strigolactone biosynthetic process	sly00906	Carotenoid biosynthesis
CCH	193.736	240.465	309.027	170.993	208.451	166.362	217.115	232.561	180.665	174.141	184.462	188.012	203.77	239.955	233.985	220.035	194.737	256.163	363.087	309.621	225.738	196.002	157.04	234.121	543877	copper chaperone	protein_coding	GO:0005829,GO:0046872,GO:0006825	cytosol|metal ion binding|copper ion transport
CCR1	33.3411	43.1817	57.6168	14.2375	23.2304	23.5165	46.508	42.4099	41.6331	29.8817	19.9556	31.4631	50.9428	36.4701	29.4386	22.3142	21.7994	46.5499	66.8084	61.2315	29.9844	41.858	17.4323	27.3192	100125904	cinnamoyl-CoA reductase	protein_coding			sly00940	Phenylpropanoid biosynthesis
CCR2	22.9339	10.7601	74.0388	9.1442	13.5989	6.9837	32.0114	14.4481	9.54193	16.992	26.429	4.19508	46.9089	37.0252	49.8116	26.3575	19.625	16.1621	74.5283	55.9708	19.5856	24.4385	10.9921	18.9643	778359	cinnamoyl-CoA reductase	protein_coding			sly00940	Phenylpropanoid biosynthesis
CCS	16.6714	16.4055	18.3492	17.9768	22.6846	25.496	17.3177	16.0294	14.6716	35.4729	54.4679	19.4181	27.2096	22.0027	26.7322	22.8717	25.8108	24.7612	26.6274	29.0763	22.7898	35.7399	32.7509	19.7806	544169	copper chaperone for superoxide dismutase	protein_coding	GO:0009507,GO:0009570,GO:0005737,GO:0005829,GO:0005615,GO:0005507,GO:0004784,GO:0016532,GO:0008270,GO:0006878,GO:0030001,GO:0019430	chloroplast|chloroplast stroma|cytoplasm|cytosol|extracellular space|copper ion binding|superoxide dismutase activity|superoxide dismutase copper chaperone activity|zinc ion binding|cellular copper ion homeostasis|metal ion transport|removal of superoxide radicals
CD1	0.168972	0	0.0827533	0	0	0.0674157	0.0526568	0.102002	0	0.017223	0	0.0177171	0.108002	0	0.0353421	0.0717204	0.0195291	0.0528447	0.131307	0.208414	0	0	0	0	101254153	GDSL esterase/lipase	protein_coding	GO:0005576,GO:0016788,GO:0042335,GO:0016042	extracellular region|hydrolase activity, acting on ester bonds|cuticle development|lipid catabolic process
CD2	2.34904	2.58819	2.41372	1.89098	2.40989	2.86654	3.15818	4.00551	3.81073	1.94418	1.14462	3.18784	4.49342	3.95708	5.181	5.42675	5.47425	7.10625	3.01987	4.11243	2.82089	3.29788	2.86318	4.62645	100316889	cutin deficient 2	protein_coding	GO:0005634,GO:0003700,GO:0008289,GO:0043565,GO:0043481,GO:0042335,GO:0009827,GO:0048364,GO:0048765	nucleus|DNA-binding transcription factor activity|lipid binding|sequence-specific DNA binding|anthocyanin accumulation in tissues in response to UV light|cuticle development|plant-type cell wall modification|root development|root hair cell differentiation
CD4A	26.1163	26.2169	20.7452	25.0422	22.3733	22.3176	26.1423	23.4258	22.1396	25.5602	17.3428	22.0872	19.85	18.9845	22.415	19.816	21.6873	18.947	17.9499	14.8532	17.2158	18.2116	15.7559	18.929	101265014	ATP-dependent protease CD4A	protein_coding	GO:0009507,GO:0005524,GO:0019538	chloroplast|ATP binding|protein metabolic process
CD4B	139.732	108.592	129.749	114.723	109.604	117.544	94.7825	99.0532	100.028	91.2656	88.4317	106.145	69.9932	55.6333	90.2095	54.994	78.9551	56.8256	75.2827	84.9044	138.698	69.5909	88.7269	106.979	101249437	ATP-dependent protease	protein_coding	GO:0009507,GO:0005524,GO:0019538	chloroplast|ATP binding|protein metabolic process
CDKC	23.7378	24.8524	21.1791	28.3099	32.641	33.1606	24.4805	21.5073	22.2886	31.5784	36.7569	27.1412	19.1421	15.8944	18.4344	20.0196	22.7804	18.1642	16.0224	17.2256	21.9646	26.8209	30.6822	23.0703	544242	cyclin dependent kinase C	protein_coding	GO:0000307,GO:0000790,GO:0005634,GO:0005524,GO:0004693,GO:0008353,GO:0070816,GO:0032968,GO:0006468	cyclin-dependent protein kinase holoenzyme complex|nuclear chromatin|nucleus|ATP binding|cyclin-dependent protein serine/threonine kinase activity|RNA polymerase II CTD heptapeptide repeat kinase activity|phosphorylation of RNA polymerase II C-terminal domain|positive regulation of transcription elongation from RNA polymerase II promoter|protein phosphorylation
CDPK1	67.8056	65.1198	66.9034	97.21	79.772	92.5228	90.5896	101.788	86.197	68.1644	57.8183	79.8216	100.15	118.978	110.961	132.871	110.68	113.127	99.458	92.717	86.9363	85.3679	79.7947	96.5589	543689	calcium-dependent protein kinase CDPK1	protein_coding	GO:0005737,GO:0005634,GO:0005524,GO:0005509,GO:0009931,GO:0004683,GO:0009738,GO:0035556,GO:0018105	cytoplasm|nucleus|ATP binding|calcium ion binding|calcium-dependent protein serine/threonine kinase activity|calmodulin-dependent protein kinase activity|abscisic acid-activated signaling pathway|intracellular signal transduction|peptidyl-serine phosphorylation	sly04626	Plant-pathogen interaction
CDPK2	41.3688	39.2643	37.5303	69.4305	62.318	72.1732	67.1645	74.6924	66.3373	44.9469	41.7204	62.9941	65.8265	75.0414	73.4068	94.7336	88.6938	79.3226	56.7364	52.603	60.2879	61.1289	55.1024	70.7279	100529135	calcium dependent protein kinase	protein_coding	GO:0005737,GO:0005634,GO:0005778,GO:0005777,GO:0005524,GO:0005509,GO:0010857,GO:0009931,GO:0004683,GO:0004674,GO:0009738,GO:0035556,GO:0018105,GO:0046777,GO:0006468	cytoplasm|nucleus|peroxisomal membrane|peroxisome|ATP binding|calcium ion binding|calcium-dependent protein kinase activity|calcium-dependent protein serine/threonine kinase activity|calmodulin-dependent protein kinase activity|protein serine/threonine kinase activity|abscisic acid-activated signaling pathway|intracellular signal transduction|peptidyl-serine phosphorylation|protein autophosphoryl…	sly04626	Plant-pathogen interaction
CER6	3.63269	3.73973	1.16347	0.470336	0.97723	0.552135	5.75013	2.61062	3.08437	2.24516	0.035354	1.58405	2.56762	2.5246	1.53169	0.538442	1.34619	2.01973	5.85071	13.1898	4.94168	2.00959	0.879328	1.14311	101245220	3-ketoacyl-CoA synthase 6	protein_coding	GO:0005783,GO:0005789,GO:0016021,GO:0102336,GO:0102337,GO:0102338,GO:0102756,GO:0006633,GO:0009409,GO:0009416,GO:0009826,GO:0010025	endoplasmic reticulum|endoplasmic reticulum membrane|integral component of membrane|3-oxo-arachidoyl-CoA synthase activity|3-oxo-cerotoyl-CoA synthase activity|3-oxo-lignoceronyl-CoA synthase activity|very-long-chain 3-ketoacyl-CoA synthase activity|fatty acid biosynthetic process|response to cold|response to light stimulus|unidimensional cell growth|wax biosynthetic process	sly00062,sly04626	Fatty acid elongation|Plant-pathogen interaction
CEVI-1	14.1242	29.1683	4.81942	8.48365	11.2039	5.15793	10.8435	4.87271	15.1457	12.6265	0.630962	17.6016	31.2233	24.2882	6.51786	10.8108	12.4439	30.1524	19.5997	48.6156	30.284	45.4541	19.6755	10.7019	544084	peroxidase	protein_coding	GO:0005576,GO:0020037,GO:0046872,GO:0004601,GO:0042744,GO:0006979	extracellular region|heme binding|metal ion binding|peroxidase activity|hydrogen peroxide catabolic process|response to oxidative stress	sly00940	Phenylpropanoid biosynthesis
CHI1	3.28546	3.38262	1.08749	0.315546	1.20001	1.53682	2.11831	2.62161	1.95036	1.98619	0.810392	1.30668	2.48618	4.36317	2.34591	4.35186	4.60903	4.62967	4.50252	4.42075	0.968616	2.26666	1.72767	1.74123	101249265	chalcone--flavonone isomerase 1	protein_coding	GO:0045430,GO:0009813	chalcone isomerase activity|flavonoid biosynthetic process	sly00941	Flavonoid biosynthesis
CHI14	3.46405	1.73617	3.22806	2.24934	2.2006	3.28721	4.14808	4.25967	3.27854	6.71841	11.529	3.43035	1.43508	2.53556	2.86797	3.57369	3.22513	1.42943	2.18982	2.61644	1.05284	5.89971	4.49998	2.67916	544146	chitinase	protein_coding	GO:0005615,GO:0004568,GO:0016998,GO:0006032,GO:0006952,GO:0000272	extracellular space|chitinase activity|cell wall macromolecule catabolic process|chitin catabolic process|defense response|polysaccharide catabolic process	sly00520,sly04016	Amino sugar and nucleotide sugar metabolism|MAPK signaling pathway - plant
CHI17	3.55972	2.48128	5.1172	4.45806	3.92098	6.56479	2.74004	3.81334	5.56346	6.76078	5.67885	7.06213	2.97369	1.45348	2.59789	3.66863	2.21989	1.68193	1.59208	3.15873	2.37201	1.70792	1.92666	7.44424	544147	chitinase	protein_coding	GO:0005615,GO:0004568,GO:0016998,GO:0006032,GO:0006952,GO:0000272,GO:0009607	extracellular space|chitinase activity|cell wall macromolecule catabolic process|chitin catabolic process|defense response|polysaccharide catabolic process|response to biotic stimulus	sly00520,sly04016	Amino sugar and nucleotide sugar metabolism|MAPK signaling pathway - plant
CHI3	25.0107	19.0436	63.6697	44.7078	59.8855	72.3824	33.0893	26.5154	41.2361	49.1089	61.0083	41.0456	21.1028	19.4966	33.7297	49.4349	39.2897	28.356	21.4662	25.0027	30.1932	45.7485	41.5183	68.5982	544149	chitinase	protein_coding	GO:0005615,GO:0004568,GO:0016998,GO:0006032,GO:0006952,GO:0000272,GO:0009607	extracellular space|chitinase activity|cell wall macromolecule catabolic process|chitin catabolic process|defense response|polysaccharide catabolic process|response to biotic stimulus	sly00520,sly04016	Amino sugar and nucleotide sugar metabolism|MAPK signaling pathway - plant
CHI9	121.826	69.6394	128.453	231.033	271.088	128.028	127.694	98.7587	106.916	141.897	107.915	182.361	90.6997	54.4422	112.051	100.033	165.319	119.76	58.7562	46.5681	110.345	198.064	80.4484	221.171	544148	chitinase	protein_coding	GO:0005618,GO:0005576,GO:0005773,GO:0008061,GO:0004568,GO:0016998,GO:0006032,GO:0006952,GO:0000272	cell wall|extracellular region|vacuole|chitin binding|chitinase activity|cell wall macromolecule catabolic process|chitin catabolic process|defense response|polysaccharide catabolic process	sly00520,sly04016	Amino sugar and nucleotide sugar metabolism|MAPK signaling pathway - plant
CHLN	21.4351	56.607	62.6863	11.3566	12.9672	8.40688	32.653	23.5124	25.891	22.5904	16.7168	16.8313	31.5888	36.8479	21.4953	22.0746	20.1689	30.1336	42.573	33.5932	26.2041	19.3892	13.8074	17.5579	101248619	nicotianamine synthase-like	protein_coding	GO:0030410,GO:0030418	nicotianamine synthase activity|nicotianamine biosynthetic process	sly00270,sly00999	Cysteine and methionine metabolism|Biosynthesis of various plant secondary metabolites
CHRD	36.2453	44.8683	40.0101	32.2166	28.6449	24.1354	36.7012	31.8358	30.3097	32.0804	29.3609	31.7233	28.0484	31.4179	22.8635	28.3339	29.7265	35.3505	32.5353	32.407	23.7676	34.9469	28.0752	32.4898	100736438	constitutive plastid-lipid associated protein	protein_coding	GO:0009507,GO:0009941,GO:0009570,GO:0005829,GO:0005739,GO:0009536,GO:0009579,GO:0005773,GO:0019239,GO:0009082,GO:0009097,GO:1901565,GO:0046686,GO:0009636	chloroplast|chloroplast envelope|chloroplast stroma|cytosol|mitochondrion|plastid|thylakoid|vacuole|deaminase activity|branched-chain amino acid biosynthetic process|isoleucine biosynthetic process|organonitrogen compound catabolic process|response to cadmium ion|response to toxic substance
CHRDi	22.458	13.533	5.62994	5.65861	7.6745	10.1364	8.89443	10.4927	7.52941	2.41594	2.08906	4.65985	7.76433	10.87	24.8809	30.3701	21.4703	25.7284	2.92729	3.95337	5.6392	6.34205	1.71691	9.50326	101248695	inducible plastid-lipid associated protein	protein_coding	GO:0009507,GO:0009941,GO:0009570,GO:0005829,GO:0005739,GO:0009536,GO:0009579,GO:0005773,GO:0019239,GO:0009082,GO:0009097,GO:1901565,GO:0046686,GO:0009636	chloroplast|chloroplast envelope|chloroplast stroma|cytosol|mitochondrion|plastid|thylakoid|vacuole|deaminase activity|branched-chain amino acid biosynthetic process|isoleucine biosynthetic process|organonitrogen compound catabolic process|response to cadmium ion|response to toxic substance
CHS1	0.0170791	0	0.0167289	0.0339784	0.0164461	0	0.0532238	0	0	0	0	0.0179079	0.0181942	0	0	0	0	0	0.132721	0	0.0173836	0	0.034727	0	778294	chalcone synthase	protein_coding	GO:0016210,GO:0009813	naringenin-chalcone synthase activity|flavonoid biosynthetic process	sly00941,sly00960,sly04712	Flavonoid biosynthesis|Tropane, piperidine and pyridine alkaloid biosynthesis|Circadian rhythm - plant
CHS2	0.284424	0	0	0.0166427	0	0.016688	0.104277	0.0168329	0	0.0852674	0	0.157884	0.0178232	0	0	0	0	0.0174415	0.222881	0	0.0170291	0.0179967	0.0510282	0	778295	chalcone synthase	protein_coding	GO:0016210,GO:0009813	naringenin-chalcone synthase activity|flavonoid biosynthetic process	sly00941,sly00960,sly04712	Flavonoid biosynthesis|Tropane, piperidine and pyridine alkaloid biosynthesis|Circadian rhythm - plant
CIP1	7.53452	9.57742	3.03561	5.33499	12.0623	10.0326	1.96629	1.96047	2.66235	15.0002	8.24931	5.1954	27.2819	8.63301	45.2397	12.7803	27.5828	15.6511	5.02682	4.7028	4.74108	11.538	14.4143	8.45339	778334	CONSTANS interacting protein 1	protein_coding	GO:0005634,GO:0003677,GO:0003700,GO:0003712,GO:0008270,GO:0009640,GO:0048573,GO:1902448,GO:0006355,GO:0080167,GO:0009416,GO:0010228	nucleus|DNA binding|DNA-binding transcription factor activity|transcription coregulator activity|zinc ion binding|photomorphogenesis|photoperiodism, flowering|positive regulation of shade avoidance|regulation of transcription, DNA-templated|response to karrikin|response to light stimulus|vegetative to reproductive phase transition of meristem
CIP2a	82.7979	68.993	96.7233	49.208	64.4472	55.3618	63.5052	64.4088	65.5734	65.9667	75.6886	61.0789	66.7913	69.3329	53.3967	49.4333	63.184	61.9062	93.4719	97.7651	73.3318	73.4409	59.7973	71.9888	778347	CONSTANS interacting protein 2a	protein_coding	GO:0016602,GO:0005634,GO:0003677,GO:0003700,GO:0046982,GO:2000306,GO:0045893,GO:0006355	CCAAT-binding factor complex|nucleus|DNA binding|DNA-binding transcription factor activity|protein heterodimerization activity|positive regulation of photomorphogenesis|positive regulation of transcription, DNA-templated|regulation of transcription, DNA-templated
CIP2b	98.4207	92.4415	105.759	92.7776	93.5322	89.6578	72.4312	58.6713	70.389	119.937	155.029	80.2389	46.6301	43.8734	48.4335	35.8753	40.4186	35.2074	59.8328	73.4719	79.2553	75.427	87.9839	63.2141	778249	CONSTANS interacting protein 2b	protein_coding	GO:0005634,GO:0003677,GO:0003700,GO:0046982,GO:0003712,GO:0009738,GO:0009740,GO:0048574,GO:2000306,GO:0010029	nucleus|DNA binding|DNA-binding transcription factor activity|protein heterodimerization activity|transcription coregulator activity|abscisic acid-activated signaling pathway|gibberellic acid mediated signaling pathway|long-day photoperiodism, flowering|positive regulation of photomorphogenesis|regulation of seed germination
CIP4	23.5928	20.7575	23.798	25.4422	23.4652	30.423	21.3035	23.4102	22.6236	26.3276	33.3803	24.3216	22.9811	25.4285	27.8802	34.7007	31.7498	31.8719	21.3254	21.7825	21.7186	24.7182	26.7913	25.8139	778251	CONSTANS interacting protein 4	protein_coding	GO:0005634,GO:0046872,GO:0004842,GO:0006952,GO:0043161,GO:0043067	nucleus|metal ion binding|ubiquitin-protein transferase activity|defense response|proteasome-mediated ubiquitin-dependent protein catabolic process|regulation of programmed cell death
CIP5	2.35769	3.40059	2.40931	2.32497	2.25064	1.28272	2.43849	1.99214	1.72571	2.01824	1.35587	2.25806	2.20718	1.92401	1.23817	1.24549	1.34477	1.42576	2.60602	2.65511	2.1504	1.38331	2.10641	1.61414	778252	CONSTANS interacting protein 5	protein_coding	GO:0009507,GO:0009570,GO:0005829,GO:0009295,GO:0009508,GO:0003676	chloroplast|chloroplast stroma|cytosol|nucleoid|plastid chromosome|nucleic acid binding
CIP6	33.9569	33.8424	39.0252	55.0076	50.3525	59.6638	43.4618	51.7008	46.9437	42.2346	47.7731	51.5994	49.0425	55.4786	59.5599	79.282	66.4958	54.7846	45.1937	44.3416	50.7422	50.4152	54.8296	57.9993	778335	CONSTANS interacting protein 6	protein_coding	GO:0005634,GO:0046872,GO:0007275,GO:0046740	nucleus|metal ion binding|multicellular organism development|transport of virus in host, cell to cell
CIPK11	297.636	230.549	367.915	497.98	470.969	458.937	428.074	427.227	466.132	301.894	274.414	380.026	456.885	501.86	555.811	421.882	452.479	354.331	384.957	435.152	431.149	318.49	312.017	449.207	101055501	CBL-interacting protein kinase 11	protein_coding	GO:0005524,GO:0004672,GO:0004674,GO:0006468,GO:0009268,GO:0007165	ATP binding|protein kinase activity|protein serine/threonine kinase activity|protein phosphorylation|response to pH|signal transduction
CIPK14	11.7828	14.4089	15.2408	16.9903	13.6678	13.1506	13.8806	16.3958	15.5673	12.8938	12.3562	16.0161	16.9301	23.9317	20.6078	30.451	22.5412	21.2852	14.6232	13.172	13.5645	14.0925	19.333	14.9219	101055502	CBL-interacting protein kinase 14	protein_coding	GO:0005737,GO:0005634,GO:0009506,GO:0005773,GO:0005524,GO:0019900,GO:0004674,GO:0009737,GO:0009409,GO:0009749,GO:0009408,GO:0006979,GO:0009651,GO:0009414,GO:0007165	cytoplasm|nucleus|plasmodesma|vacuole|ATP binding|kinase binding|protein serine/threonine kinase activity|response to abscisic acid|response to cold|response to glucose|response to heat|response to oxidative stress|response to salt stress|response to water deprivation|signal transduction
CIPK6	12.6871	13.2388	11.4162	5.75027	7.89238	9.09916	13.1424	8.34059	9.78064	12.0712	11.1194	11.0774	9.91797	7.14217	9.9082	6.694	9.75745	9.66891	7.49777	5.94282	7.76945	8.91723	7.7247	7.67876	101055500	CBL-interacting protein kinase 6	protein_coding	GO:0005783,GO:0005524,GO:0004674,GO:0010540,GO:0042538,GO:0007275,GO:0009651,GO:0009414,GO:0007165	endoplasmic reticulum|ATP binding|protein serine/threonine kinase activity|basipetal auxin transport|hyperosmotic salinity response|multicellular organism development|response to salt stress|response to water deprivation|signal transduction
CITRX	3.77717	4.9953	3.02703	2.12262	3.09395	2.74	3.38856	3.13395	4.07163	3.12501	1.85471	4.01189	3.00476	1.78977	2.69329	1.69171	3.23161	2.3779	3.24016	2.86021	3.9194	1.74126	1.64574	2.81359	543657	thioredoxin	protein_coding	GO:0009507,GO:0009295,GO:0009579,GO:0015035,GO:0047134,GO:0008219,GO:0045454,GO:0006952,GO:0006662,GO:0034051,GO:0009657,GO:0031347	chloroplast|nucleoid|thylakoid|protein disulfide oxidoreductase activity|protein-disulfide reductase activity|cell death|cell redox homeostasis|defense response|glycerol ether metabolic process|negative regulation of plant-type hypersensitive response|plastid organization|regulation of defense response
CLV2	2.24005	2.47706	2.3085	0.802593	1.34941	1.28129	1.65419	1.59149	1.76237	2.07765	1.71408	1.72538	1.17619	1.23735	1.32121	0.619592	0.576689	1.62689	2.25104	2.29748	1.93421	1.38177	2.01831	1.33608	100736246	leucine rich repeat receptor like protein CLAVATA2	protein_coding	GO:0005789,GO:0016021,GO:0016020,GO:0005886,GO:0048507,GO:0007275,GO:0010075	endoplasmic reticulum membrane|integral component of membrane|membrane|plasma membrane|meristem development|multicellular organism development|regulation of meristem growth
CMPG1	71.6051	62.2831	62.8219	59.9866	42.3187	51.2674	44.8105	57.9129	36.6031	46.6813	52.3378	37.9556	20.1348	26.9253	15.2741	12.7104	25.0338	20.2376	46.6602	41.8495	22.6851	42.4389	19.0308	16.211	778346	Avr9/Cf-9 rapidly elicited protein	protein_coding	GO:0004842,GO:0010200	ubiquitin-protein transferase activity|response to chitin
CNGC15	17.9638	13.5727	24.468	58.1824	43.3584	54.4788	40.1685	42.6031	41.3173	31.0012	38.0794	38.7117	27.5011	34.6196	38.8063	48.8853	37.4918	31.1841	27.5133	24.2968	34.3776	36.2041	35.0572	44.7307	101253874	cyclic nucleotide gated channel 15	protein_coding	GO:0009535,GO:0016021,GO:0005516,GO:0030552,GO:0030553,GO:0005216,GO:0009624	chloroplast thylakoid membrane|integral component of membrane|calmodulin binding|cAMP binding|cGMP binding|ion channel activity|response to nematode	sly04626	Plant-pathogen interaction
CNGC5	26.8348	24.6073	37.502	44.2107	38.1596	37.6806	42.656	42.9009	48.8314	31.9896	29.3216	44.0354	41.0292	40.7913	37.0793	41.1937	34.3237	35.8739	41.8159	48.5075	43.1614	33.6999	37.3138	39.5051	101257475	cyclic nucleotide-gated ion channel 1-like	protein_coding	GO:0016021,GO:0005886,GO:0005516,GO:0030552,GO:0030553,GO:0005216	integral component of membrane|plasma membrane|calmodulin binding|cAMP binding|cGMP binding|ion channel activity	sly04626	Plant-pathogen interaction
CNX61.0	158.197	249.023	162.983	202.208	192.033	200.06	131.412	106.642	116.514	271.996	196.292	161.746	256.225	245.841	200.611	216.848	191.967	259.982	218.04	175.212	152.65	335.48	334.207	169.045	778323	calnexin-like protein	protein_coding	GO:0005789,GO:0016021,GO:0005509,GO:0030246,GO:0051082,GO:0006457	endoplasmic reticulum membrane|integral component of membrane|calcium ion binding|carbohydrate binding|unfolded protein binding|protein folding	sly04141,sly04145	Protein processing in endoplasmic reticulum|Phagosome
CO1	0.908577	0.914912	0.824021	0.150632	0.955907	0.302083	0.541811	0.37242	0.810352	0.463049	0.601776	0.405765	1.03959	0.358103	1.16134	0.607037	0.758405	0.578826	0.709783	0.773518	0.736394	0.542955	0.838176	0.449736	778253	CONSTANS 1	protein_coding	GO:0005634,GO:0003677,GO:0003700,GO:0008270,GO:0009658,GO:0009909	nucleus|DNA binding|DNA-binding transcription factor activity|zinc ion binding|chloroplast organization|regulation of flower development
CO3	0	0.0191232	0.0757832	0.153925	0.037251	0.0964647	0.0803694	0.175145	0.158566	0	0.0197657	0.101405	0.164842	0.176431	0.202283	0.102624	0.268264	0.141148	0.150309	0.0650657	0.236248	0.187253	0.275303	0.236964	101245415	CONSTANS 3	protein_coding	GO:0005634,GO:0003677,GO:0003700,GO:0008270,GO:0009658,GO:0009909	nucleus|DNA binding|DNA-binding transcription factor activity|zinc ion binding|chloroplast organization|regulation of flower development
COBRA-like	185.383	225.839	151.842	137.815	141.73	197.893	225.899	252.437	202.621	212.311	72.8086	209.848	266.877	305.694	200.771	233.906	247.488	276.452	307.688	314.215	159.463	224.681	257.894	219.086	101251844	protein COBRA-like	protein_coding	GO:0031225,GO:0046658,GO:0009897,GO:0016328,GO:0009930,GO:0009505,GO:0005886,GO:0010215,GO:0009825,GO:0009832,GO:0052324,GO:0009664,GO:0009651	anchored component of membrane|anchored component of plasma membrane|external side of plasma membrane|lateral plasma membrane|longitudinal side of cell surface|plant-type cell wall|plasma membrane|cellulose microfibril organization|multidimensional cell growth|plant-type cell wall biogenesis|plant-type cell wall cellulose biosynthetic process|plant-type cell wall organization|response to salt str…
COP1	27.4925	20.7303	29.2725	26.5942	30.253	32.1355	17.5159	19.6584	23.2152	32.8656	57.5513	28.3663	16.661	13.8532	21.3162	13.7462	23.5874	14.375	18.0312	20.4131	33.8174	29.4985	34.5922	29.8714	543547	COP1 homolog	protein_coding	GO:0080008,GO:0005737,GO:0016604,GO:0000152,GO:0005634,GO:0042802,GO:0046872,GO:0061630,GO:0004842,GO:0046283,GO:0006281,GO:0009649,GO:0009640,GO:0048573,GO:0009585,GO:0010119,GO:0009641,GO:0009647	Cul4-RING E3 ubiquitin ligase complex|cytoplasm|nuclear body|nuclear ubiquitin ligase complex|nucleus|identical protein binding|metal ion binding|ubiquitin protein ligase activity|ubiquitin-protein transferase activity|anthocyanin-containing compound metabolic process|DNA repair|entrainment of circadian clock|photomorphogenesis|photoperiodism, flowering|red, far-red light phototransduction|regula…	sly04120,sly04712	Ubiquitin mediated proteolysis|Circadian rhythm - plant
CPA	82.0206	85.6947	90.1449	52.7641	61.9613	52.3587	88.8721	88.7608	70.2538	47.3998	42.286	66.0928	71.5013	73.0447	70.636	69.4927	67.6172	69.7054	98.4554	82.5466	91.0231	66.4144	55.39	84.0877	544141	beta-alanine synthase	protein_coding	GO:0050126,GO:0033388	N-carbamoylputrescine amidase activity|putrescine biosynthetic process from arginine	sly00330	Arginine and proline metabolism
CPS	0.201543	0.199259	0.70888	0.100241	0.0617503	0.137064	0.19984	0.175122	0.356728	0.140066	0.234037	0.201717	0.185424	0.204262	0.0479031	0.9235	0.127056	0.0382007	0.223739	0.359528	0.307704	0.266063	0.0931358	0.24487	544303	copalyl diphosphate synthase	protein_coding			sly00904	Diterpenoid biosynthesis
CPT3	5.91644	7.32058	4.89949	3.53116	3.15932	3.63018	3.91097	4.11267	3.06811	3.38075	2.91302	3.25215	5.09946	4.08836	5.13742	3.57662	3.68837	4.69122	4.27917	3.33713	4.89052	3.66417	3.13506	3.17484	101253666	cis-prenyltransferase 3	protein_coding			sly00900	Terpenoid backbone biosynthesis
CPT4	3.17533	4.6231	2.47578	1.7443	3.01199	2.99386	1.73947	2.51126	1.76452	1.62633	1.38832	2.0374	2.18777	2.35359	3.86595	2.96711	3.54211	4.52888	1.98173	1.27539	3.03898	1.54635	1.17243	2.93824	101244138	cis-prenyltransferase 4	protein_coding			sly00900	Terpenoid backbone biosynthesis
CPT7	0	0.0648572	0.0214185	0.0217518	0.0421128	0.0872438	0.0454294	0	0.0896306	0.0891546	0	0	0	0.022162	0.0228684	0	0	0	0.0242752	0	0.0222568	0	0.0444621	0.0974152	101256886	dehydrodolichyl diphosphate synthase 2	protein_coding			sly00900	Terpenoid backbone biosynthesis
CRK1	0.0899723	0.0635374	0.0629479	0.0639274	0.235158	0.0769216	0.240327	0.0775898	0.197565	0.13101	0.131344	0.0808613	0.0273847	0.0260532	0.0403256	0	0.0445657	0.0669957	0.242568	0.115297	0.039247	0.138257	0.0522688	0.0429448	101255872	cysteine-rich receptor-like protein kinase 1	protein_coding
CRTISO	36.4106	31.5303	36.6273	30.57	37.7504	36.7709	30.3329	30.3407	38.6516	22.349	15.8918	33.021	28.5077	19.1374	46.9573	18.3828	27.8509	18.7948	21.9511	26.396	40.3464	16.2491	16.1501	29.8349	101267857	prolycopene isomerase	protein_coding	GO:0031969,GO:0046608,GO:0016491,GO:0016117	chloroplast membrane|carotenoid isomerase activity|oxidoreductase activity|carotenoid biosynthetic process	sly00906	Carotenoid biosynthesis
CRY1a	10.6386	10.4155	5.79261	1.7545	2.56683	1.54434	4.71722	3.22793	4.08915	1.7734	0.603513	3.33056	3.69838	2.67734	5.31671	0.872289	1.54965	2.10495	5.05901	5.34255	3.97227	1.14178	0.989889	1.58217	544219	cryptochrome 1	protein_coding	GO:0005737,GO:0016604,GO:0005634,GO:0016605,GO:0005524,GO:0009882,GO:0071949,GO:0042802,GO:0016301,GO:0046872,GO:0004672,GO:0046283,GO:0060918,GO:0009785,GO:0010617,GO:0007623,GO:0006952,GO:0009583,GO:0072387,GO:1901332,GO:0055114,GO:0009640,GO:0010117,GO:0009638,GO:0099402,GO:1901529,GO:1900426,GO:1902448,GO:1901672,GO:0046777,GO:0018298,GO:0042752,GO:0010310,GO:1901371,GO:0010075,GO:2000377,GO:…	cytoplasm|nuclear body|nucleus|PML body|ATP binding|blue light photoreceptor activity|FAD binding|identical protein binding|kinase activity|metal ion binding|protein kinase activity|anthocyanin-containing compound metabolic process|auxin transport|blue light signaling pathway|circadian regulation of calcium ion oscillation|circadian rhythm|defense response|detection of light stimulus|flavin adeni…	sly04712	Circadian rhythm - plant
CS1	264.089	215.897	173.215	252.159	230.242	268.754	217.756	188.479	190.654	254.037	234.988	196.479	146.498	160.131	146.777	274.685	264.382	262.052	121.929	89.0797	129.794	219.73	156.205	209.969	544154	chorismate synthase 1	protein_coding	GO:0009507,GO:0005829,GO:0004107,GO:0010181,GO:0009073,GO:0009423	chloroplast|cytosol|chorismate synthase activity|FMN binding|aromatic amino acid family biosynthetic process|chorismate biosynthetic process	sly00400	Phenylalanine, tyrosine and tryptophan biosynthesis
CS2	13.5988	14.3975	15.4019	9.92866	8.39078	7.61161	11.9179	9.90931	10.0657	9.98531	15.205	8.80437	11.3783	10.0624	10.2727	8.27976	8.25521	9.26282	13.2936	13.9158	10.8311	11.6595	8.24143	8.94014	544151	chorismate synthase 2	protein_coding	GO:0009507,GO:0005829,GO:0004107,GO:0010181,GO:0009073,GO:0009423	chloroplast|cytosol|chorismate synthase activity|FMN binding|aromatic amino acid family biosynthetic process|chorismate biosynthetic process	sly00400	Phenylalanine, tyrosine and tryptophan biosynthesis
CTOMT1	107.656	110.659	132.553	115.378	109.459	85.7154	142.98	110.2	72.8545	176.432	165.717	90.6697	100.926	114.513	65.5702	176.113	76.4414	145.173	108.56	112.413	60.9617	193.434	89.6375	96.5803	101261963	catechol-O-methyltransferase	protein_coding	GO:0047763,GO:0046983,GO:0009809	caffeate O-methyltransferase activity|protein dimerization activity|lignin biosynthetic process	sly00380,sly00940	Tryptophan metabolism|Phenylpropanoid biosynthesis
CTR3	11.4729	11.4465	11.6789	13.9172	11.7548	15.18	11.1419	13.3063	11.1747	11.9332	13.1176	12.6379	12.6098	10.7583	12.9213	10.7793	12.511	10.4225	11.5443	11.7434	13.8383	12.3276	9.79416	15.4239	543907	CTR1-like protein kinase	protein_coding	GO:0005789,GO:0005524,GO:0004674,GO:0004712,GO:0071281,GO:0009873,GO:0009686,GO:0010105,GO:0046777,GO:2000069,GO:2000035,GO:0048510,GO:0009723,GO:0009750,GO:0001666,GO:0009744,GO:0010182	endoplasmic reticulum membrane|ATP binding|protein serine/threonine kinase activity|protein serine/threonine/tyrosine kinase activity|cellular response to iron ion|ethylene-activated signaling pathway|gibberellin biosynthetic process|negative regulation of ethylene-activated signaling pathway|protein autophosphorylation|regulation of post-embryonic root development|regulation of stem cell divisio…	sly04016,sly04075	MAPK signaling pathway - plant|Plant hormone signal transduction
CTR4	6.79635	6.89466	5.93046	4.44288	4.35519	4.3263	4.48044	4.41255	4.18855	5.44825	5.04195	4.43799	5.29049	4.41227	7.11605	4.94475	6.26161	5.29486	3.77689	3.74255	5.11223	3.72899	3.31951	3.98666	543908	CTR1-like protein kinase	protein_coding	GO:0005789,GO:0005524,GO:0004674,GO:0004712,GO:0071281,GO:0009873,GO:0009686,GO:0010105,GO:0046777,GO:2000069,GO:2000035,GO:0048510,GO:0009723,GO:0009750,GO:0001666,GO:0009744,GO:0010182	endoplasmic reticulum membrane|ATP binding|protein serine/threonine kinase activity|protein serine/threonine/tyrosine kinase activity|cellular response to iron ion|ethylene-activated signaling pathway|gibberellin biosynthetic process|negative regulation of ethylene-activated signaling pathway|protein autophosphorylation|regulation of post-embryonic root development|regulation of stem cell divisio…	sly04016,sly04075	MAPK signaling pathway - plant|Plant hormone signal transduction
CURL3	24.3361	22.5869	22.7439	17.2466	15.9999	19.0746	21.2766	24.3592	19.8319	22.1556	20.8703	18.0416	11.6652	8.71607	10.5799	11.8704	12.3828	13.448	17.2359	24.8514	17.2862	16.0299	19.3018	15.9245	101261320	brassinosteroid LRR receptor kinase	protein_coding	GO:0016021,GO:0005886,GO:0009506,GO:0005524,GO:0004672,GO:0004674,GO:0005496,GO:0006952,GO:0046777	integral component of membrane|plasma membrane|plasmodesma|ATP binding|protein kinase activity|protein serine/threonine kinase activity|steroid binding|defense response|protein autophosphorylation	sly04075	Plant hormone signal transduction
CXE1	1.23333	1.18001	1.42236	0.791503	2.14536	1.26985	1.28114	1.20082	1.1619	3.75105	4.53305	1.98147	0.614541	1.16932	0.520085	1.09763	1.21851	1.45161	2.31873	1.82902	1.11358	4.40787	4.44918	1.24066	101250256	carboxylesterase 1	protein_coding	GO:0005737,GO:0005829,GO:0052689	cytoplasm|cytosol|carboxylic ester hydrolase activity
CYC1	83.4625	97.3066	95.121	60.9937	69.5203	64.2075	74.5593	83.0258	77.5086	55.4311	38.0719	73.9041	69.1654	63.5733	60.5955	63.5861	75.3112	87.5502	86.4848	76.1338	75.2437	60.0321	41.4104	79.1168	100301930	cyclopropyl isomerase	protein_coding	GO:0016021,GO:0047793	integral component of membrane|cycloeucalenol cycloisomerase activity	sly00100	Steroid biosynthesis
CYP51	114.405	185.123	120.403	143.604	123.915	145.553	120.689	128.322	91.6285	161.939	175.583	125.184	121.411	146.739	91.9072	177.685	169.426	230.822	144.441	137.468	75.578	189.808	163.869	145.332	100736446	obtusifoliol 14alpha-demethylase	protein_coding	GO:0005783,GO:0005794,GO:0016021,GO:0005886,GO:0020037,GO:0005506,GO:0008168,GO:0008398,GO:0055114,GO:0016126,GO:0016125	endoplasmic reticulum|Golgi apparatus|integral component of membrane|plasma membrane|heme binding|iron ion binding|methyltransferase activity|sterol 14-demethylase activity|oxidation-reduction process|sterol biosynthetic process|sterol metabolic process	sly00100	Steroid biosynthesis
CYP707A1	0.0689602	0.381799	0.0405275	0.0960357	0.0398424	0.316404	0.630375	0.0138762	1.4557	0.323334	0.577845	0.462761	0.602392	0.629015	0.591371	0.234162	0.255045	0.790782	0.15311	0.216509	0.280758	0.385724	0.25239	0.215048	100136887	ABA 8'-hydroxylase	protein_coding	GO:0016021,GO:0010295,GO:0020037,GO:0005506,GO:0004497,GO:0055114,GO:0016125	integral component of membrane|(+)-abscisic acid 8'-hydroxylase activity|heme binding|iron ion binding|monooxygenase activity|oxidation-reduction process|sterol metabolic process	sly00906	Carotenoid biosynthesis
CYP724B2	2.51099	3.1621	2.72055	4.10247	3.89027	3.67988	2.12747	3.33078	2.28558	7.10629	9.38927	3.0888	4.70727	3.12777	3.18346	4.97171	5.4151	6.39056	4.18907	3.38181	4.11205	4.37587	9.55516	4.35887	101251900	cytochrome P450 724B1-like	protein_coding	GO:0005623,GO:0016021,GO:0008199,GO:0020037,GO:0004497,GO:0016705,GO:0016132,GO:0010268,GO:0006879,GO:0006826,GO:0007275,GO:0055114,GO:0009647,GO:0016125	cell|integral component of membrane|ferric iron binding|heme binding|monooxygenase activity|oxidoreductase activity, acting on paired donors, with incorporation or reduction of molecular oxygen|brassinosteroid biosynthetic process|brassinosteroid homeostasis|cellular iron ion homeostasis|iron ion transport|multicellular organism development|oxidation-reduction process|skotomorphogenesis|sterol me…	sly00905	Brassinosteroid biosynthesis
CYP734A7	1.09259	0.87767	0.762508	0.883057	1.80171	1.71643	2.1706	1.23667	2.91099	2.0742	0.739681	2.67787	2.73523	1.30112	1.78537	1.68111	2.60448	2.36343	1.88003	3.66004	2.27975	2.35052	2.84639	2.09907	100736544	castasterone 26-hydroxylase	protein_coding	GO:0016021,GO:0020037,GO:0005506,GO:0004497,GO:0016705,GO:0008395,GO:0010268,GO:0016131,GO:0040008,GO:0009741	integral component of membrane|heme binding|iron ion binding|monooxygenase activity|oxidoreductase activity, acting on paired donors, with incorporation or reduction of molecular oxygen|steroid hydroxylase activity|brassinosteroid homeostasis|brassinosteroid metabolic process|regulation of growth|response to brassinosteroid	sly00905	Brassinosteroid biosynthesis
CYP734A8	32.562	23.8626	46.8926	85.992	44.7199	69.4307	35.1752	50.2091	35.1892	27.9017	58.3998	42.6568	44.3847	61.0001	51.9681	123.271	65.453	91.8344	41.2154	34.0864	44.3926	55.5358	46.3648	81.6188	100736487	putative brassinosteroid hydroxylase	protein_coding	GO:0016021,GO:0020037,GO:0005506,GO:0004497,GO:0016705,GO:0008395,GO:0010268,GO:0016131,GO:0040008,GO:0009741	integral component of membrane|heme binding|iron ion binding|monooxygenase activity|oxidoreductase activity, acting on paired donors, with incorporation or reduction of molecular oxygen|steroid hydroxylase activity|brassinosteroid homeostasis|brassinosteroid metabolic process|regulation of growth|response to brassinosteroid	sly00905	Brassinosteroid biosynthesis
CYP77A19	0.810917	1.88793	0.0256221	0.0650521	0.151134	0.443557	2.60858	0.289501	0.9918	0.839886	0.0267309	0.905122	1.25399	0.34465	1.21737	0.319213	0.211632	0.327236	0.406553	3.88642	2.39625	0.351722	0.452101	0.218501	101267893	cytochrome P450 7719	protein_coding	GO:0020037,GO:0005506,GO:0004497,GO:0016705	heme binding|iron ion binding|monooxygenase activity|oxidoreductase activity, acting on paired donors, with incorporation or reduction of molecular oxygen	sly00073	Cutin, suberine and wax biosynthesis
CYP77A20	0.167054	0.151397	0.0136356	0.0415435	0.0268103	0.055542	0.159069	0.0840367	0.0855922	0.198655	0.0569029	0.0729834	0.281771	0.183417	0.291175	0.177266	0.128716	0.0870748	0.432721	0.49951	0.269217	0.209642	0.0141529	0.0620174	101250470	cytochrome P450 77 A20	protein_coding	GO:0020037,GO:0005506,GO:0004497,GO:0016705	heme binding|iron ion binding|monooxygenase activity|oxidoreductase activity, acting on paired donors, with incorporation or reduction of molecular oxygen	sly00073	Cutin, suberine and wax biosynthesis
CYP85A1	2.80397	6.27242	4.38324	1.95807	3.79096	3.51717	3.76588	2.3794	3.67144	4.86444	7.1054	2.96973	3.16807	4.20529	3.31745	2.91526	6.46507	5.44754	4.4019	2.42951	2.10443	4.35661	6.91068	3.92722	100037489	6-deoxocastasterone oxidase	protein_coding	GO:0016021,GO:0020037,GO:0005506,GO:0004497,GO:0016705,GO:0016132,GO:0010268,GO:0007275,GO:0055114,GO:0016125	integral component of membrane|heme binding|iron ion binding|monooxygenase activity|oxidoreductase activity, acting on paired donors, with incorporation or reduction of molecular oxygen|brassinosteroid biosynthetic process|brassinosteroid homeostasis|multicellular organism development|oxidation-reduction process|sterol metabolic process	sly00905	Brassinosteroid biosynthesis
CYP90B3	1.41599	1.55129	1.12456	1.92881	1.2161	0.827062	0.993844	0.56472	1.39872	2.70456	1.2384	1.28407	2.25587	1.24117	0.613684	0.636216	0.810904	0.904301	2.23754	1.58774	1.70092	1.81129	3.91667	0.681959	101256342	cytochrome P450 90B3	protein_coding	GO:0005783,GO:0016021,GO:0020037,GO:0005506,GO:0004497,GO:0016705,GO:0010012,GO:0016132,GO:0010268,GO:0009867,GO:0048366,GO:0010358,GO:0007275,GO:0055114,GO:0009741,GO:0009753,GO:0016125,GO:0009826	endoplasmic reticulum|integral component of membrane|heme binding|iron ion binding|monooxygenase activity|oxidoreductase activity, acting on paired donors, with incorporation or reduction of molecular oxygen|steroid 22-alpha hydroxylase activity|brassinosteroid biosynthetic process|brassinosteroid homeostasis|jasmonic acid mediated signaling pathway|leaf development|leaf shaping|multicellular org…	sly00905	Brassinosteroid biosynthesis
CYP97A29	13.6273	14.4529	8.64042	7.11476	6.86314	5.23168	16.3454	14.026	13.9128	11.1786	5.19318	9.42043	6.87083	7.23622	6.14148	5.87199	4.9309	7.95332	8.13516	7.44309	7.33103	5.95241	4.93698	6.21895	100322875	cytochrome P450-type monooxygenase 97A29	protein_coding	GO:0009507,GO:0009941,GO:0010291,GO:0020037,GO:0005506,GO:0016705,GO:0016117,GO:0016123	chloroplast|chloroplast envelope|carotene beta-ring hydroxylase activity|heme binding|iron ion binding|oxidoreductase activity, acting on paired donors, with incorporation or reduction of molecular oxygen|carotenoid biosynthetic process|xanthophyll biosynthetic process	sly00906	Carotenoid biosynthesis
CYP97C11	1.62857	1.61011	1.31775	3.73302	4.52733	1.97753	1.91236	1.96621	1.29153	1.24137	0.506495	2.06396	4.55598	4.32011	5.3168	3.60651	4.68104	2.12587	2.86124	1.54028	2.42154	3.32078	1.68448	4.10072	100322877	cytochrome P450-type monooxygenase 97C11	protein_coding	GO:0009507,GO:0009941,GO:0020037,GO:0005506,GO:0009974,GO:0016117	chloroplast|chloroplast envelope|heme binding|iron ion binding|zeinoxanthin epsilon hydroxylase activity|carotenoid biosynthetic process	sly00906	Carotenoid biosynthesis
CZFP1	1145.95	964.78	1035.67	1176.63	1111.02	1004.56	913.847	965.728	1044.19	801.228	1320.14	915.54	756.871	810.989	833.649	637.947	613.766	482.915	812.942	967.689	1082.35	711.309	1095.27	856.486	100134883	C2H2-type zinc finger protein	protein_coding	GO:0005634,GO:0003700,GO:0046872,GO:0000978,GO:0044212,GO:0055062,GO:2000280,GO:0010200	nucleus|DNA-binding transcription factor activity|metal ion binding|RNA polymerase II proximal promoter sequence-specific DNA binding|transcription regulatory region DNA binding|phosphate ion homeostasis|regulation of root development|response to chitin
Cab-1A	1.68889	0.0483983	0	0.0243477	0.188554	0.0976556	0.762765	0.344764	0.125409	0.224537	0.0250121	0.256643	0.260746	0.94266	1.0751	0.0519456	0.254602	0.0255163	3.77694	0.631245	0.298955	0.263285	0.223957	0.654245	104645884	chlorophyll a/b-binding protein Cab-1A	protein_coding	GO:0009941,GO:0009535,GO:0016021,GO:0009522,GO:0009523,GO:0010287,GO:0016168,GO:0046872,GO:0009768,GO:0018298,GO:0009416	chloroplast envelope|chloroplast thylakoid membrane|integral component of membrane|photosystem I|photosystem II|plastoglobule|chlorophyll binding|metal ion binding|photosynthesis, light harvesting in photosystem I|protein-chromophore linkage|response to light stimulus	sly00196	Photosynthesis - antenna proteins
Cab-1D	2.97703	0.0247335	0.049008	0	0.361347	0.648778	0.909543	0.427886	0.0512713	0.382493	0	0.157386	0.426406	1.21702	1.41279	0.079639	0.375879	0.182558	5.44336	0.392721	0.33102	0.215279	0.101735	1.2538	104645883	Chlorophyll a-b binding protein 1D	protein_coding	GO:0009941,GO:0009535,GO:0016021,GO:0009522,GO:0009523,GO:0010287,GO:0016168,GO:0046872,GO:0009768,GO:0018298,GO:0009416	chloroplast envelope|chloroplast thylakoid membrane|integral component of membrane|photosystem I|photosystem II|plastoglobule|chlorophyll binding|metal ion binding|photosynthesis, light harvesting in photosystem I|protein-chromophore linkage|response to light stimulus	sly00196	Photosynthesis - antenna proteins
Cab-3C	7.22643	1.5094	0.0249233	0	1.00458	2.7918	3.51541	1.20322	0.677933	1.86738	0.0260019	1.44072	0.948726	3.50724	4.97617	0.189004	0.646989	0.291786	12.4854	1.5407	1.45033	1.50537	0.543246	2.04041	108491835	chlorophyll a/b-binding protein Cab-3C	protein_coding	GO:0009941,GO:0009535,GO:0016021,GO:0009522,GO:0009523,GO:0010287,GO:0016168,GO:0046872,GO:0009768,GO:0018298,GO:0009416	chloroplast envelope|chloroplast thylakoid membrane|integral component of membrane|photosystem I|photosystem II|plastoglobule|chlorophyll binding|metal ion binding|photosynthesis, light harvesting in photosystem I|protein-chromophore linkage|response to light stimulus	sly00196	Photosynthesis - antenna proteins
Cel1	1.64752	0.800617	0.382918	0.652758	0.389889	1.47618	0.609137	0.309039	1.25904	0.725793	0.0856048	1.37611	0.386712	0.226406	0.452645	1.0519	0.419556	0.189216	0.728484	1.20547	0.738967	0.480588	0.312278	1.30619	543995	endo-1%2C4-beta-glucanase	protein_coding	GO:0008810,GO:0030245,GO:0009835	cellulase activity|cellulose catabolic process|fruit ripening
Cel2	4.49346	6.05558	5.60642	1.22387	2.75582	2.22764	6.75143	6.75441	5.0842	2.48089	0.614969	4.90781	9.78735	7.91543	7.39853	3.24971	5.02335	10.4282	16.8208	7.2878	3.9202	4.89097	1.95783	4.03635	543996	endo-1%2C4-beta-glucanase precursor	protein_coding	GO:0009507,GO:0005576,GO:0008810,GO:0042547,GO:0030245	chloroplast|extracellular region|cellulase activity|cell wall modification involved in multidimensional cell growth|cellulose catabolic process	sly00500	Starch and sucrose metabolism
Cel3	109.573	115.419	105.57	129.154	131.703	171.486	162.76	174.187	170.817	166.146	91.3018	164.011	136.75	138.539	143.908	146.453	152.032	138.488	147.53	181.126	122.203	151.272	162.66	157.258	544032	endo-1%2C4-beta-glucanase	protein_coding	GO:0009504,GO:0005769,GO:0005768,GO:0005794,GO:0016021,GO:0005886,GO:0005802,GO:0008810,GO:0071555,GO:0030244,GO:0030245,GO:0043622,GO:0042538,GO:0009735,GO:0048367,GO:0009826	cell plate|early endosome|endosome|Golgi apparatus|integral component of membrane|plasma membrane|trans-Golgi network|cellulase activity|cell wall organization|cellulose biosynthetic process|cellulose catabolic process|cortical microtubule organization|hyperosmotic salinity response|response to cytokinin|shoot system development|unidimensional cell growth	sly00500	Starch and sucrose metabolism
Cel8	12.5714	15.9983	12.2138	2.24688	4.15399	6.2142	8.22183	9.35105	6.44112	6.57676	2.19468	7.34782	19.2993	15.5182	10.7172	11.3654	10.6136	19.7256	21.3244	10.0064	5.399	13.0147	8.00913	7.18613	543583	endo-beta-1%2C4-D-glucanase	protein_coding	GO:0005576,GO:0030246,GO:0008810,GO:0071555,GO:0030245	extracellular region|carbohydrate binding|cellulase activity|cell wall organization|cellulose catabolic process	sly00500	Starch and sucrose metabolism
ChrC	16.0815	16.2371	22.2783	12.8314	13.141	13.6758	13.466	10.0774	13.6779	23.3793	35.4638	12.5624	12.331	11.4717	7.23645	9.06484	8.31822	8.19305	14.0829	20.1155	11.8686	15.2307	21.9944	11.2029	778336	plastid lipid associated protein CHRC	protein_coding	GO:0009535,GO:0009414	chloroplast thylakoid membrane|response to water deprivation
Coi1	41.4179	33.7992	36.9754	24.5053	33.1001	35.9579	23.6666	21.7079	22.7342	33.2333	39.9527	27.8335	29.1899	18.8147	38.3018	15.2966	30.0165	18.6075	23.1197	23.339	42.9316	30.4826	29.3108	30.3475	543911	coronatine-insensitive 1	protein_coding	GO:0019005,GO:0009901,GO:0006952,GO:0042742,GO:0050832,GO:0009861,GO:0009867,GO:0031348,GO:0016567,GO:0009909,GO:0010218,GO:0009625,GO:0009753,GO:0009611,GO:0048364,GO:0031146,GO:0009641,GO:0048443,GO:0010118	SCF ubiquitin ligase complex|anther dehiscence|defense response|defense response to bacterium|defense response to fungus|jasmonic acid and ethylene-dependent systemic resistance|jasmonic acid mediated signaling pathway|negative regulation of defense response|protein ubiquitination|regulation of flower development|response to far red light|response to insect|response to jasmonic acid|response to w…	sly04075	Plant hormone signal transduction
Cpn21	43.588	58.7171	52.368	53.1829	63.8884	65.7181	55.4916	47.0338	41.1123	140.959	153.631	61.0986	80.85	67.7323	56.3033	65.1634	84.3682	84.9759	79.8921	74.9612	52.4518	116.436	132.004	54.0694	543643	chaperonin 21 precursor	protein_coding	GO:0048046,GO:0009507,GO:0009941,GO:0009570,GO:0009535,GO:0005759,GO:0005739,GO:0009536,GO:0009579,GO:0005524,GO:0051087,GO:0005507,GO:0046872,GO:0051082,GO:0051085,GO:0009788,GO:1901671,GO:0051290,GO:0046686,GO:0009409	apoplast|chloroplast|chloroplast envelope|chloroplast stroma|chloroplast thylakoid membrane|mitochondrial matrix|mitochondrion|plastid|thylakoid|ATP binding|chaperone binding|copper ion binding|metal ion binding|unfolded protein binding|chaperone cofactor-dependent protein refolding|negative regulation of abscisic acid-activated signaling pathway|positive regulation of superoxide dismutase activi…
CrtL-e-1	0.352637	0.104592	0.126648	0.035078	0.079232	0.257938	0.231995	0.177395	0.132497	0.143775	0.0240235	0.382074	0.18783	0.285916	0.29503	0.0374193	0.190197	0.147046	0.978684	0.553573	0.239282	0.189659	0.0119503	0.418924	544129	lycopene epsilon-cyclase	protein_coding	GO:0031969,GO:0016021,GO:0016853,GO:0016705,GO:0016117,GO:0006744	chloroplast membrane|integral component of membrane|isomerase activity|oxidoreductase activity, acting on paired donors, with incorporation or reduction of molecular oxygen|carotenoid biosynthetic process|ubiquinone biosynthetic process	sly00906	Carotenoid biosynthesis
CrtR-b1	3.04478	2.9895	2.22132	1.31593	3.35654	1.08912	1.41781	0.99295	1.74293	3.01788	2.12433	1.43113	5.05548	3.00073	9.86012	3.52057	5.60619	3.91838	4.12605	2.73127	2.92807	4.99177	5.46511	2.5959	544133	beta-carotene hydroxylase	protein_coding	GO:0031969,GO:0016021,GO:0016787,GO:0005506,GO:0016491,GO:0016117	chloroplast membrane|integral component of membrane|hydrolase activity|iron ion binding|oxidoreductase activity|carotenoid biosynthetic process	sly00906	Carotenoid biosynthesis
CrtR-b2	50.7913	51.8643	60.5845	120.472	134.265	123.137	126.309	169.87	177.016	82.0886	82.1682	139.979	196.932	223.771	185.977	232.25	204.288	155.721	177.849	189.011	136.891	108.996	148.322	163.778	544297	beta-carotene hydroxylase	protein_coding	GO:0031969,GO:0016021,GO:0016787,GO:0005506,GO:0016491,GO:0016117	chloroplast membrane|integral component of membrane|hydrolase activity|iron ion binding|oxidoreductase activity|carotenoid biosynthetic process	sly00906	Carotenoid biosynthesis
Cry1b	15.4511	9.0653	5.43649	5.48227	7.42042	6.47014	1.70229	2.31611	1.3994	3.95716	3.1399	2.47514	1.81849	1.3544	3.57044	1.70788	5.73841	1.57617	0.530611	0.689072	6.53289	2.62313	4.42295	6.30103	543688	cryptochrome 1b	protein_coding	GO:0005737,GO:0016604,GO:0005634,GO:0016605,GO:0005524,GO:0009882,GO:0071949,GO:0042802,GO:0016301,GO:0046872,GO:0004672,GO:0046283,GO:0060918,GO:0009785,GO:0010617,GO:0007623,GO:0006952,GO:0009583,GO:0072387,GO:1901332,GO:0055114,GO:0009640,GO:0010117,GO:0009638,GO:0099402,GO:1901529,GO:1900426,GO:1902448,GO:1901672,GO:0046777,GO:0018298,GO:0042752,GO:0010310,GO:1901371,GO:0010075,GO:2000377,GO:…	cytoplasm|nuclear body|nucleus|PML body|ATP binding|blue light photoreceptor activity|FAD binding|identical protein binding|kinase activity|metal ion binding|protein kinase activity|anthocyanin-containing compound metabolic process|auxin transport|blue light signaling pathway|circadian regulation of calcium ion oscillation|circadian rhythm|defense response|detection of light stimulus|flavin adeni…	sly04712	Circadian rhythm - plant
Cry3	0.258952	0.138676	0.190231	0.0536643	0.218184	0.0538102	0.369863	0.271388	0.132678	0.0769843	0.176412	0.271518	0.298847	0.185899	0.473921	0.114492	0.199525	0.123728	0.407251	0.459739	0.351425	0.11606	0.098724	0.096134	101248230	cryptochrome DASH%2C chloroplastic/mitochondrial-like	protein_coding	GO:0009507,GO:0005739,GO:0003677,GO:0003913,GO:0006281,GO:0018298	chloroplast|mitochondrion|DNA binding|DNA photolyase activity|DNA repair|protein-chromophore linkage
CyP	1036.36	1325.09	1390.94	691.151	876.737	705.738	1202.37	1135.33	927.269	974.622	628.86	922.124	1453.94	1262.96	1095.73	973.482	1022.13	1344.09	1688.02	1809.54	886.202	1310.89	755.965	1003.16	100736432	cyclophilin	protein_coding	GO:0048046,GO:0009507,GO:0005829,GO:0005794,GO:0005886,GO:0009506,GO:0005774,GO:0016018,GO:0003755,GO:0051082,GO:0009742,GO:0009704,GO:0006457,GO:0001932,GO:0009735	apoplast|chloroplast|cytosol|Golgi apparatus|plasma membrane|plasmodesma|vacuolar membrane|cyclosporin A binding|peptidyl-prolyl cis-trans isomerase activity|unfolded protein binding|brassinosteroid mediated signaling pathway|de-etiolation|protein folding|regulation of protein phosphorylation|response to cytokinin
CycA1	2.64347	2.71851	2.27716	0.774778	1.17047	1.0947	2.05946	3.33638	2.4186	1.74417	1.36271	1.95507	5.07896	2.61934	2.88796	1.80326	3.94179	4.23205	7.3234	3.17583	2.09002	1.99297	0.827842	3.35155	543744	cyclin A1	protein_coding	GO:0000307,GO:0005737,GO:0005634,GO:0016538,GO:0019901,GO:0051301,GO:0000278,GO:0045787,GO:0008284,GO:0006468,GO:0000079,GO:0007088	cyclin-dependent protein kinase holoenzyme complex|cytoplasm|nucleus|cyclin-dependent protein serine/threonine kinase regulator activity|protein kinase binding|cell division|mitotic cell cycle|positive regulation of cell cycle|positive regulation of cell proliferation|protein phosphorylation|regulation of cyclin-dependent protein serine/threonine kinase activity|regulation of mitotic nuclear divi…
CycA2	6.23208	2.84291	5.93292	1.577	4.01125	5.11467	3.03241	6.38012	3.89893	3.38787	2.63675	4.09266	8.04829	3.76754	6.40317	4.21146	8.85819	8.03551	7.61027	4.22957	4.77408	5.97444	1.63398	5.93015	543745	cyclin A2	protein_coding	GO:0000307,GO:0005737,GO:0005634,GO:0016538,GO:0019901,GO:0051301,GO:0000278,GO:0045787,GO:0008284,GO:0006468,GO:0000079,GO:0007088	cyclin-dependent protein kinase holoenzyme complex|cytoplasm|nucleus|cyclin-dependent protein serine/threonine kinase regulator activity|protein kinase binding|cell division|mitotic cell cycle|positive regulation of cell cycle|positive regulation of cell proliferation|protein phosphorylation|regulation of cyclin-dependent protein serine/threonine kinase activity|regulation of mitotic nuclear divi…
CycA3	14.6658	13.8972	13.8654	9.2042	8.85538	8.55083	11.0689	9.90818	8.71215	8.81032	6.80556	10.1328	9.58534	9.01875	10.8919	7.03689	7.86097	7.84381	10.5709	10.5182	10.9034	8.99277	7.70712	9.9107	544240	cyclin A3	protein_coding	GO:0005634,GO:0007049,GO:0051301	nucleus|cell cycle|cell division
CycB2	1.67084	1.34067	2.22953	0.301093	0.641229	0.748743	2.32672	4.04422	2.49378	0.950256	0.56913	1.63766	2.50221	1.09211	1.07627	1.36185	1.87512	2.23406	4.26077	2.22647	1.14607	1.66702	0.344655	1.86085	543747	cyclin B2	protein_coding	GO:0005634,GO:0007049,GO:0051301	nucleus|cell cycle|cell division
Cyp-3	69.2997	65.8875	115.241	26.7862	26.2599	24.6364	67.1611	68.2051	54.0459	45.1631	16.7625	57.2961	28.3757	41.0499	22.9987	18.3885	17.354	25.4451	126.748	171.478	58.0088	41.337	28.9447	49.0804	101252505	cysteine proteinase 3	protein_coding	GO:0005615,GO:0005764,GO:0004197,GO:0051603	extracellular space|lysosome|cysteine-type endopeptidase activity|proteolysis involved in cellular protein catabolic process
CysEP	0.290763	0.135279	0.435576	0.42534	0.395273	0.460617	0.994939	1.61756	0.490745	0.244069	0.104867	0.358673	0.601272	0.849389	1.19843	1.99642	1.52212	1.89	0.816456	1.55344	0.348172	0.883093	0.365158	1.58105	101252974	KDEL-tailed cysteine endopeptidase CysEP	protein_coding	GO:0031410,GO:0008234	cytoplasmic vesicle|cysteine-type peptidase activity
DAD1	113.344	166.168	119.101	116.469	107.249	108.174	136.722	109.596	115.016	126.042	80.4347	119.448	106.386	106.269	80.4615	80.2158	113.758	119.059	118.638	116.981	100.914	133.271	110.989	109.14	543753	dad-1 protein	protein_coding	GO:0016021,GO:0008250,GO:0004579,GO:0006487	integral component of membrane|oligosaccharyltransferase complex|dolichyl-diphosphooligosaccharide-protein glycotransferase activity|protein N-linked glycosylation	sly00510,sly00513,sly04141	N-Glycan biosynthesis|Various types of N-glycan biosynthesis|Protein processing in endoplasmic reticulum
DCL	10.2023	8.15248	8.73617	7.0098	7.81876	5.72801	5.30981	3.76719	5.53982	6.04643	5.71789	5.38175	5.08683	3.90145	5.21376	3.0134	4.13306	3.17972	4.20341	4.26925	6.61588	4.59331	3.20788	4.33416	544019	protein DCL%2C chloroplastic	protein_coding	GO:0009507,GO:0009658,GO:1901259	chloroplast|chloroplast organization|chloroplast rRNA processing
DCL1	12.6174	12.378	11.3119	12.4204	11.0413	10.5692	13.4493	13.7734	12.7757	11.6186	10.7439	12.4788	14.1682	11.868	11.9405	9.21493	9.4647	9.5181	11.8799	11.5159	12.3119	11.4546	11.2798	10.8577	101260085	endoribonuclease Dicer homolog 1	protein_coding	GO:0005737,GO:0005634,GO:0016442,GO:0005524,GO:0003677,GO:0004386,GO:0046872,GO:0004525,GO:0003723,GO:0030422,GO:0016075	cytoplasm|nucleus|RISC complex|ATP binding|DNA binding|helicase activity|metal ion binding|ribonuclease III activity|RNA binding|production of siRNA involved in RNA interference|rRNA catabolic process
DCL2a	3.11918	2.81346	3.31051	1.99766	1.88854	1.40643	2.74299	2.87598	2.71905	1.64629	1.46272	2.06985	2.08018	1.26451	1.5059	1.08817	1.19509	1.52784	2.58517	2.95133	2.97908	1.36505	1.26845	1.92731	101254304	endoribonuclease Dicer 2a	protein_coding	GO:0005737,GO:0005634,GO:0016442,GO:0005524,GO:0004386,GO:0046872,GO:0004525,GO:0003723,GO:0010216,GO:0030422,GO:0010267,GO:0051214	cytoplasm|nucleus|RISC complex|ATP binding|helicase activity|metal ion binding|ribonuclease III activity|RNA binding|maintenance of DNA methylation|production of siRNA involved in RNA interference|production of ta-siRNAs involved in RNA interference|RNA virus induced gene silencing
DCL2b	0.0648705	0.106892	0.280635	0.39255	0.270686	0.37205	0.196541	0.130533	0.144028	1.52079	2.88913	0.181382	0.0345529	0.104097	0.158297	0.131936	0.50608	0.0901679	0.174036	0.151539	0.0990404	0.703601	2.12141	0.162558	101256737	endoribonuclease Dicer 2b	protein_coding	GO:0005737,GO:0005634,GO:0016442,GO:0005524,GO:0004386,GO:0046872,GO:0004525,GO:0003723,GO:0010216,GO:0030422,GO:0010267,GO:0051214	cytoplasm|nucleus|RISC complex|ATP binding|helicase activity|metal ion binding|ribonuclease III activity|RNA binding|maintenance of DNA methylation|production of siRNA involved in RNA interference|production of ta-siRNAs involved in RNA interference|RNA virus induced gene silencing
DCL2c	6.83616	6.28419	10.2565	6.1501	9.29648	10.7499	5.96626	6.28203	5.94839	22.1737	27.6664	9.86052	23.6422	14.3432	19.9527	9.46438	14.5451	11.5014	33.8077	21.5705	15.3347	29.3806	28.9159	10.6386	101247679	endoribonuclease Dicer 2c	protein_coding	GO:0005737,GO:0005634,GO:0016442,GO:0005524,GO:0004386,GO:0046872,GO:0004525,GO:0003723,GO:0010216,GO:0030422,GO:0010267,GO:0051214	cytoplasm|nucleus|RISC complex|ATP binding|helicase activity|metal ion binding|ribonuclease III activity|RNA binding|maintenance of DNA methylation|production of siRNA involved in RNA interference|production of ta-siRNAs involved in RNA interference|RNA virus induced gene silencing
DCL2d	6.50221	7.56082	14.9948	9.44096	8.37462	5.5389	6.7922	3.2962	4.788	11.8553	15.6996	8.66928	2.37696	1.04514	2.95383	1.17174	2.89526	1.31287	7.16259	5.11641	6.00973	7.34265	6.411	4.01977	101247976	endoribonuclease Dicer 2d	protein_coding	GO:0005737,GO:0005634,GO:0016442,GO:0005524,GO:0004386,GO:0046872,GO:0004525,GO:0003723,GO:0010216,GO:0030422,GO:0010267,GO:0051214	cytoplasm|nucleus|RISC complex|ATP binding|helicase activity|metal ion binding|ribonuclease III activity|RNA binding|maintenance of DNA methylation|production of siRNA involved in RNA interference|production of ta-siRNAs involved in RNA interference|RNA virus induced gene silencing
DCL3	5.07216	5.17685	5.63692	5.72463	4.07724	3.71477	3.71671	4.2288	4.64328	3.57017	3.84657	4.68139	3.49042	4.17898	3.52394	3.10983	3.35642	2.86566	4.2526	4.60359	5.68155	3.06657	3.03356	4.41451	101265460	endoribonuclease Dicer homolog 3a	protein_coding	GO:0005737,GO:0005634,GO:0016442,GO:0005524,GO:0003677,GO:0004386,GO:0046872,GO:0004525,GO:0003723,GO:0030422	cytoplasm|nucleus|RISC complex|ATP binding|DNA binding|helicase activity|metal ion binding|ribonuclease III activity|RNA binding|production of siRNA involved in RNA interference
DCL4	13.2781	10.9214	13.1582	12.4255	11.0994	11.8962	12.1952	15.2465	14.399	13.2578	12.9508	12.9716	11.0764	9.78997	11.5107	7.82556	8.74952	7.46093	10.5952	9.36086	12.1529	10.5961	9.69393	11.3325	101055595	dicer-like protein 4	protein_coding	GO:0005737,GO:0005634,GO:0016442,GO:0005524,GO:0004386,GO:0046872,GO:0004525,GO:0003723,GO:0051607,GO:0006353,GO:0010216,GO:0010492,GO:0009944,GO:0010599,GO:0030422,GO:0010267,GO:0048608,GO:0051214,GO:0010050,GO:0009616	cytoplasm|nucleus|RISC complex|ATP binding|helicase activity|metal ion binding|ribonuclease III activity|RNA binding|defense response to virus|DNA-templated transcription, termination|maintenance of DNA methylation|maintenance of shoot apical meristem identity|polarity specification of adaxial/abaxial axis|production of lsiRNA involved in RNA interference|production of siRNA involved in RNA inter…
DDB1	19.0409	19.4348	21.9666	17.583	16.6608	16.2958	20.4538	20.5368	19.5453	19.4616	18.0293	19.1461	20.6824	19.085	19.213	17.761	17.9952	22.3189	23.2866	22.6011	21.3972	21.0038	19.2512	19.4087	778355	UV-damaged DNA binding protein 1	protein_coding	GO:0005634,GO:0003676,GO:0006281,GO:0016567,GO:0009585	nucleus|nucleic acid binding|DNA repair|protein ubiquitination|red, far-red light phototransduction	sly03420,sly04120	Nucleotide excision repair|Ubiquitin mediated proteolysis
DDTFR10	203.279	233.948	181.816	211.372	217.083	182.901	214.907	168.882	192.934	201.43	127.043	214.276	195.752	175.431	158.977	157.731	207.657	208.438	176.178	212.06	205.542	204.159	204.15	214.648	543636	ripening regulated protein DDTFR10	protein_coding	GO:0005853,GO:0003746	eukaryotic translation elongation factor 1 complex|translation elongation factor activity
DDTFR10/A	179.658	142.448	114.534	136.454	179.195	195.869	172.653	196.086	234.05	102.583	106.035	159.926	148.456	179.235	246.199	244.113	215.025	242.128	122.876	174.034	167.016	152.67	156.101	219.491	543634	ethylene-responsive transcription factor 5	protein_coding	GO:0005634,GO:0003677,GO:0003700,GO:0006952,GO:0009873	nucleus|DNA binding|DNA-binding transcription factor activity|defense response|ethylene-activated signaling pathway
DDTFR18	72.9492	38.8977	66.6679	57.497	43.9815	47.3741	36.68	37.6643	33.2367	32.2499	27.6203	35.2514	19.0931	16.6413	31.7133	29.9849	25.7931	21.743	14.2487	19.481	53.8741	27.5969	24.2315	51.0299	543635	ripening regulated protein DDTFR18	protein_coding	GO:0016021,GO:0015297,GO:0015238,GO:0006855	integral component of membrane|antiporter activity|drug transmembrane transporter activity|drug transmembrane transport
DDTFR19	93.384	143.189	100.191	83.1316	91.7669	81.3132	122.032	101.121	113.564	112.242	60.23	106.125	125.864	120.561	100.086	105.404	144.088	159.705	133.027	110.739	80.3417	137.138	99.0384	103.106	544172	ripening regulated protein DDTFR19	protein_coding	GO:0022625,GO:0003735,GO:0002181	cytosolic large ribosomal subunit|structural constituent of ribosome|cytoplasmic translation	sly03010	Ribosome
DDTFR5	18.3126	19.6312	23.1254	22.9734	26.8442	29.2553	23.3301	18.0894	19.5718	53.4056	81.9981	22.4702	34.2441	32.7325	31.5601	26.9479	38.8667	31.3967	37.4666	38.4202	29.0523	48.3174	62.4379	24.4068	101256499	ripening regulated protein DDTFR5	protein_coding	GO:0005623,GO:0009738,GO:0045454,GO:0009789,GO:0009737,GO:0006970,GO:0009651	cell|abscisic acid-activated signaling pathway|cell redox homeostasis|positive regulation of abscisic acid-activated signaling pathway|response to abscisic acid|response to osmotic stress|response to salt stress
DDTFR8	20.648	24.8343	21.9232	38.7604	50.8285	57.7312	16.1286	14.6127	13.0505	158.868	282.714	30.4292	88.9657	100.349	83.7675	68.6059	76.9165	58.8407	82.3928	60.251	42.4735	105.251	155.097	26.0141	544222	ripening regulated protein DDTFR8	protein_coding	GO:0101031,GO:0051087,GO:0051879,GO:0051085,GO:0009408	chaperone complex|chaperone binding|Hsp90 protein binding|chaperone cofactor-dependent protein refolding|response to heat
DEAD31	22.0543	27.0426	20.83	22.4318	19.8173	15.6358	22.1209	16.0947	18.0229	21.0365	15.5565	19.8494	16.4506	15.5916	15.9665	12.3595	17.2742	16.5548	14.9233	16.579	18.5107	18.6361	19.1718	16.906	101257016	DEAD-box RNA helicase DEAD31	protein_coding	GO:0005730,GO:0005524,GO:0004386,GO:0003723,GO:0006364	nucleolus|ATP binding|helicase activity|RNA binding|rRNA processing
DEFL1	381.069	473.745	101.502	132.358	337.579	208.272	391.511	349.464	351.534	263.667	6.39124	595.482	150.891	288.063	304.727	62.1163	111.358	134.407	322.791	553.524	234.498	108.477	125.217	179.56	101263826	defensin-like protein	protein_coding	GO:0005576,GO:0050832,GO:0031640	extracellular region|defense response to fungus|killing of cells of other organism
DES	237.482	142.508	136.057	313.5	263.001	422.219	178.388	255.974	180.734	266.025	473.534	210.592	187.935	271.548	331.89	725.574	469.318	506.349	92.0448	57.861	150.229	301.16	230.127	410.669	543675	divinyl ether synthase	protein_coding	GO:0102895,GO:0020037,GO:0005506,GO:0004497,GO:0016705,GO:0055114,GO:0016125	colneleate synthase activity|heme binding|iron ion binding|monooxygenase activity|oxidoreductase activity, acting on paired donors, with incorporation or reduction of molecular oxygen|oxidation-reduction process|sterol metabolic process
DGK1	53.4938	41.3432	67.5533	136.314	98.2031	103.294	97.8402	103.812	99.889	78.7284	96.4458	103.305	100.092	102.105	84.6593	112.916	88.799	84.7188	99.3991	87.9607	90.5945	91.153	94.8036	95.7143	544171	diacylglycerol kinase	protein_coding	GO:0005524,GO:0004143,GO:0003951,GO:0006952,GO:0007205	ATP binding|diacylglycerol kinase activity|NAD+ kinase activity|defense response|protein kinase C-activating G protein-coupled receptor signaling pathway	sly00561,sly00564,sly04070	Glycerolipid metabolism|Glycerophospholipid metabolism|Phosphatidylinositol signaling system
DHAR1	87.9678	105.171	92.8577	35.4777	61.2013	46.9281	108.327	136.227	116.361	51.1994	27.7818	84.3317	98.8528	99.3494	93.1358	80.4731	96.5111	105.352	142.11	158.337	103.687	78.0374	44.8791	94.2377	778229	dehydroascorbate reductase 1	protein_coding	GO:0048046,GO:0009507,GO:0009570,GO:0005829,GO:0005739,GO:0005777,GO:0005886,GO:0005773,GO:0005507,GO:0045174,GO:0004364,GO:0005244,GO:0070301,GO:0006952,GO:0080151,GO:0010731,GO:0034765,GO:0043903,GO:0009753,GO:0010193,GO:0009610,GO:0010043	apoplast|chloroplast|chloroplast stroma|cytosol|mitochondrion|peroxisome|plasma membrane|vacuole|copper ion binding|glutathione dehydrogenase (ascorbate) activity|glutathione transferase activity|voltage-gated ion channel activity|cellular response to hydrogen peroxide|defense response|positive regulation of salicylic acid mediated signaling pathway|protein glutathionylation|regulation of ion tra…	sly00053,sly00480	Ascorbate and aldarate metabolism|Glutathione metabolism
DHAR2	13.649	16.2139	9.17324	11.0914	11.5861	11.6662	15.3342	7.92248	10.7588	14.0192	9.50584	10.2601	10.9386	8.36374	8.58643	8.42262	11.3337	9.58799	10.2335	9.81843	12.0543	8.62831	10.1403	11.6231	778343	dehydroascorbate reductase	protein_coding	GO:0009507,GO:0009941,GO:0009570,GO:0045174,GO:0004364,GO:0010731,GO:0009735	chloroplast|chloroplast envelope|chloroplast stroma|glutathione dehydrogenase (ascorbate) activity|glutathione transferase activity|protein glutathionylation|response to cytokinin	sly00053,sly00480	Ascorbate and aldarate metabolism|Glutathione metabolism
DHQS	67.4594	61.2055	46.022	56.5414	45.3509	58.0521	63.4421	51.1966	49.3138	63.7236	59.3752	44.9139	52.6409	69.9171	57.0199	115.785	77.6302	88.9913	42.8068	38.2411	38.301	55.9156	53.2433	54.8644	544273	dehydroquinate synthase	protein_coding	GO:0009570,GO:0005768,GO:0005802,GO:0003856,GO:0046872,GO:0009073,GO:0009423,GO:0033587	chloroplast stroma|endosome|trans-Golgi network|3-dehydroquinate synthase activity|metal ion binding|aromatic amino acid family biosynthetic process|chorismate biosynthetic process|shikimate biosynthetic process	sly00400	Phenylalanine, tyrosine and tryptophan biosynthesis
DHS	19.9361	24.4707	21.3785	26.0982	28.7884	27.9048	21.4413	20.7671	19.8295	39.6471	50.4783	24.9772	18.6968	15.8113	17.1468	19.5948	26.3701	23.3787	18.4014	19.3265	16.5049	36.5313	44.4859	21.6186	543666	deoxyhypusine synthase	protein_coding	GO:0034038,GO:0008612	deoxyhypusine synthase activity|peptidyl-lysine modification to peptidyl-hypusine
DIG3	7.64719	8.31655	8.55149	5.40936	7.91601	7.96661	8.38496	4.31711	10.1654	9.46185	8.63936	11.7378	8.19171	7.23367	4.50966	5.99582	5.84312	4.53961	10.8947	19.6504	9.27536	6.62632	12.2449	6.2457	543923	protein phosphatase 2C	protein_coding	GO:0046872,GO:0004722	metal ion binding|protein serine/threonine phosphatase activity
DNAJ	106.03	73.9942	81.4815	201.535	220.932	221.668	118.401	139.273	193.091	103.338	84.7066	189.924	315.464	270.575	417.978	197.311	228.865	152.12	139.723	147.842	214.408	170.057	174.169	188.176	100037515	DNAJ-like protein	protein_coding	GO:0009507,GO:0009570,GO:0005634,GO:0009536	chloroplast|chloroplast stroma|nucleus|plastid
DNApolalpha	1.88155	1.42252	1.80997	0.426025	1.01943	1.32475	1.58459	2.00923	1.31661	1.32924	1.13593	1.216	3.97803	2.7019	3.27618	2.76762	2.72523	4.38446	3.36019	2.16912	1.14122	3.41631	2.37275	1.97226	101055576	DNA polymerase alpha catalytic subunit	protein_coding	GO:0005658,GO:0005634,GO:0051539,GO:0003896,GO:0003688,GO:0003887,GO:0046872,GO:0001882,GO:0046982,GO:0017076,GO:0006270,GO:0006303,GO:0006273,GO:0006272,GO:0009965,GO:1902975,GO:1902981	alpha DNA polymerase:primase complex|nucleus|4 iron, 4 sulfur cluster binding|DNA primase activity|DNA replication origin binding|DNA-directed DNA polymerase activity|metal ion binding|nucleoside binding|protein heterodimerization activity|purine nucleotide binding|DNA replication initiation|double-strand break repair via nonhomologous end joining|lagging strand elongation|leading strand elongati…	sly03030	DNA replication
DOT	0	0.0133418	0.013218	0	0	0	0.0420537	0.0135771	0.0829706	0	0.01379	0	0.0143758	0	0	0.0143197	0	0	0	0.0605262	0.0137353	0	0.0274389	0	100301925	DOUBLE TOP	protein_coding	GO:0005634,GO:0000151,GO:0008134,GO:0004842,GO:0030154,GO:0009908,GO:0006355,GO:0031146	nucleus|ubiquitin ligase complex|transcription factor binding|ubiquitin-protein transferase activity|cell differentiation|flower development|regulation of transcription, DNA-templated|SCF-dependent proteasomal ubiquitin-dependent protein catabolic process
DP1	12.3247	10.4324	8.9713	9.50276	9.71379	12.7703	9.35345	7.16253	8.59266	11.7307	9.47455	7.78908	5.71039	6.24551	6.8713	5.85232	7.17102	6.52679	6.52866	4.93784	6.32951	8.142	6.55105	8.75919	101267947	transcription factor-like protein DPB	protein_coding	GO:0005737,GO:0005634,GO:0005667,GO:0003677,GO:0000981,GO:0046982,GO:0042023,GO:0000082,GO:0051726	cytoplasm|nucleus|transcription factor complex|DNA binding|DNA-binding transcription factor activity, RNA polymerase II-specific|protein heterodimerization activity|DNA endoreduplication|G1/S transition of mitotic cell cycle|regulation of cell cycle
DREB1	0.0135486	0.013395	0.0530827	0.242589	0.234834	0.824345	0.0281476	0	0.0138835	1.51908	3.50278	0.312532	0.115465	0.0137313	0.0425072	0.431303	1.81643	0.748574	0.0150407	0.0911513	0.0275802	1.8217	1.18458	0.0452681	543711	dehydration responsive element binding protein	protein_coding	GO:0005634,GO:0003700,GO:0043565,GO:0044212,GO:0010286,GO:0045893,GO:0009408,GO:0042542,GO:0010224,GO:0009414	nucleus|DNA-binding transcription factor activity|sequence-specific DNA binding|transcription regulatory region DNA binding|heat acclimation|positive regulation of transcription, DNA-templated|response to heat|response to hydrogen peroxide|response to UV-B|response to water deprivation
DREB2	15.1009	18.0313	10.9741	42.0211	28.2943	38.1318	36.0685	42.2858	38.6957	30.109	14.4556	41.6988	27.2127	40.9572	23.9639	59.6507	49.1613	52.6099	32.3816	30.2601	23.6799	38.3555	52.8121	48.4366	544235	dehydration responsive element binding protein	protein_coding	GO:0005634,GO:0003700,GO:0043565,GO:0009873,GO:0045893	nucleus|DNA-binding transcription factor activity|sequence-specific DNA binding|ethylene-activated signaling pathway|positive regulation of transcription, DNA-templated
DREB3	304.614	331.274	272.858	195.421	211.672	191.889	237.458	227.812	249.313	228.212	225.648	220.15	234.111	218.31	202.563	108.601	121.942	123.712	240.233	314.98	283.567	182.296	224.986	157.331	543714	dehydration-responsive element binding protein 3	protein_coding	GO:0005634,GO:0003677,GO:0003700,GO:0043565,GO:0071472,GO:0009736,GO:0009873,GO:0045595,GO:0009409,GO:0009416,GO:0006970,GO:0009651,GO:0009414,GO:0009611	nucleus|DNA binding|DNA-binding transcription factor activity|sequence-specific DNA binding|cellular response to salt stress|cytokinin-activated signaling pathway|ethylene-activated signaling pathway|regulation of cell differentiation|response to cold|response to light stimulus|response to osmotic stress|response to salt stress|response to water deprivation|response to wounding
DRM5	20.474	18.6235	19.8748	19.1877	21.7167	22.4842	18.4485	19.9163	20.2077	18.4428	21.2632	20.9029	19.4817	15.5218	26.6718	14.3199	21.8333	17.066	19.7996	17.2935	23.6125	19.6714	15.7672	23.3662	100135704	DNA cytosine 5-methyltransferase-like	protein_coding	GO:0005654,GO:0005634,GO:0003886,GO:0003677,GO:0009008,GO:0050832,GO:0006306,GO:0016458,GO:0051567	nucleoplasm|nucleus|DNA (cytosine-5-)-methyltransferase activity|DNA binding|DNA-methyltransferase activity|defense response to fungus|DNA methylation|gene silencing|histone H3-K9 methylation
DXR	45.9403	43.6049	54.3654	28.5666	38.0715	32.8012	41.2419	34.4746	35.4097	25.094	30.7141	25.5968	54.5701	56.2666	55.4191	39.3181	51.7084	42.914	41.3789	46.4525	44.7507	36.7541	25.5342	40.6676	543682	1-deoxy-D-xylulose-5-phosphate reductoisomerase	protein_coding	GO:0009507,GO:0030604,GO:0046872,GO:0070402,GO:0019288	chloroplast|1-deoxy-D-xylulose-5-phosphate reductoisomerase activity|metal ion binding|NADPH binding|isopentenyl diphosphate biosynthetic process, methylerythritol 4-phosphate pathway	sly00900	Terpenoid backbone biosynthesis
Dea1	367.832	390.14	63.5173	550.265	647.283	878.631	327.288	339.574	349.55	1285.45	429.07	1065.18	416.438	963.805	485.782	1182.65	1154.73	1935.11	538.365	574.275	298.242	1489.55	1306.02	983.108	544266	arachidonic acid-induced DEA1	protein_coding	GO:0016021	integral component of membrane
Dem2	111.827	95.8748	104.882	187.279	162.543	162.907	118.598	132.004	164.242	167.421	247.751	167.42	127.204	130.778	140.324	139.703	135.807	93.0036	99.6737	107.562	137.636	140.592	203.832	137.535	543891	Dem2 protein	protein_coding
Det1	7.60878	6.37974	6.25163	5.2691	5.42972	5.05284	6.21233	6.65407	5.98416	5.30694	4.8377	7.02949	5.08604	4.61464	5.64471	4.04228	4.75128	4.34844	6.09237	5.52248	6.3224	4.14088	3.65825	5.25013	778329	deetiolated1 homolog	protein_coding	GO:0005634,GO:0003824,GO:0009585	nucleus|catalytic activity|red, far-red light phototransduction	sly04120	Ubiquitin mediated proteolysis
Dif54	2.09483	0.9024	2.65277	0.535833	0.316985	1.25368	1.25899	4.63674	0.521323	0.945599	0.382261	1.42771	2.34317	1.50133	7.13565	1.66716	1.0895	3.01053	0.69766	0.536894	2.55861	1.68999	0.152122	1.33318	544295		protein_coding
E8-6	0	0	0.0470141	0	0	0	0	0	0	0	0	0	0.0170441	0.0162154	0	0	0	0	0.0177615	0	0	0.01721	0	0	543524	2-oxoglutarate/Fe(II)-dependent dioxygenase-like protein	protein_coding	GO:0051213,GO:0031418,GO:0046872,GO:0009693,GO:0009835	dioxygenase activity|L-ascorbic acid binding|metal ion binding|ethylene biosynthetic process|fruit ripening
EBF1	29.5741	33.2597	33.751	46.8149	49.8144	92.6009	106.344	141.386	150.774	71.1273	87.3251	63.0476	87.2822	114.291	99.3423	122.84	128.837	116.484	69.5635	93.8688	67.0709	44.1991	62.5735	66.7476	778234	EIN3-binding F-box protein 1	protein_coding	GO:0005634,GO:0019005,GO:0009873,GO:0010105,GO:0016567,GO:0009723,GO:0031146,GO:0006511	nucleus|SCF ubiquitin ligase complex|ethylene-activated signaling pathway|negative regulation of ethylene-activated signaling pathway|protein ubiquitination|response to ethylene|SCF-dependent proteasomal ubiquitin-dependent protein catabolic process|ubiquitin-dependent protein catabolic process	sly04016,sly04075	MAPK signaling pathway - plant|Plant hormone signal transduction
EBF2	28.7663	30.5836	27.5504	26.072	27.1314	30.3709	34.8814	34.5984	39.9307	31.9431	29.1807	27.4818	29.8774	31.9092	36.7841	31.2029	33.3124	28.8666	25.8456	27.6929	33.6018	15.9674	24.8453	20.6317	778235	EIN3-binding F-box protein 2	protein_coding	GO:0005634,GO:0019005,GO:0009873,GO:0010105,GO:0016567,GO:0009723,GO:0031146,GO:0006511	nucleus|SCF ubiquitin ligase complex|ethylene-activated signaling pathway|negative regulation of ethylene-activated signaling pathway|protein ubiquitination|response to ethylene|SCF-dependent proteasomal ubiquitin-dependent protein catabolic process|ubiquitin-dependent protein catabolic process	sly04016,sly04075	MAPK signaling pathway - plant|Plant hormone signal transduction
EDS1	34.0363	28.5485	36.8412	41.1417	35.9991	43.4015	33.1584	47.4434	33.4392	29.9064	49.0598	42.0238	26.6785	34.159	27.4801	29.1009	25.4139	25.1281	35.4469	25.4112	39.9728	38.6829	31.0925	52.5079	101256979	protein EDS1	protein_coding	GO:0005737,GO:0005783,GO:0005634,GO:0016298,GO:0042803,GO:0010618,GO:0050829,GO:0060866,GO:0006629,GO:0009626,GO:0010942,GO:0010310,GO:0001666,GO:0000304,GO:0009627	cytoplasm|endoplasmic reticulum|nucleus|lipase activity|protein homodimerization activity|aerenchyma formation|defense response to Gram-negative bacterium|leaf abscission|lipid metabolic process|plant-type hypersensitive response|positive regulation of cell death|regulation of hydrogen peroxide metabolic process|response to hypoxia|response to singlet oxygen|systemic acquired resistance	sly04626	Plant-pathogen interaction
EIL1	24.9765	19.0059	18.1311	26.5607	21.6753	34.9659	25.8747	32.4872	39.418	18.9463	17.8523	33.1498	38.761	50.8613	48.2804	53.7427	55.0386	52.8181	25.4915	26.4608	28.0012	27.6021	30.7314	39.461	543679	EIL1 protein	protein_coding	GO:0005634,GO:0003677,GO:0003700,GO:0019900,GO:0044212,GO:0000976,GO:0071281,GO:0042742,GO:0009873,GO:0006355,GO:0009723,GO:0001666,GO:0010182	nucleus|DNA binding|DNA-binding transcription factor activity|kinase binding|transcription regulatory region DNA binding|transcription regulatory region sequence-specific DNA binding|cellular response to iron ion|defense response to bacterium|ethylene-activated signaling pathway|regulation of transcription, DNA-templated|response to ethylene|response to hypoxia|sugar mediated signaling pathway	sly04016,sly04075	MAPK signaling pathway - plant|Plant hormone signal transduction
EIL2	86.6803	110.387	87.133	77.6615	60.9309	49.2041	63.1384	61.7994	70.108	65.2093	70.0484	62.285	48.0519	45.6964	43.2401	33.9382	42.1301	37.7838	50.5677	54.8795	83.8883	41.4156	53.2833	49.4897	544228	EIL2 protein	protein_coding	GO:0005634,GO:0003677,GO:0003700,GO:0019900,GO:0044212,GO:0000976,GO:0071281,GO:0042742,GO:0009873,GO:0006355,GO:0009723,GO:0001666,GO:0010182	nucleus|DNA binding|DNA-binding transcription factor activity|kinase binding|transcription regulatory region DNA binding|transcription regulatory region sequence-specific DNA binding|cellular response to iron ion|defense response to bacterium|ethylene-activated signaling pathway|regulation of transcription, DNA-templated|response to ethylene|response to hypoxia|sugar mediated signaling pathway	sly04016,sly04075	MAPK signaling pathway - plant|Plant hormone signal transduction
EIL3	108.601	98.7416	87.3241	89.9906	100.011	89.4723	70.1225	73.0235	76.3406	86.6873	115.062	74.1819	76.2058	76.2026	95.8161	87.5363	89.0914	69.5753	66.507	70.9815	100.854	78.1879	92.9155	82.7789	543680	EIL3 protein	protein_coding	GO:0005634,GO:0003677,GO:0003700,GO:0019900,GO:0044212,GO:0000976,GO:0071281,GO:0042742,GO:0009873,GO:0006355,GO:0009723,GO:0001666,GO:0010182	nucleus|DNA binding|DNA-binding transcription factor activity|kinase binding|transcription regulatory region DNA binding|transcription regulatory region sequence-specific DNA binding|cellular response to iron ion|defense response to bacterium|ethylene-activated signaling pathway|regulation of transcription, DNA-templated|response to ethylene|response to hypoxia|sugar mediated signaling pathway	sly04016,sly04075	MAPK signaling pathway - plant|Plant hormone signal transduction
EIL4	14.6187	16.125	11.6704	18.2294	12.8532	15.439	15.0862	15.1213	14.8431	13.1866	16.0516	15.258	12.7435	19.5028	15.568	25.4585	17.0172	21.5347	12.983	14.8277	12.8565	13.474	18.6117	16.0791	543518	EIN3-like protein	protein_coding	GO:0005634,GO:0003677,GO:0003700,GO:0019900,GO:0044212,GO:0000976,GO:0071281,GO:0042742,GO:0009873,GO:0006355,GO:0009723,GO:0001666,GO:0010182	nucleus|DNA binding|DNA-binding transcription factor activity|kinase binding|transcription regulatory region DNA binding|transcription regulatory region sequence-specific DNA binding|cellular response to iron ion|defense response to bacterium|ethylene-activated signaling pathway|regulation of transcription, DNA-templated|response to ethylene|response to hypoxia|sugar mediated signaling pathway	sly04016,sly04075	MAPK signaling pathway - plant|Plant hormone signal transduction
EIN2	55.0923	43.6131	41.4083	36.4965	34.3825	30.6991	30.2963	28.436	27.261	28.9651	25.8417	31.6727	16.5419	13.1698	19.4561	8.64093	15.4289	13.0962	18.2078	20.3225	36.3377	19.1702	17.7771	28.1697	543928	ethylene signaling protein	protein_coding	GO:0005789,GO:0016021,GO:0005634,GO:0015086,GO:0005384,GO:0003729,GO:0009926,GO:0009734,GO:0051301,GO:0071281,GO:0009736,GO:0052544,GO:0042742,GO:0050832,GO:0001736,GO:0009873,GO:0009871,GO:0010150,GO:0031348,GO:0010087,GO:0009789,GO:0010119,GO:0009408,GO:0002237,GO:0006970,GO:0009651,GO:0048765,GO:0010182	endoplasmic reticulum membrane|integral component of membrane|nucleus|cadmium ion transmembrane transporter activity|manganese ion transmembrane transporter activity|mRNA binding|auxin polar transport|auxin-activated signaling pathway|cell division|cellular response to iron ion|cytokinin-activated signaling pathway|defense response by callose deposition in cell wall|defense response to bacterium|…	sly04016,sly04075	MAPK signaling pathway - plant|Plant hormone signal transduction
ELIP	0.0432045	0.113906	0.0423184	0.143256	0.374427	0.402209	0.0897588	0.144894	0.265636	0.660564	1.16261	0.422809	1.64156	0.715194	2.71099	1.98664	2.11388	2.22195	0.255801	0.0484448	0.190557	1.09987	0.439238	0.46514	101257109	early light inducible protein	protein_coding	GO:0031969,GO:0016021	chloroplast membrane|integral component of membrane
EO	4.03433	3.42945	0.886339	1.12516	1.63379	1.09062	1.68413	1.46046	1.95113	1.19136	0.38529	1.95691	2.67102	1.85332	3.43048	1.26028	1.63413	1.02194	3.64151	5.05213	2.97416	1.07475	1.43744	2.05761	101250690	2-methylene-furan-3-one reductase	protein_coding	GO:0009507,GO:0102978,GO:0008270	chloroplast|furaneol oxidoreductase activity|zinc ion binding
EOL1	58.32	61.5204	66.5991	35.0697	37.7033	31.6383	40.3087	38.1991	37.4302	29.6529	22.641	35.0682	34.9101	29.7408	36.3476	22.8498	25.4949	26.655	39.5487	44.8423	54.7504	25.1237	22.6043	41.0207	100037727	ethylene-overproducer1-like protein	protein_coding	GO:0005622,GO:0009873,GO:0016567,GO:0010364	intracellular|ethylene-activated signaling pathway|protein ubiquitination|regulation of ethylene biosynthetic process
ER1	594.376	409.489	254.924	501.96	659.556	653.887	198.598	169.595	203.209	487.251	288.979	469.905	78.0016	41.9681	168.04	88.5508	183.418	176.995	32.1139	25.0602	160.06	306.223	168.487	314.601	543953	proteinase inhibitor I	protein_coding	GO:0005576,GO:0004867,GO:0009611	extracellular region|serine-type endopeptidase inhibitor activity|response to wounding
ER24	3.35213	3.51944	3.8064	56.9222	97.122	180.463	4.16002	2.23845	5.7149	555.876	644.171	79.3162	8.81686	5.11107	20.1343	41.4884	182.845	42.8001	4.67633	3.35957	6.67282	251.127	457.268	24.812	544168	ethylene-responsive transcriptional coactivator	protein_coding	GO:0005737,GO:0005730,GO:0003700,GO:0043565,GO:0003713,GO:0009873,GO:0045893,GO:0009737,GO:0009408,GO:0009414	cytoplasm|nucleolus|DNA-binding transcription factor activity|sequence-specific DNA binding|transcription coactivator activity|ethylene-activated signaling pathway|positive regulation of transcription, DNA-templated|response to abscisic acid|response to heat|response to water deprivation
ER43	55.2071	56.8492	61.65	54.938	42.2424	50.5767	59.7982	63.4129	52.5648	62.7517	64.4965	56.5115	69.0749	71.5175	63.1732	67.0897	60.044	74.7698	78.2641	83.5339	44.9174	70.711	69.6303	58.0791	543575	ethylene-responsive small GTP-binding protein	protein_coding	GO:0000139,GO:0005886,GO:0005774,GO:0005773,GO:0005525,GO:0003924,GO:0009873,GO:0006886,GO:0009306,GO:0032482,GO:0017157,GO:0006904	Golgi membrane|plasma membrane|vacuolar membrane|vacuole|GTP binding|GTPase activity|ethylene-activated signaling pathway|intracellular protein transport|protein secretion|Rab protein signal transduction|regulation of exocytosis|vesicle docking involved in exocytosis	sly04144	Endocytosis
ER49	20.7885	31.877	20.8945	23.747	21.3132	16.5475	20.677	15.543	18.3786	23.3775	14.8287	21.4553	21.9575	19.5404	17.2219	14.3457	20.7445	19.6176	15.0384	19.6992	16.5677	21.236	18.7725	18.1589	544215	ethylene-responsive elongation factor EF-Ts precursor	protein_coding	GO:0005759,GO:0005739,GO:0003746,GO:0070125	mitochondrial matrix|mitochondrion|translation elongation factor activity|mitochondrial translational elongation
ER5	497.937	492.081	445.336	1408.23	1314.33	1704.44	1332.19	1298.41	1701.65	888.784	608.044	1325.49	1226.98	1840.86	1411.34	2084.07	1836.48	1681.52	1106.16	1081.26	1044.99	1000.79	1192.45	1342.33	544031	ethylene-responsive late embryogenesis-like protein	protein_coding	GO:0005829,GO:0009269	cytosol|response to desiccation
ER66	88.6345	76.7617	91.8911	182.564	162.544	170.332	144.873	183.079	175.043	121.403	123.877	171.141	173.81	171.326	168.297	174.65	164.549	142.179	134.249	119.713	166.423	135.499	126.941	173.069	543578	ER66 protein	protein_coding	GO:0005634,GO:0005516,GO:0003700,GO:0001077,GO:0043565,GO:0070417,GO:0042742,GO:0050832,GO:0010150,GO:1900367,GO:0045944,GO:0006355,GO:0009409	nucleus|calmodulin binding|DNA-binding transcription factor activity|proximal promoter DNA-binding transcription activator activity, RNA polymerase II-specific|sequence-specific DNA binding|cellular response to cold|defense response to bacterium|defense response to fungus|leaf senescence|positive regulation of defense response to insect|positive regulation of transcription by RNA polymerase II|re…
ER68	26.0571	23.6077	27.4128	28.2233	30.7856	36.4709	25.1015	26.4165	23.6779	35.252	42.9877	28.3005	31.2728	24.7936	31.9246	26.0382	32.8497	25.1392	26.5634	27.9892	30.9947	35.6484	38.4644	34.1784	544216	ethylene-responsive RNA helicase	protein_coding	GO:0005829,GO:0005634,GO:0005524,GO:0004386,GO:0003723,GO:0000184,GO:0006364	cytosol|nucleus|ATP binding|helicase activity|RNA binding|nuclear-transcribed mRNA catabolic process, nonsense-mediated decay|rRNA processing	sly03040	Spliceosome
ER69	366.227	401.7	302.619	213.755	244.635	294.332	459.873	420.364	312.268	388.968	191.808	273.235	608.64	655.574	434.537	479.906	430.716	671.917	608.052	501.562	215.36	540.779	276.956	275.867	101264078	5-methyltetrahydropteroyltriglutamate--homocysteine methyltransferase	protein_coding	GO:0005737,GO:0003871,GO:0008270,GO:0009086	cytoplasm|5-methyltetrahydropteroyltriglutamate-homocysteine S-methyltransferase activity|zinc ion binding|methionine biosynthetic process	sly00270,sly00450	Cysteine and methionine metabolism|Selenocompound metabolism
EREB	2.79468	2.30651	2.35652	9.04092	9.0561	12.9438	10.6276	12.1516	14.0948	10.0567	9.90847	9.04569	13.5654	23.9891	16.5703	21.3002	17.6105	22.7498	6.87938	3.78764	6.97522	9.59347	6.7695	7.98426	543712	ethylene responsive element binding protein	protein_coding			sly04016,sly04075	MAPK signaling pathway - plant|Plant hormone signal transduction
ERF1	5.2896	3.62052	2.62573	12.3091	14.1974	22.2979	3.90345	7.80222	5.93545	11.198	17.5612	9.38601	11.6014	10.2368	24.2301	31.4427	28.1333	31.5387	2.63051	3.35475	5.0672	13.3106	11.1447	15.7276	606712	ethylene-responsive transcription factor 1	protein_coding	GO:0005634,GO:0003677,GO:0003700,GO:0006952,GO:0009873,GO:0009867	nucleus|DNA binding|DNA-binding transcription factor activity|defense response|ethylene-activated signaling pathway|jasmonic acid mediated signaling pathway	sly04016,sly04075	MAPK signaling pathway - plant|Plant hormone signal transduction
ERF2	141.426	165.891	92.3136	338.298	398.045	613.927	307.733	338.716	351.483	863.16	1150.51	389.172	334.849	317.115	529.199	386.861	624.612	449.819	222.582	265.765	263.268	602.89	744.593	454.814	543866	ethylene response factor 2	protein_coding	GO:0005634,GO:0003677,GO:0003700,GO:0009873,GO:2000280,GO:0034059	nucleus|DNA binding|DNA-binding transcription factor activity|ethylene-activated signaling pathway|regulation of root development|response to anoxia
ERF3	195.862	175.783	158.424	167.236	168.521	142.235	131.162	151.729	181.726	146.249	202.581	175.493	155.266	168.984	172.784	179.697	144.501	127.054	140.607	135.837	171.883	121.357	148.094	148.35	544260	ethylene response factor 3	protein_coding	GO:0016604,GO:0005634,GO:0003700,GO:0043565,GO:0009873,GO:0009864,GO:0010105,GO:0045892,GO:0009737,GO:0010200,GO:0009723	nuclear body|nucleus|DNA-binding transcription factor activity|sequence-specific DNA binding|ethylene-activated signaling pathway|induced systemic resistance, jasmonic acid mediated signaling pathway|negative regulation of ethylene-activated signaling pathway|negative regulation of transcription, DNA-templated|response to abscisic acid|response to chitin|response to ethylene
ERF3-like	23.6991	23.3622	23.0101	23.3681	36.7038	34.711	69.5952	66.3408	52.6059	67.2804	12.4736	42.3087	23.9706	25.1626	11.5854	17.865	20.2568	23.2412	56.0444	54.077	26.2079	25.0958	34.3494	26.7278	606713	ethylene response factor 3-like	protein_coding	GO:0005634,GO:0003677,GO:0003700,GO:0009873	nucleus|DNA binding|DNA-binding transcription factor activity|ethylene-activated signaling pathway
ERF4	31.9063	23.1382	16.5755	14.7396	20.6158	36.8801	19.7939	20.3418	17.6248	10.3888	9.56621	10.1932	29.5047	23.9438	69.371	21.6601	44.8147	22.03	8.85505	8.66457	17.6471	10.9039	10.1931	16.4102	543867	ethylene response factor 4	protein_coding	GO:0005634,GO:0003677,GO:0003700,GO:0009873	nucleus|DNA binding|DNA-binding transcription factor activity|ethylene-activated signaling pathway
ERF5	59.089	44.7624	48.4034	27.2048	35.2472	22.0115	34.3854	23.8805	26.4016	27.1963	44.9029	31.5027	22.9759	20.3377	25.9563	7.25515	10.986	9.50349	22.5238	19.1974	36.0402	18.7151	18.5926	21.7609	108511945	ethylene response factor 5	protein_coding	GO:0005634,GO:0003677,GO:0003700,GO:0006952,GO:0009873	nucleus|DNA binding|DNA-binding transcription factor activity|defense response|ethylene-activated signaling pathway
ERF7	46.0039	45.0843	44.6818	37.8142	43.4456	49.1155	39.3376	37.193	40.0933	52.7525	48.8375	47.4256	44.5975	44.8615	49.6944	52.2004	47.901	45.4728	43.2918	41.5597	42.1023	50.1257	47.6215	43.6293	100820705	ethylene responsive factor	protein_coding	GO:0005634,GO:0003677,GO:0003700,GO:0006952,GO:0009873	nucleus|DNA binding|DNA-binding transcription factor activity|defense response|ethylene-activated signaling pathway
ERN1	1.79702	1.5185	1.62476	0.993083	1.34587	1.1643	1.41995	1.03534	1.71554	1.08021	0.54933	1.17562	1.99615	2.38165	2.98763	3.71594	2.69822	3.36241	1.43225	0.84388	1.04741	1.4043	1.01496	1.33425	778226		protein_coding
ERabp1	13.6644	14.177	16.8493	11.1748	16.0704	14.8146	11.7537	13.9924	13.5872	36.2237	49.3134	16.1963	17.4909	17.7626	16.6626	14.7003	20.1	14.7797	22.664	23.0736	16.3268	25.0684	24.6266	17.2937	543734	ER auxin binding protein 1	protein_coding	GO:0005788,GO:0010011,GO:0008270,GO:0009734	endoplasmic reticulum lumen|auxin binding|zinc ion binding|auxin-activated signaling pathway
ETR1	22.6587	17.6251	16.7353	18.5842	22.776	28.1188	13.8041	13.4192	14.277	25.039	36.8257	15.7107	15.4671	14.8224	18.0642	19.4529	25.0769	19.9943	10.8269	11.1093	16.7932	21.2092	22.0006	18.2393	606298	Ethylene receptor 1	protein_coding	GO:0005789,GO:0005887,GO:0005524,GO:0051740,GO:0038199,GO:0009927,GO:0046872,GO:0000155,GO:0004673,GO:0046777	endoplasmic reticulum membrane|integral component of plasma membrane|ATP binding|ethylene binding|ethylene receptor activity|histidine phosphotransfer kinase activity|metal ion binding|phosphorelay sensor kinase activity|protein histidine kinase activity|protein autophosphorylation	sly04016,sly04075	MAPK signaling pathway - plant|Plant hormone signal transduction
ETR2	4.20321	3.99574	4.96152	1.82252	1.60859	1.10186	2.0618	2.71984	1.98791	2.43507	3.23973	1.59148	1.79871	1.62023	1.08014	1.02926	1.26638	1.45122	3.11074	3.3535	2.38589	1.53606	1.83528	2.19057	606299	ethylene receptor 2	protein_coding	GO:0005783,GO:0005789,GO:0016021,GO:0005524,GO:0051740,GO:0038199,GO:0046872,GO:0000155	endoplasmic reticulum|endoplasmic reticulum membrane|integral component of membrane|ATP binding|ethylene binding|ethylene receptor activity|metal ion binding|phosphorelay sensor kinase activity	sly04016,sly04075	MAPK signaling pathway - plant|Plant hormone signal transduction
ETR3	27.38	20.9174	24.0798	35.6303	32.3735	43.6771	35.4632	34.6654	32.704	57.962	66.5764	43.0003	22.7293	17.1231	24.3727	17.3218	24.8961	18.2348	22.3044	23.9337	22.7144	49.4496	57.9076	29.402	544279	ethylene receptor neverripe	protein_coding	GO:0005783,GO:0005789,GO:0016021,GO:0005524,GO:0051740,GO:0038199,GO:0046872,GO:0000155	endoplasmic reticulum|endoplasmic reticulum membrane|integral component of membrane|ATP binding|ethylene binding|ethylene receptor activity|metal ion binding|phosphorelay sensor kinase activity	sly04016,sly04075	MAPK signaling pathway - plant|Plant hormone signal transduction
ETR4	5.068	5.31967	4.28035	21.308	19.8847	35.9073	19.0186	26.7895	23.1799	58.5721	78.716	26.2952	16.3516	17.3841	14.5924	21.1717	26.9592	25.8175	10.8326	9.94678	5.54319	33.2249	49.1362	16.6659	543588	ethylene receptor homolog	protein_coding	GO:0005783,GO:0005789,GO:0016021,GO:0005524,GO:0051740,GO:0038199,GO:0046872,GO:0000155,GO:0004674,GO:0010105	endoplasmic reticulum|endoplasmic reticulum membrane|integral component of membrane|ATP binding|ethylene binding|ethylene receptor activity|metal ion binding|phosphorelay sensor kinase activity|protein serine/threonine kinase activity|negative regulation of ethylene-activated signaling pathway	sly04016,sly04075	MAPK signaling pathway - plant|Plant hormone signal transduction
ETR5	6.82798	7.01779	6.03309	5.00911	6.7872	7.16521	9.04317	8.48688	8.70957	8.29359	8.56908	7.95727	5.05375	5.13962	5.03568	4.40005	5.7789	6.70279	4.85591	4.12316	5.41498	5.91392	5.36533	5.79051	543589	ethylene receptor homolog	protein_coding	GO:0005783,GO:0005789,GO:0016021,GO:0005524,GO:0051740,GO:0038199,GO:0046872,GO:0000155,GO:0004674,GO:0010105	endoplasmic reticulum|endoplasmic reticulum membrane|integral component of membrane|ATP binding|ethylene binding|ethylene receptor activity|metal ion binding|phosphorelay sensor kinase activity|protein serine/threonine kinase activity|negative regulation of ethylene-activated signaling pathway	sly04016,sly04075	MAPK signaling pathway - plant|Plant hormone signal transduction
ETR6	0.153122	0.435234	0.281215	2.23713	1.76013	1.05001	0.745583	0.259969	0.245168	3.98965	5.94592	1.25431	0.224288	0.484961	0.160134	0.253877	0.453491	0.359157	0.0424962	0.0321926	0.146111	1.87354	4.01826	0.383705	543834	ethylene receptor	protein_coding	GO:0005783,GO:0005789,GO:0016021,GO:0005524,GO:0051740,GO:0038199,GO:0046872,GO:0000155,GO:0004674,GO:0010105	endoplasmic reticulum|endoplasmic reticulum membrane|integral component of membrane|ATP binding|ethylene binding|ethylene receptor activity|metal ion binding|phosphorelay sensor kinase activity|protein serine/threonine kinase activity|negative regulation of ethylene-activated signaling pathway	sly04016,sly04075	MAPK signaling pathway - plant|Plant hormone signal transduction
EXLA1	692.151	766.941	820.368	1054.12	1212.52	936.896	1246.05	1223.79	1333.05	1002.06	1023.75	1097.76	864.187	981.545	862.456	959.775	790.412	686.611	1075.34	1418.25	1137.58	837.497	1273.67	1018.41	100134886	expansin-like protein precursor	protein_coding
EXP1	5.06752	5.24953	2.73727	1.16754	2.90628	3.12192	6.07679	7.68515	3.68461	5.54504	2.66535	3.47716	4.12816	6.47651	3.07845	3.99343	3.12222	9.82749	14.1054	6.476	2.61685	8.01607	3.93968	2.94641	544035	expansin	protein_coding
EXP2	1.00438	1.73774	1.51666	0.624431	0.58432	1.92013	2.13011	1.97891	0.793353	1.55695	0.705619	1.77714	3.87858	4.09293	2.58218	8.10434	6.60219	10.3395	2.69457	0.656952	0.596333	2.85848	0.978557	2.35373	543582	expansin	protein_coding
EXPA10	0.319346	0.453856	0.332346	0.119124	0.211412	0.159264	0.414657	0.361456	0.265884	0.345848	0.224354	0.355769	0.616604	0.546167	0.375718	0.232971	0.692039	0.728241	0.664717	0.5595	0.182834	0.450853	0.527577	0.355663	543625	expansin	protein_coding
EXPA3	23.8823	27.348	19.5124	8.08492	15.7625	9.53754	12.6761	17.1335	15.9575	11.6029	8.98023	19.6701	17.0257	17.79	16.4285	6.88516	14.3669	10.4666	23.884	24.9666	29.8695	12.465	11.0637	17.4449	543556	expansin A3	protein_coding
EXPA4	2.5814	2.39977	1.62274	0.977298	0.853304	0.922312	3.06168	2.24828	2.56626	1.86539	0.551198	1.8785	5.70508	7.04819	4.79486	1.79888	2.49366	4.27756	6.0094	7.90588	5.90189	3.87496	4.66121	3.8619	543557	expansin A4	protein_coding
EXPA5	27.0541	24.2128	10.1393	12.2676	33.457	33.0868	58.9898	49.7487	42.7089	47.827	14.21	54.29	32.8548	34.5051	27.8869	20.1965	18.2042	33.7912	54.4399	45.6012	33.8027	53.021	60.3993	30.0875	543558	expansin	protein_coding
EXPA6	2.72116	2.63427	5.94151	3.68429	6.84188	10.706	8.42107	15.1148	10.1081	5.23909	6.73932	8.81719	17.3526	13.0999	14.4463	21.9169	16.7079	27.3627	11.0135	8.79343	7.71276	12.8465	12.2762	11.9752	544212	expansin	protein_coding
EXPA8	1.76871	0.810353	4.24657	0.386208	0.872342	1.76418	0.873826	3.73261	1.08304	0.63758	0.903701	0.927266	1.81525	1.28978	1.98506	2.8839	2.84194	5.39658	1.07753	0.532088	0.834256	1.99533	0.701719	2.47433	543624	expansin	protein_coding
EXPB2	34.4353	56.2734	26.6608	4.21725	15.9823	2.58672	28.5787	47.6233	13.6109	13.1709	0.53002	4.89456	46.9414	17.8728	24.0083	2.08186	13.944	20.7348	64.4639	32.4928	14.4145	3.27472	2.81995	3.59153	100134912	beta expansin precursor	protein_coding
EZ1	28.9262	22.2665	31.3973	19.2912	20.8668	19.4499	19.6177	24.2825	24.2368	16.6036	15.8591	24.3017	19.9441	16.4511	22.3029	9.73323	12.9203	10.1342	21.611	26.1351	32.6428	15.9714	11.4817	25.0832	100134891	EZ1 protein	protein_coding	GO:0005677,GO:0005634,GO:0031519,GO:0009506,GO:0003700,GO:0018024,GO:0003727,GO:0006349	chromatin silencing complex|nucleus|PcG protein complex|plasmodesma|DNA-binding transcription factor activity|histone-lysine N-methyltransferase activity|single-stranded RNA binding|regulation of gene expression by genetic imprinting	sly00310	Lysine degradation
EZ2	8.92081	10.2274	8.60266	6.29406	9.5275	9.11534	10.1495	9.77922	9.08183	7.87849	6.206	9.31561	12.1112	11.4266	12.3379	10.4066	11.9728	13.1166	8.48391	8.63437	8.77669	9.29882	6.45489	8.79455	100134892	EZ2 protein	protein_coding	GO:0005677,GO:0031519,GO:0018024,GO:0003727,GO:0030154,GO:0006342,GO:0009294,GO:0009908,GO:0070734,GO:0009965,GO:0045857,GO:0006349,GO:0048586,GO:0010228	chromatin silencing complex|PcG protein complex|histone-lysine N-methyltransferase activity|single-stranded RNA binding|cell differentiation|chromatin silencing|DNA mediated transformation|flower development|histone H3-K27 methylation|leaf morphogenesis|negative regulation of molecular function, epigenetic|regulation of gene expression by genetic imprinting|regulation of long-day photoperiodism, …
Eix1	8.42485	6.06099	8.75306	20.6859	23.5426	33.9411	18.0722	22.9146	20.0517	38.8626	54.5372	29.5656	11.6993	14.7665	11.3859	16.0576	21.2139	15.1888	9.2878	8.29148	11.4755	34.7558	38.1976	28.1977	543900	EIX receptor 1	protein_coding	GO:0016021,GO:0005886,GO:0050832	integral component of membrane|plasma membrane|defense response to fungus	sly04626	Plant-pathogen interaction
Endo-LE	17.6752	11.5041	18.4241	22.6137	16.7977	22.7232	22.8755	31.2606	22.9506	19.6431	26.0217	19.0471	23.3264	30.6033	22.7589	41.3276	26.8857	33.303	20.5932	18.8162	17.0017	26.7292	19.9932	29.3137	101261626	endo-beta-N-acetylglucosaminidase	protein_coding	GO:0005737,GO:0005829,GO:0005773,GO:0033925,GO:0006491,GO:0006517	cytoplasm|cytosol|vacuole|mannosyl-glycoprotein endo-beta-N-acetylglucosaminidase activity|N-glycan processing|protein deglycosylation	sly00511	Other glycan degradation
F3H	3.32545	0.619977	3.72258	1.58781	1.93961	3.33589	2.90167	6.13706	2.60931	1.8788	4.2332	2.27141	4.43327	3.3318	5.16695	12.8648	15.0443	14.3621	4.91522	6.92493	1.87611	4.29247	3.88312	8.69827	100736482	flavanone 3-dioxygenase	protein_coding	GO:0031418,GO:0046872,GO:0045486,GO:0009813	L-ascorbic acid binding|metal ion binding|naringenin 3-dioxygenase activity|flavonoid biosynthetic process	sly00941	Flavonoid biosynthesis
FALSIFLORA	0	0	0	0	0.0159093	0	0.0171622	0	0	0.0168403	0	0.0173234	0	0.0167446	0.0345568	0	0.0190952	0	0	0	0.0336325	0	0.0167968	0	543630	FLORICAULA/LEAFY-like protein	protein_coding	GO:0005634,GO:0003677,GO:0007275,GO:0006355	nucleus|DNA binding|multicellular organism development|regulation of transcription, DNA-templated
FESOD	64.906	110.329	112.035	36.8436	80.0626	51.0077	90.8397	57.1001	91.3592	110.418	93.1243	97.9512	56.2055	33.0068	76.2085	33.7638	45.1153	52.5737	135.22	113.144	113.711	83.731	57.7833	67.2383	544259	iron superoxide dismutase	protein_coding	GO:0009507,GO:0046872,GO:0004784	chloroplast|metal ion binding|superoxide dismutase activity	sly04146	Peroxisome
FEY	14.3069	16.861	13.9419	6.8323	8.17589	5.75766	12.1746	15.644	12.9834	8.8033	7.06355	10.1131	10.5083	9.50864	7.91664	7.97066	10.6407	12.2028	18.5918	15.8128	12.0036	8.85006	6.55199	9.52132	101257939	retinol dehydrogenase 12	protein_coding	GO:0005783,GO:0016491,GO:0010073,GO:2000024	endoplasmic reticulum|oxidoreductase activity|meristem maintenance|regulation of leaf development
FIE	20.4593	20.5308	19.7248	16.8627	21.2207	19.8093	16.076	15.3793	16.4277	17.1448	17.6664	19.4754	15.3499	10.2492	13.7242	12.8089	16.7381	12.5532	13.8709	15.4687	19.9018	16.7255	13.6834	22.4931	100136877	fertilization-independent endosperm protein	protein_coding	GO:0005677,GO:0035098,GO:0031519,GO:0030154,GO:0006342,GO:0009960,GO:0070734,GO:0010231,GO:0000122,GO:0090696	chromatin silencing complex|ESC/E(Z) complex|PcG protein complex|cell differentiation|chromatin silencing|endosperm development|histone H3-K27 methylation|maintenance of seed dormancy|negative regulation of transcription by RNA polymerase II|post-embryonic plant organ development
FK	9.39371	18.5289	8.79512	5.08436	5.06962	4.31739	12.5481	11.613	9.26422	5.99211	3.71735	6.9848	10.8246	12.1028	7.97793	9.12098	10.7682	18.8494	12.6775	10.5331	4.59311	10.8639	4.30691	5.67547	100750253	delta14-sterol reductase	protein_coding	GO:0030176,GO:0050613,GO:0050661,GO:0016126	integral component of endoplasmic reticulum membrane|delta14-sterol reductase activity|NADP binding|sterol biosynthetic process	sly00100	Steroid biosynthesis
FLACCA	9.53486	10.1788	7.4252	7.53422	7.28073	8.719	9.25737	9.28296	8.66185	13.7894	17.8184	8.46422	13.4058	13.9835	15.0533	18.3427	14.4079	15.6618	9.50025	9.55164	8.75038	13.2048	12.807	8.58156	543832	molybdenum cofactor sulfurase	protein_coding	GO:0016829,GO:0008265,GO:0102867,GO:0030151,GO:0030170,GO:0006777	lyase activity|Mo-molybdopterin cofactor sulfurase activity|molybdenum cofactor sulfurtransferase activity|molybdenum ion binding|pyridoxal phosphate binding|Mo-molybdopterin cofactor biosynthetic process	sly00790	Folate biosynthesis
FPS1	44.7412	61.819	29.593	30.2607	35.1301	29.6251	59.5802	51.208	55.0286	42.6886	26.3829	40.934	62.1102	65.3488	49.8014	57.506	65.0208	87.8924	59.0472	53.1415	27.5122	72.6581	39.6319	34.9143	543552	farnesyl pyrophosphate synthase	protein_coding			sly00900	Terpenoid backbone biosynthesis
FRK2	876.038	880.632	547.75	841.345	964.68	1245.9	472.851	474.178	505.82	1002.56	733.593	881.428	510.893	530.668	524.305	395.672	631.464	570.386	533.546	389.751	715.768	915.176	825.702	853.376	544022	fructokinase	protein_coding	GO:0005829,GO:0005524,GO:0019200,GO:0008865,GO:0006000,GO:0019252	cytosol|ATP binding|carbohydrate kinase activity|fructokinase activity|fructose metabolic process|starch biosynthetic process	sly00051,sly00500,sly00520	Fructose and mannose metabolism|Starch and sucrose metabolism|Amino sugar and nucleotide sugar metabolism
FRK4	0	0	0	0	0.0175685	0	0	0	0	0	0.018644	0	0	0	0	0	0	0	0	0	0	0	0.0185486	0	543844	fructokinase	protein_coding	GO:0005829,GO:0005524,GO:0019200,GO:0008865,GO:0016051,GO:0006633,GO:0006000,GO:0046686,GO:0019252	cytosol|ATP binding|carbohydrate kinase activity|fructokinase activity|carbohydrate biosynthetic process|fatty acid biosynthetic process|fructose metabolic process|response to cadmium ion|starch biosynthetic process	sly00051,sly00500,sly00520	Fructose and mannose metabolism|Starch and sucrose metabolism|Amino sugar and nucleotide sugar metabolism
FRO1	1.8993	7.18495	6.14894	1.21313	2.70485	1.9742	7.98519	1.56894	6.62754	6.2561	0.388171	9.73721	5.99537	7.94286	6.10522	0.859198	0.0808736	0.531467	1.9975	1.54681	5.41285	4.94622	1.5549	1.34711	543871	ferric-chelate reductase	protein_coding	GO:0016021,GO:0005886,GO:0000293,GO:0046872,GO:0006811,GO:0015688,GO:0055072,GO:0009617	integral component of membrane|plasma membrane|ferric-chelate reductase activity|metal ion binding|ion transport|iron chelate transport|iron ion homeostasis|response to bacterium
FSB1	26.6306	24.1554	30.1777	16.1721	15.2582	15.4167	20.2537	23.6254	20.8364	18.1233	16.5198	16.3264	16.5264	12.7755	14.2484	9.65844	10.7051	11.5415	21.0478	19.4236	21.6051	12.7341	11.0461	15.9645	101268497		protein_coding
FTA	15.5545	16.7822	16.2501	12.7803	14.3666	13.2983	16.7476	14.7586	14.7065	16.0078	14.068	14.9079	13.669	12.1239	11.9337	10.6195	13.4589	11.443	14.6709	13.7506	13.9102	13.2989	14.7944	13.2857	544036	protein farnesyltransferase/geranylgeranyltransferase type-1 subunit alpha	protein_coding	GO:0005953,GO:0005737,GO:0005965,GO:0004662,GO:0004660,GO:0004661,GO:0018343,GO:0018344	CAAX-protein geranylgeranyltransferase complex|cytoplasm|protein farnesyltransferase complex|CAAX-protein geranylgeranyltransferase activity|protein farnesyltransferase activity|protein geranylgeranyltransferase activity|protein farnesylation|protein geranylgeranylation	sly00900	Terpenoid backbone biosynthesis
FTB	10.3257	11.5583	12.5451	9.78982	7.92327	7.43971	10.2103	8.39087	10.0977	8.4502	5.38993	9.29121	7.31118	7.01859	7.78744	5.00434	4.41788	5.82202	8.88647	8.51658	9.1834	8.31684	6.32127	7.75419	544037	farnesyl protein transferase subunit B	protein_coding	GO:0005965,GO:0004311,GO:0004660,GO:0008270,GO:0009788,GO:0018343,GO:0018342,GO:0009934,GO:0009737,GO:0009414,GO:1990069	protein farnesyltransferase complex|farnesyltranstransferase activity|protein farnesyltransferase activity|zinc ion binding|negative regulation of abscisic acid-activated signaling pathway|protein farnesylation|protein prenylation|regulation of meristem structural organization|response to abscisic acid|response to water deprivation|stomatal opening	sly00900	Terpenoid backbone biosynthesis
FUL1	4.44217	2.82934	5.10414	2.80422	2.48836	2.53493	4.57002	3.26601	3.67662	3.59179	6.28527	2.19451	2.00208	2.01296	1.29541	1.72232	2.93729	0.912813	4.05418	5.43597	3.73882	2.34319	3.30025	2.90182	543839	TDR4 transcription factor	protein_coding	GO:0005634,GO:0003700,GO:0046983,GO:0000977,GO:0045944	nucleus|DNA-binding transcription factor activity|protein dimerization activity|RNA polymerase II regulatory region sequence-specific DNA binding|positive regulation of transcription by RNA polymerase II
FUL2	0.0517952	0.102416	0.016911	0.0515224	0.0498753	0.0172208	0	0.0347408	0.212303	0.08799	0.0176428	0.0905142	0.073569	0.052494	0.12639	0	0.179589	0.10799	0.306664	0.755008	0.0351457	0.259999	0.228183	0.288428	543887	agamous-like MADS-box protein AGL8 homolog	protein_coding	GO:0005634,GO:0003700,GO:0046983,GO:0000977,GO:0045944	nucleus|DNA-binding transcription factor activity|protein dimerization activity|RNA polymerase II regulatory region sequence-specific DNA binding|positive regulation of transcription by RNA polymerase II
FUT13	4.78744	6.84001	4.38903	2.51178	3.55587	2.22745	4.32109	4.14115	3.35031	3.5408	2.25219	3.39751	3.03201	3.25441	2.97655	1.70369	2.81718	2.87579	4.90961	4.38615	4.48653	2.70043	2.80455	3.21865	543777	alpha-1%2C4-fucosyltransferase	protein_coding	GO:0032580,GO:0016021,GO:0046920,GO:0008417,GO:0071555,GO:0036065,GO:0010493,GO:0006486	Golgi cisterna membrane|integral component of membrane|alpha-(1->3)-fucosyltransferase activity|fucosyltransferase activity|cell wall organization|fucosylation|Lewis a epitope biosynthetic process|protein glycosylation	sly00513	Various types of N-glycan biosynthesis
FYFL	0.223487	0.140607	0.835815	0.0606301	0.0586918	0.20265	0.147733	0.306615	0.0416388	0.103544	0.186854	0.0639087	0.346296	0.0617735	0.106238	0.344944	0.0939266	0.14826	0.2481	0.136688	0.413585	0.0655627	0	0.248904	101266695	MADS-box protein SOC1-like	protein_coding	GO:0005634,GO:0003700,GO:0046983,GO:0000977,GO:0043565,GO:0000982,GO:0008134,GO:0044212,GO:0009838,GO:0030154,GO:0080187,GO:0010150,GO:0007275,GO:0045944,GO:0009909,GO:0010048	nucleus|DNA-binding transcription factor activity|protein dimerization activity|RNA polymerase II regulatory region sequence-specific DNA binding|sequence-specific DNA binding|transcription factor activity, RNA polymerase II proximal promoter sequence-specific DNA binding|transcription factor binding|transcription regulatory region DNA binding|abscission|cell differentiation|floral organ senescen…
FZY	0	0	0	0	0	0	0	0.0145334	0	0	0	0.0302923	0.0153883	0.0292802	0	0.0306564	0	0	0	0.0161973	0	0.0155381	0	0	100037507	flavin monooxygenase-like protein	protein_coding	GO:0005829,GO:0005783,GO:0005789,GO:0005794,GO:0000139,GO:0005654,GO:0050660,GO:0103075,GO:0047434,GO:0004499,GO:0050661,GO:0009851,GO:0048825,GO:0010229,GO:0048827,GO:0009911	cytosol|endoplasmic reticulum|endoplasmic reticulum membrane|Golgi apparatus|Golgi membrane|nucleoplasm|flavin adenine dinucleotide binding|indole-3-pyruvate monooxygenase activity|indolepyruvate decarboxylase activity|N,N-dimethylaniline monooxygenase activity|NADP binding|auxin biosynthetic process|cotyledon development|inflorescence development|phyllome development|positive regulation of flowe…	sly00380	Tryptophan metabolism
FZY2	1.75828	1.73835	0.975417	0.139302	0.104883	0.170722	0.307101	0.422684	0.223226	0.0475802	0.0636018	0.228411	0.182335	0.804267	0.162726	0.165112	0.377657	0.681279	0.414568	0.45363	0.0950244	0.9875	0.126553	0.311932	101256506	flavin monooxygenase-like protein	protein_coding	GO:0005737,GO:0050660,GO:0103075,GO:0004499,GO:0050661,GO:0009851	cytoplasm|flavin adenine dinucleotide binding|indole-3-pyruvate monooxygenase activity|N,N-dimethylaniline monooxygenase activity|NADP binding|auxin biosynthetic process	sly00380	Tryptophan metabolism
FZY3	0.110145	0.199643	0.251733	1.9539	2.01518	2.9846	0.667419	2.29022	0.733643	0.636189	1.2381	1.09715	3.55919	5.41409	2.41897	10.48	10.0568	7.13817	1.10048	0.617522	1.49478	3.57409	3.45267	5.74509	101266165	flavin monooxygenase-like protein	protein_coding	GO:0050660,GO:0103075,GO:0004499,GO:0050661,GO:0009851	flavin adenine dinucleotide binding|indole-3-pyruvate monooxygenase activity|N,N-dimethylaniline monooxygenase activity|NADP binding|auxin biosynthetic process	sly00380	Tryptophan metabolism
FZY4	0	0.0378973	0.0125152	0	0.0861254	0.0127445	0.0132726	0.0257105	0.0130932	0	0.0130568	0.0401918	0.0408344	0.0647482	0.0267249	0	0.0147675	0	0.0425533	0.0573082	0.0260101	0.041232	0	0.0711518	101260940	probable indole-3-pyruvate monooxygenase YUCCA8	protein_coding	GO:0050660,GO:0103075,GO:0004499,GO:0050661,GO:0009851,GO:0009742,GO:0010600,GO:0009735	flavin adenine dinucleotide binding|indole-3-pyruvate monooxygenase activity|N,N-dimethylaniline monooxygenase activity|NADP binding|auxin biosynthetic process|brassinosteroid mediated signaling pathway|regulation of auxin biosynthetic process|response to cytokinin	sly00380	Tryptophan metabolism
FZY5	0.0347064	0.0171565	0.220965	0.0517854	0	0.0865438	0.0360519	0.314264	0.0711291	0	0.177329	0.0363905	0.0554585	0.052762	0.163332	0	0.0401124	0.144722	0.0770574	0.0972901	0.158963	0.167995	0.0882107	0.17394	101265554	probable indole-3-pyruvate monooxygenase YUCCA5	protein_coding	GO:0050660,GO:0103075,GO:0004497,GO:0004499,GO:0050661,GO:0009851	flavin adenine dinucleotide binding|indole-3-pyruvate monooxygenase activity|monooxygenase activity|N,N-dimethylaniline monooxygenase activity|NADP binding|auxin biosynthetic process	sly00380	Tryptophan metabolism
FZY6	5.4159	3.33787	4.28864	3.2709	4.80877	7.40147	1.66218	2.58294	2.00009	6.20141	14.5008	2.56279	5.17006	6.73646	9.01081	11.9231	11.6857	10.7419	2.32295	1.06471	2.50566	10.1949	9.54624	8.69522	101261658	probable indole-3-pyruvate monooxygenase YUCCA10	protein_coding	GO:0050660,GO:0103075,GO:0004499,GO:0050661,GO:0009851	flavin adenine dinucleotide binding|indole-3-pyruvate monooxygenase activity|N,N-dimethylaniline monooxygenase activity|NADP binding|auxin biosynthetic process	sly00380	Tryptophan metabolism
Fad7	94.4556	111.188	112.472	342.071	386.377	361.053	266.559	350.318	429.381	139.048	97.5816	320.995	521.559	687.162	586.793	908.049	682.591	723.803	275.179	268.829	284.161	279.626	223.511	419.312	544203	omega-3 fatty acid desaturase	protein_coding	GO:0031969,GO:0016717,GO:0006636	chloroplast membrane|oxidoreductase activity, acting on paired donors, with oxidation of a pair of donors resulting in the reduction of molecular oxygen to two molecules of water|unsaturated fatty acid biosynthetic process
Fni3	258.46	291.881	302.338	212.584	251.309	242.029	299.184	270.14	268.386	292.995	243.012	235.526	312.692	315.338	279.506	294.422	291.576	329.778	307.161	252.68	224.595	303.44	260.459	279.652	101266538	ubiquitin-conjugating enzyme E2 35-like	protein_coding	GO:0005634,GO:0005524,GO:0061631,GO:0004842,GO:0006301,GO:0070534,GO:0046686,GO:0010039,GO:0010053,GO:0006511	nucleus|ATP binding|ubiquitin conjugating enzyme activity|ubiquitin-protein transferase activity|postreplication repair|protein K63-linked ubiquitination|response to cadmium ion|response to iron ion|root epidermal cell differentiation|ubiquitin-dependent protein catabolic process	sly04120	Ubiquitin mediated proteolysis
Frk1	11.9628	14.6753	22.0479	11.6569	10.5085	10.1545	20.3389	18.0537	15.9236	17.8423	12.948	13.7336	22.9648	25.9061	18.0766	20.9711	16.422	19.4062	19.297	19.3131	14.3752	14.995	11.7772	15.1586	544023	fructokinase	protein_coding	GO:0005829,GO:0005524,GO:0019200,GO:0008865,GO:0016051,GO:0006633,GO:0006000,GO:0046686,GO:0019252	cytosol|ATP binding|carbohydrate kinase activity|fructokinase activity|carbohydrate biosynthetic process|fatty acid biosynthetic process|fructose metabolic process|response to cadmium ion|starch biosynthetic process	sly00051,sly00500,sly00520	Fructose and mannose metabolism|Starch and sucrose metabolism|Amino sugar and nucleotide sugar metabolism
FtsZ1	7.99428	8.00697	7.59149	3.77685	4.36049	3.07487	6.40454	6.69379	5.69331	4.97073	3.50616	5.13159	6.62372	5.94863	4.33503	4.49098	5.43499	5.97349	8.97137	6.75712	5.03453	5.86389	4.46209	4.5584	100736546	plastid-dividing ring protein	protein_coding	GO:0032153,GO:0009507,GO:0009570,GO:0009535,GO:0005737,GO:0005874,GO:0005525,GO:0003924,GO:0042802,GO:0043621,GO:0007049,GO:0051301,GO:0010020,GO:0009658,GO:0009902,GO:0007017,GO:0043572,GO:0009637	cell division site|chloroplast|chloroplast stroma|chloroplast thylakoid membrane|cytoplasm|microtubule|GTP binding|GTPase activity|identical protein binding|protein self-association|cell cycle|cell division|chloroplast fission|chloroplast organization|chloroplast relocation|microtubule-based process|plastid fission|response to blue light
GA20ox4	0.0676368	0	0.0165624	0.0168201	0.0162824	0.236123	0.0526942	0.0340248	0.138618	0.206823	0.0863958	0.60281	0.486356	0.205648	0.106102	0.1256	0.136801	0.352549	0.319114	0.492964	0.120475	0.345583	0.257861	0.357812	100191112	gibberellin 20-oxidase 4	protein_coding	GO:0051213,GO:0045544,GO:0046872,GO:0009908,GO:0009686,GO:0009826	dioxygenase activity|gibberellin 20-oxidase activity|metal ion binding|flower development|gibberellin biosynthetic process|unidimensional cell growth	sly00904	Diterpenoid biosynthesis
GA2ox1	0	0.204051	0	0.037328	0.0180673	0	0.0194902	0	0.0192267	0	0	0.0196733	0.0799512	0	0	0	0.0216854	0.0195598	0.0208292	0.0210386	0.0763892	0	0	0.0208966	100134907	gibberellin 2-oxidase	protein_coding	GO:0045543,GO:0046872,GO:0009686	gibberellin 2-beta-dioxygenase activity|metal ion binding|gibberellin biosynthetic process	sly00904	Diterpenoid biosynthesis
GA2ox2	0.20128	0.0795992	0.0197152	0.540592	0.794657	1.24474	1.58903	0.344264	1.13441	2.72864	9.31745	1.09744	0.493168	1.18317	0.315747	1.0252	1.53537	1.40585	0.245791	0.067708	0.204868	1.94858	3.88799	0.560426	100037505	gibberellin 2-oxidase 2	protein_coding	GO:0045543,GO:0046872,GO:0009686	gibberellin 2-beta-dioxygenase activity|metal ion binding|gibberellin biosynthetic process	sly00904	Diterpenoid biosynthesis
GA2ox3	143.731	144.458	129.132	284.838	367.588	362.048	262.302	245.339	268.31	226.848	166.414	307.538	331.594	329.502	316.193	405.314	323.407	305.744	230.879	215.345	277.88	266.695	259.966	261.852	100134888	gibberellin 2-oxidase	protein_coding	GO:0045543,GO:0046872,GO:0009686	gibberellin 2-beta-dioxygenase activity|metal ion binding|gibberellin biosynthetic process	sly00904	Diterpenoid biosynthesis
GA2ox4	14.0058	11.2699	7.03152	12.9442	43.5676	45.1082	5.28656	2.51853	6.08428	79.2871	116.992	17.2017	14.1048	9.28846	36.1746	8.73717	39.5479	21.3511	8.91098	3.15484	13.35	32.6011	34.1778	16.1746	100134889	gibberellin 2-oxidase	protein_coding	GO:0045543,GO:0046872,GO:0009686	gibberellin 2-beta-dioxygenase activity|metal ion binding|gibberellin biosynthetic process	sly00904	Diterpenoid biosynthesis
GA2ox5	2.86025	3.40838	0.445286	1.28128	3.41087	5.32799	0.924792	1.29592	3.5327	0.810909	0.600052	2.36349	10.493	5.85528	19.5323	3.4371	11.1652	10.1695	0.862156	0.233636	3.06548	3.13779	0.828071	5.88586	100134890	gibberellin 2-oxidase	protein_coding	GO:0045543,GO:0046872,GO:0009686	gibberellin 2-beta-dioxygenase activity|metal ion binding|gibberellin biosynthetic process	sly00904	Diterpenoid biosynthesis
GABA-TP1	119.064	76.0238	87.4874	135.321	141.768	152.583	102.67	100.106	113.3	162.446	176.549	107.108	87.1714	82.7383	137.385	125.362	128.87	107.591	59.6322	58.0782	84.9493	141.746	159.207	111.135	543873	gamma-aminobutyrate transaminase subunit precursor isozyme 1	protein_coding	GO:0005739,GO:0034387,GO:0004015,GO:0102351,GO:0030170,GO:0009102	mitochondrion|4-aminobutyrate:pyruvate transaminase activity|adenosylmethionine-8-amino-7-oxononanoate transaminase activity|gamma-aminobutyrate transaminase (glyoxylate dependent) activity|pyridoxal phosphate binding|biotin biosynthetic process	sly00250,sly00650	Alanine, aspartate and glutamate metabolism|Butanoate metabolism
GABA-TP2	29.3298	70.4739	39.9678	7.48787	8.75123	5.32597	36.8558	30.1245	20.1934	8.32767	6.03495	11.3098	23.9917	49.9922	15.5525	25.7326	19.7872	43.5427	85.5696	71.4016	14.9341	28.2245	12.1948	15.5403	543874	gamma-aminobutyrate transaminase subunit precursor isozyme 2	protein_coding	GO:0005737,GO:0034387,GO:0004015,GO:0102351,GO:0030170,GO:0009102	cytoplasm|4-aminobutyrate:pyruvate transaminase activity|adenosylmethionine-8-amino-7-oxononanoate transaminase activity|gamma-aminobutyrate transaminase (glyoxylate dependent) activity|pyridoxal phosphate binding|biotin biosynthetic process	sly00250,sly00650	Alanine, aspartate and glutamate metabolism|Butanoate metabolism
GABA-TP3	44.2979	35.5437	50.5401	34.0275	32.3114	24.0333	39.2613	28.9388	32.7596	28.3662	22.9209	24.7688	9.15519	12.1986	8.83477	11.9603	8.04759	9.18194	14.673	16.3846	16.6932	11.0593	9.83506	14.47	544258	gamma-aminobutyrate transaminase subunit precursor isozyme 3	protein_coding	GO:0009507,GO:0034387,GO:0004015,GO:0102351,GO:0030170,GO:0009102	chloroplast|4-aminobutyrate:pyruvate transaminase activity|adenosylmethionine-8-amino-7-oxononanoate transaminase activity|gamma-aminobutyrate transaminase (glyoxylate dependent) activity|pyridoxal phosphate binding|biotin biosynthetic process	sly00250,sly00650	Alanine, aspartate and glutamate metabolism|Butanoate metabolism
GAD2	171.002	166.109	167.862	166.292	138.44	202.23	188.839	197.752	140.59	151.039	204.634	197.802	183.641	226.503	196.016	348.894	260.168	250.54	180.27	229.503	121.195	238.421	226.722	210.852	100147722	glutamate decarboxylase isoform2	protein_coding	GO:0005516,GO:0004351,GO:0030170,GO:0006536	calmodulin binding|glutamate decarboxylase activity|pyridoxal phosphate binding|glutamate metabolic process	sly00250,sly00410,sly00430,sly00650	Alanine, aspartate and glutamate metabolism|beta-Alanine metabolism|Taurine and hypotaurine metabolism|Butanoate metabolism
GAD3	2.89038	2.07408	4.2771	0.850181	0.673365	1.03849	1.92091	4.17442	1.4013	1.25131	1.50857	2.68847	5.0656	4.01608	3.62406	8.16235	5.38805	7.97027	5.5376	4.53038	2.89446	2.30673	1.81682	3.496	100147723	glutamate decarboxylase isoform3	protein_coding	GO:0005829,GO:0005634,GO:0005516,GO:0004351,GO:0030170,GO:0006538	cytosol|nucleus|calmodulin binding|glutamate decarboxylase activity|pyridoxal phosphate binding|glutamate catabolic process	sly00250,sly00410,sly00430,sly00650	Alanine, aspartate and glutamate metabolism|beta-Alanine metabolism|Taurine and hypotaurine metabolism|Butanoate metabolism
GAI	29.8142	29.9275	22.7472	12.1264	13.4755	14.7801	16.4218	21.5842	16.1541	18.2585	18.5097	16.9846	19.6044	17.5228	18.2793	15.2631	18.0011	20.2755	18.6375	19.7612	19.9094	14.8734	13.1972	18.6235	543881	GAI-like protein	protein_coding	GO:0005634,GO:0003700,GO:0043565,GO:0003712,GO:0009740,GO:0042538,GO:0009867,GO:0009938,GO:0010187,GO:2000377,GO:2000033,GO:0009737,GO:0009723,GO:0009863	nucleus|DNA-binding transcription factor activity|sequence-specific DNA binding|transcription coregulator activity|gibberellic acid mediated signaling pathway|hyperosmotic salinity response|jasmonic acid mediated signaling pathway|negative regulation of gibberellic acid mediated signaling pathway|negative regulation of seed germination|regulation of reactive oxygen species metabolic process|regul…	sly04075	Plant hormone signal transduction
GAL83	155.693	136.51	117.104	108.778	164.184	143.686	81.0427	92.6405	93.7843	92.2594	64.8314	119.897	74.9376	47.0732	138.885	41.0525	97.1314	52.4636	49.3727	59.0498	176.511	73.8459	79.2736	127.782	543876	SNF1 kinase complex anchoring protein	protein_coding	GO:0005886,GO:0005524,GO:0005975,GO:0006633,GO:0042128	plasma membrane|ATP binding|carbohydrate metabolic process|fatty acid biosynthetic process|nitrate assimilation
GAME1	11.9789	13.0508	21.0872	4.90164	4.06327	4.05658	17.8936	21.2132	13.1996	11.8421	5.70206	12.109	13.5299	17.2471	11.3662	15.7159	16.1389	27.9852	26.9507	22.9882	5.76422	15.6773	15.0571	10.3267	100736528	UDP-Gal:Tomatidine Galactosyltransferase	protein_coding	GO:0043231,GO:0080043,GO:0080044,GO:0102240,GO:0008194	intracellular membrane-bounded organelle|quercetin 3-O-glucosyltransferase activity|quercetin 7-O-glucosyltransferase activity|soyasapogenol B glucuronide galactosyltransferase activity|UDP-glycosyltransferase activity
GAME2	0	0	0	0	0	0	0	0.0289612	0	0	0	0	0	0	0	0	0	0	0	0	0	0	0	0	100736529	glycoalkaloid metabolism 2	protein_coding	GO:0043231,GO:0080043,GO:0080044,GO:0102240,GO:0008194	intracellular membrane-bounded organelle|quercetin 3-O-glucosyltransferase activity|quercetin 7-O-glucosyltransferase activity|soyasapogenol B glucuronide galactosyltransferase activity|UDP-glycosyltransferase activity
GAME3	1.59813	0.590787	2.95375	1.41	1.017	0.776225	1.91992	0.741023	1.28163	0.83572	1.26387	0.903408	0.310885	0.46478	0.319731	0.457134	0.369411	0.434611	0.354826	0.716787	0.551636	0.612876	0.197794	0.417884	100736466	glycoalkaloid metabolism 3	protein_coding	GO:0102360,GO:0047893,GO:0102425	daphnetin 3-O-glucosyltransferase activity|flavonol 3-O-glucosyltransferase activity|myricetin 3-O-glucosyltransferase activity
GAPC2	332.02	484.526	508.173	372.018	544.734	620.88	395.966	423.703	300.456	1466.19	1837.93	479.799	825.746	1186.21	522.765	696.062	964.271	976.982	754.901	588.058	317.138	1459.61	2153.12	536.01	101258368	glyceraldehyde-3-phosphate dehydrogenase	protein_coding	GO:0005618,GO:0009507,GO:0005829,GO:0016020,GO:0005739,GO:0005730,GO:0005634,GO:0005777,GO:0005886,GO:0009506,GO:0005507,GO:0003677,GO:0004365,GO:0051287,GO:0050661,GO:0008270,GO:0042742,GO:0006094,GO:0006096,GO:0046686,GO:0006979	cell wall|chloroplast|cytosol|membrane|mitochondrion|nucleolus|nucleus|peroxisome|plasma membrane|plasmodesma|copper ion binding|DNA binding|glyceraldehyde-3-phosphate dehydrogenase (NAD+) (phosphorylating) activity|NAD binding|NADP binding|zinc ion binding|defense response to bacterium|gluconeogenesis|glycolytic process|response to cadmium ion|response to oxidative stress	sly00010,sly00710	Glycolysis / Gluconeogenesis|Carbon fixation in photosynthetic organisms
GAPDH	101.769	112.591	143.258	80.886	106.598	88.2997	112.087	92.2488	88.4893	132.357	192.647	86.2805	110.709	118.906	91.036	92.7024	82.3907	92.0873	136.475	143.264	89.6978	138.5	148.181	89.865	100736499	glyceraldehyde 3-phosphate dehydrogenase	protein_coding	GO:0005737,GO:0004365,GO:0051287,GO:0050661,GO:0006006,GO:0006096	cytoplasm|glyceraldehyde-3-phosphate dehydrogenase (NAD+) (phosphorylating) activity|NAD binding|NADP binding|glucose metabolic process|glycolytic process	sly00010,sly00710	Glycolysis / Gluconeogenesis|Carbon fixation in photosynthetic organisms
GBF12	23.785	20.6765	28.7446	25.315	26.9515	25.5773	19.2094	20.5187	26.3732	19.1871	14.0002	23.1287	14.9548	12.8455	25.3454	9.3335	13.875	9.43681	12.0702	11.904	28.0359	14.4477	13.3053	20.6165	544093	G-box binding protein	protein_coding	GO:0005737,GO:0005634,GO:0003700,GO:0043565,GO:0044212	cytoplasm|nucleus|DNA-binding transcription factor activity|sequence-specific DNA binding|transcription regulatory region DNA binding
GBF4	17.2255	15.3385	13.2098	15.0796	18.0883	15.9298	10.6517	7.37094	11.4819	13.5526	7.6549	11.7353	12.733	9.62177	24.8278	7.46473	8.99477	9.6723	6.45862	7.34788	14.8879	9.76205	6.66216	11.8439	544290	G-box binding protein	protein_coding	GO:0005737,GO:0005634,GO:0003700,GO:0043565,GO:0044212	cytoplasm|nucleus|DNA-binding transcription factor activity|sequence-specific DNA binding|transcription regulatory region DNA binding
GBSS1	7.14364	7.58927	8.83849	4.19712	5.87317	5.10441	6.20552	4.82301	5.84338	6.74913	4.30098	5.66152	9.82407	8.20324	10.8676	8.93237	7.9908	7.87169	9.04342	9.21631	9.75844	6.79664	9.19503	7.51405	101259777	granule-bound starch synthase 1	protein_coding	GO:0009501,GO:0009507,GO:0102502,GO:0004373,GO:0019252	amyloplast|chloroplast|ADP-glucose-starch glucosyltransferase activity|glycogen (starch) synthase activity|starch biosynthetic process	sly00500	Starch and sucrose metabolism
GCH1	9.8521	11.743	7.34906	7.37996	7.74417	10.042	8.78982	8.41695	8.56046	8.8082	6.72401	8.39483	11.2486	12.3659	13.3492	16.4064	14.3511	14.5437	6.66605	6.67932	7.35611	8.56052	10.3086	8.22272	543831	GTP cyclohydrolase 1	protein_coding	GO:0005737,GO:0005525,GO:0003934,GO:0042803,GO:0008270,GO:0035998,GO:0006729,GO:0046654	cytoplasm|GTP binding|GTP cyclohydrolase I activity|protein homodimerization activity|zinc ion binding|7,8-dihydroneopterin 3'-triphosphate biosynthetic process|tetrahydrobiopterin biosynthetic process|tetrahydrofolate biosynthetic process	sly00790	Folate biosynthesis
GDI1	0.0282892	0	0.0138545	0.0422104	0	0.0141084	0.0734649	0.0142309	0	0	0.0433623	0	0	0.0143355	0.0147924	0.0150093	0.0163478	0.0294908	0.0314048	0.0158603	0.0143968	0.0152148	0.0143801	0.0157532	544245	Rab-GDP dissociation inhibitor	protein_coding	GO:0048046,GO:0005622,GO:0005096,GO:0005093,GO:0015031,GO:0007264	apoplast|intracellular|GTPase activator activity|Rab GDP-dissociation inhibitor activity|protein transport|small GTPase mediated signal transduction
GGH1	16.8534	12.5006	17.0881	8.03339	11.6348	12.1295	13.1665	10.18	12.4933	7.92973	6.54793	10.0208	12.639	8.3587	11.4948	5.62483	8.73923	7.5088	13.3961	13.5308	18.0743	6.17143	5.72192	11.6857	100191133	gamma-glutamylhydrolase 1	protein_coding	GO:0005618,GO:0005615,GO:0005773,GO:0034722,GO:0008242,GO:0046900	cell wall|extracellular space|vacuole|gamma-glutamyl-peptidase activity|omega peptidase activity|tetrahydrofolylpolyglutamate metabolic process	sly00790	Folate biosynthesis
GGH2	21.569	19.0951	24.9678	16.6442	13.6103	14.8803	17.6865	18.1825	15.4549	13.5574	14.3934	16.1736	12.9508	10.6816	16.3024	9.57113	14.4473	11.8217	18.0309	15.8852	18.3611	12.0399	11.8445	16.233	100191135	gamma-glutamylhydrolase 2	protein_coding	GO:0005618,GO:0005615,GO:0005773,GO:0034722,GO:0008242,GO:0046900	cell wall|extracellular space|vacuole|gamma-glutamyl-peptidase activity|omega peptidase activity|tetrahydrofolylpolyglutamate metabolic process	sly00790	Folate biosynthesis
GGH3	2.43076	1.19538	1.76409	1.62868	2.08598	1.13061	1.15129	0.709603	1.7165	1.36078	0.489067	1.6111	1.04652	1.16157	1.67277	0.374207	0.873384	0.774646	1.84558	2.41491	2.8074	1.27347	0.921912	1.10813	100191134	gamma-glutamylhydrolase 3	protein_coding	GO:0005618,GO:0005615,GO:0005773,GO:0034722,GO:0008242,GO:0046900	cell wall|extracellular space|vacuole|gamma-glutamyl-peptidase activity|omega peptidase activity|tetrahydrofolylpolyglutamate metabolic process	sly00790	Folate biosynthesis
GGP	170.263	133.908	86.6354	86.2263	89.8292	93.6356	134.445	142.85	139.982	90.6254	94.9053	116.319	134.843	147.98	188.279	198.79	162.131	134.958	141.473	104.459	131.508	87.6438	124.367	123.658	101055572	GDP-L-galactose phosphorylase	protein_coding	GO:0005737,GO:0005634,GO:0010475,GO:0080048,GO:0010472,GO:0010471,GO:0010473,GO:0080047,GO:0010474,GO:0005085,GO:0016787,GO:0008928,GO:0000166,GO:0080046,GO:0052544,GO:0042742,GO:0006006,GO:0019853,GO:0009408,GO:0009753	cytoplasm|nucleus|galactose-1-phosphate guanylyltransferase (GDP) activity|GDP-D-glucose phosphorylase activity|GDP-galactose:glucose-1-phosphate guanylyltransferase activity|GDP-galactose:mannose-1-phosphate guanylyltransferase activity|GDP-galactose:myoinositol-1-phosphate guanylyltransferase activity|GDP-L-galactose phosphorylase activity|glucose-1-phosphate guanylyltransferase (GDP) activity|…	sly00053	Ascorbate and aldarate metabolism
GGPS1	0.191556	0.0189385	0.075051	0.0571641	0.0368911	0.248385	0.0397964	0.269815	0.0588877	0.1562	0.234896	0.0803405	0.102031	0.116484	0.120197	0.223592	0.0885573	0.179723	0.106326	0.021479	0.0974855	0.123629	0.0778982	0.192007	778310	geranylgeranyl pyrophosphate synthase 1	protein_coding	GO:0009570,GO:0009509,GO:0004161,GO:0004311,GO:0004337,GO:0046872,GO:0016117,GO:0045337,GO:0033384,GO:0033386	chloroplast stroma|chromoplast|dimethylallyltranstransferase activity|farnesyltranstransferase activity|geranyltranstransferase activity|metal ion binding|carotenoid biosynthetic process|farnesyl diphosphate biosynthetic process|geranyl diphosphate biosynthetic process|geranylgeranyl diphosphate biosynthetic process	sly00900	Terpenoid backbone biosynthesis
GGPS2	2.03502	1.62785	1.05101	0.809721	0.534433	1.07026	0.922435	1.00511	0.682475	1.03713	0.340289	0.775916	1.89197	1.64998	2.20561	1.7079	1.60364	2.04432	0.965269	0.871253	0.92267	1.2338	0.789945	1.23625	778360	geranylgeranyl pyrophosphate synthase 2	protein_coding	GO:0009507,GO:0009536,GO:0004161,GO:0004311,GO:0004337,GO:0046872,GO:0016117,GO:0045337,GO:0033384,GO:0033386,GO:0006720	chloroplast|plastid|dimethylallyltranstransferase activity|farnesyltranstransferase activity|geranyltranstransferase activity|metal ion binding|carotenoid biosynthetic process|farnesyl diphosphate biosynthetic process|geranyl diphosphate biosynthetic process|geranylgeranyl diphosphate biosynthetic process|isoprenoid metabolic process	sly00900	Terpenoid backbone biosynthesis
GID1	139.932	143.741	208.475	220.452	176.877	195.286	187.011	228.701	252.403	156.158	161.049	213.415	173.755	193.539	180.105	235.032	181.564	187.663	191.922	242.115	206.555	146.163	260.963	245.167	100736493	putative GID1-like gibberellin receptor	protein_coding	GO:0005737,GO:0005634,GO:0010331,GO:0016787,GO:0048444,GO:0048530,GO:0010476,GO:0010629,GO:1905516,GO:0009939,GO:0010325,GO:0009739	cytoplasm|nucleus|gibberellin binding|hydrolase activity|floral organ morphogenesis|fruit morphogenesis|gibberellin mediated signaling pathway|negative regulation of gene expression|positive regulation of fertilization|positive regulation of gibberellic acid mediated signaling pathway|raffinose family oligosaccharide biosynthetic process|response to gibberellin	sly04075	Plant hormone signal transduction
GLK1	3.14427	4.07786	1.41694	0.998964	1.86498	1.62177	1.44059	1.41935	1.48237	0.913946	0.488679	1.6923	1.28633	0.763352	1.25029	0.761173	1.14686	0.884888	0.982133	1.54163	1.43589	0.437238	0.875121	1.25161	101055587	golden1-like protein	protein_coding	GO:0005634,GO:0003700,GO:0044212,GO:1900056,GO:0045893	nucleus|DNA-binding transcription factor activity|transcription regulatory region DNA binding|negative regulation of leaf senescence|positive regulation of transcription, DNA-templated
GLK2	0.0425223	0.126121	0.0208251	0.148044	0.26615	0.339308	0.0441708	0	0.0435738	0.0433423	0.0217263	0.0222929	0.0905971	0	0.578108	0.225608	0.147437	0.0221643	0	0.02384	0.129841	0.0228698	0.172921	0.0473582	101055613	golden2-like protein	protein_coding	GO:0005634,GO:0003700,GO:0044212,GO:0010638,GO:0045893	nucleus|DNA-binding transcription factor activity|transcription regulatory region DNA binding|positive regulation of organelle organization|positive regulation of transcription, DNA-templated
GLX1	41.3505	47.2305	51.4942	35.7502	31.546	27.3634	40.8321	32.5154	39.2014	33.4779	24.6775	33.1579	38.1738	40.6281	29.4827	29.5128	32.1934	41.2632	48.5222	47.263	30.2799	34.5143	21.1907	32.9687	544161	glyoxalase-I	protein_coding	GO:0009507,GO:0005829,GO:0004462,GO:0046872,GO:0019243,GO:0046686,GO:0009651,GO:0009414	chloroplast|cytosol|lactoylglutathione lyase activity|metal ion binding|methylglyoxal catabolic process to D-lactate via S-lactoyl-glutathione|response to cadmium ion|response to salt stress|response to water deprivation	sly00620	Pyruvate metabolism
GME1	12.6372	8.68127	10.8962	1.8738	3.88488	6.71669	8.08892	11.3265	7.5236	5.36706	3.94081	5.53658	15.4848	15.6038	17.6679	14.6689	13.1485	19.6837	15.8238	12.5901	7.27669	8.47193	4.29763	11.0349	100316902	GDP-mannose 3'%2C5'-epimerase	protein_coding	GO:0047918,GO:0051287,GO:0019853	GDP-mannose 3,5-epimerase activity|NAD binding|L-ascorbic acid biosynthetic process	sly00053,sly00520	Ascorbate and aldarate metabolism|Amino sugar and nucleotide sugar metabolism
GME2	58.9804	59.2456	54.1702	32.693	33.9339	25.9964	43.673	40.0781	42.4549	23.7166	14.0993	37.4587	39.5668	32.0807	37.6817	24.5684	29.0902	35.3665	48.0195	48.6883	55.8357	24.2321	19.1397	40.7689	100316874	GDP-mannose 3'%2C5'-epimerase	protein_coding	GO:0047918,GO:0051287,GO:0019853	GDP-mannose 3,5-epimerase activity|NAD binding|L-ascorbic acid biosynthetic process	sly00053,sly00520	Ascorbate and aldarate metabolism|Amino sugar and nucleotide sugar metabolism
GMP	33.1373	43.4688	21.4941	14.1179	23.4414	20.4393	40.4076	36.5797	32.1933	29.6729	12.0026	35.5729	51.2777	55.0406	39.8226	23.2521	33.865	40.9139	62.3043	57.8325	30.7714	39.1257	27.1887	28.8706	544308	GDP-mannose pyrophosphorylase	protein_coding	GO:0005829,GO:0005634,GO:0005525,GO:0004475,GO:0030244,GO:0042742,GO:0009298,GO:0019853,GO:0060359,GO:0009408,GO:0009753,GO:0010193,GO:0009651	cytosol|nucleus|GTP binding|mannose-1-phosphate guanylyltransferase activity|cellulose biosynthetic process|defense response to bacterium|GDP-mannose biosynthetic process|L-ascorbic acid biosynthetic process|response to ammonium ion|response to heat|response to jasmonic acid|response to ozone|response to salt stress	sly00051,sly00520	Fructose and mannose metabolism|Amino sugar and nucleotide sugar metabolism
GP1	24.2688	32.3421	16.7758	7.1149	12.1131	9.98146	19.7077	26.1095	21.6546	17.7561	5.97812	19.3352	28.9982	24.0132	25.8911	15.7555	17.3236	34.3175	38.8219	31.399	19.7634	30.7166	26.968	20.4892	543991	polygalacturonase isoenzyme 1 beta subunit	protein_coding	GO:0048046,GO:0005618,GO:0071555,GO:0009835	apoplast|cell wall|cell wall organization|fruit ripening
GPA1	22.5873	22.2095	36.6903	21.7471	25.4388	20.6873	35.9121	30.3782	31.6135	25.0449	19.1251	24.4867	30.9119	28.4383	28.4578	25.0133	25.1252	26.4134	35.9189	32.583	31.0107	25.7826	18.7769	26.695	543985	G protein alpha subunit	protein_coding	GO:0005834,GO:0001664,GO:0031683,GO:0005525,GO:0003924,GO:0046872,GO:0007188	heterotrimeric G-protein complex|G protein-coupled receptor binding|G-protein beta/gamma-subunit complex binding|GTP binding|GTPase activity|metal ion binding|adenylate cyclase-modulating G protein-coupled receptor signaling pathway
GPAT	15.0539	12.429	16.7192	44.5448	41.2156	51.7385	27.1007	34.5446	42.7523	18.7637	17.5808	41.5676	28.8792	37.6256	29.4818	47.9483	38.689	34.1793	30.5314	33.5253	41.3638	28.1028	26.2988	53.5413	543901	glycerol-3-phosphate acyltransferase	protein_coding	GO:0009570,GO:0004366,GO:0102420,GO:0016024	chloroplast stroma|glycerol-3-phosphate O-acyltransferase activity|sn-1-glycerol-3-phosphate C16:0-DCA-CoA acyl transferase activity|CDP-diacylglycerol biosynthetic process	sly00561,sly00564	Glycerolipid metabolism|Glycerophospholipid metabolism
GPI	35.0832	33.1507	36.9429	29.0534	26.8955	25.9898	30.5306	29.3276	29.6466	27.8717	24.0298	31.7096	31.6531	32.3284	32.0601	27.7714	26.8591	29.9324	35.9343	40.4216	37.0429	30.7244	26.9229	31.6836	101262594	glucose-6-phosphate isomerase	protein_coding	GO:0005737,GO:0004347,GO:0006094,GO:0006096	cytoplasm|glucose-6-phosphate isomerase activity|gluconeogenesis|glycolytic process	sly00010,sly00030,sly00500,sly00520	Glycolysis / Gluconeogenesis|Pentose phosphate pathway|Starch and sucrose metabolism|Amino sugar and nucleotide sugar metabolism
GPI1	28.9799	38.3841	35.6838	21.0753	22.8125	19.9692	34.0308	29.5209	25.1317	27.5401	18.8247	22.5945	28.8795	34.2524	23.5348	29.3322	28.3687	38.1356	35.9669	29.5296	23.0077	28.4684	22.0099	24.7611	543945	glucose-6-phosphate isomerase 1	protein_coding	GO:0009507,GO:0009941,GO:0009570,GO:0005829,GO:0009536,GO:0004347,GO:0016866,GO:0048029,GO:0006094,GO:0051156,GO:0006096,GO:0009911,GO:0005982	chloroplast|chloroplast envelope|chloroplast stroma|cytosol|plastid|glucose-6-phosphate isomerase activity|intramolecular transferase activity|monosaccharide binding|gluconeogenesis|glucose 6-phosphate metabolic process|glycolytic process|positive regulation of flower development|starch metabolic process	sly00010,sly00030,sly00500,sly00520	Glycolysis / Gluconeogenesis|Pentose phosphate pathway|Starch and sucrose metabolism|Amino sugar and nucleotide sugar metabolism
GPS	17.9319	15.7005	17.7027	14.7062	14.0658	13.0293	15.3694	13.8067	13.9415	16.0425	17.1435	14.154	14.1166	13.5736	13.9446	13.5485	14.0074	15.9897	14.8679	13.854	12.6357	14.0892	12.4533	12.2243	778311	geranyl pyrophosphate synthase	protein_coding	GO:0009507,GO:0005739,GO:0009536,GO:0052924,GO:0046872,GO:0004659,GO:0050347,GO:0009793,GO:0008299,GO:0006744	chloroplast|mitochondrion|plastid|all-trans-nonaprenyl-diphosphate synthase (geranylgeranyl-diphosphate specific) activity|metal ion binding|prenyltransferase activity|trans-octaprenyltranstransferase activity|embryo development ending in seed dormancy|isoprenoid biosynthetic process|ubiquinone biosynthetic process	sly00900	Terpenoid backbone biosynthesis
GPXle-1	345.679	253.021	443.833	423.337	446.079	533.759	365.528	299.701	404.76	455.021	501.617	369.241	567.542	515.7	787.718	703.258	670.398	632.46	359.29	397.197	474.464	432.158	496.017	446.116	544197	glutathione peroxidase	protein_coding	GO:0005737,GO:0004602,GO:0047066,GO:0006979	cytoplasm|glutathione peroxidase activity|phospholipid-hydroperoxide glutathione peroxidase activity|response to oxidative stress	sly00480	Glutathione metabolism
GPXle-2	105.001	134.923	130.103	90.2316	69.9424	76.4457	130.641	118.132	115.58	86.0891	64.1728	91.6439	62.1225	88.2412	69.1624	81.8028	74.6533	97.3376	122.289	116.103	77.6946	77.437	60.0838	96.7497	101267098	glutathione peroxidase	protein_coding	GO:0005829,GO:0005634,GO:0004602,GO:0004601,GO:0006979	cytosol|nucleus|glutathione peroxidase activity|peroxidase activity|response to oxidative stress	sly00480	Glutathione metabolism
GR	16.1601	11.9721	12.1856	10.2276	11.1253	11.1189	10.8913	8.41969	8.61935	14.9466	17.3219	8.51696	6.75171	6.32594	7.75711	6.45316	9.14097	7.25336	7.2139	8.17326	8.22409	9.22023	11.2896	7.95146	100301931	glutathione reductase%2C chloroplastic	protein_coding	GO:0009507,GO:0009055,GO:0050660,GO:0004362,GO:0050661,GO:0045454,GO:0006749	chloroplast|electron transfer activity|flavin adenine dinucleotide binding|glutathione-disulfide reductase activity|NADP binding|cell redox homeostasis|glutathione metabolic process	sly00480	Glutathione metabolism
GRAS1	176.073	153.284	186.074	149.83	130.66	121.067	160.417	171.868	165.638	101.181	93.8918	149.102	100.216	123.148	74.654	161.44	121.612	112.228	142.593	158.313	118.346	109.511	108.627	131.209	100037497	GRAS1 protein	protein_coding	GO:0005737,GO:0005634	cytoplasm|nucleus
GRAS10	76.448	79.223	74.5968	64.2677	55.9983	54.9638	64.7431	64.2634	60.276	63.1771	69.7286	57.1488	48.496	48.5177	56.942	66.3375	52.2546	50.2996	56.0347	71.7083	62.5545	40.2064	58.3981	49.4618	100037502	GRAS10 protein	protein_coding	GO:0005737,GO:0005634,GO:0003700,GO:0043565,GO:0006355	cytoplasm|nucleus|DNA-binding transcription factor activity|sequence-specific DNA binding|regulation of transcription, DNA-templated
GRAS2	196.389	205.662	235.212	435.483	403.103	453.935	383.829	407.973	447.496	301.172	329.826	385.362	514.012	589.88	550.033	763.464	592.316	583.141	391.999	400.699	380.642	412.992	410.098	488.515	100301918	GRAS2 protein	protein_coding	GO:0005634,GO:0003700,GO:0043565	nucleus|DNA-binding transcription factor activity|sequence-specific DNA binding
GRAS4	64.6518	55.8756	82.0891	24.5269	33.8455	29.121	38.2991	37.3076	29.5235	44.4715	59.7378	30.7939	43.7434	30.9931	33.0471	17.3576	32.6208	32.4709	50.6343	42.5063	52.0034	37.1663	26.1329	24.6227	100037498	GRAS4	protein_coding	GO:0005829,GO:0005634,GO:0003700,GO:0043565,GO:0045893,GO:0006355,GO:0010200,GO:0009410	cytosol|nucleus|DNA-binding transcription factor activity|sequence-specific DNA binding|positive regulation of transcription, DNA-templated|regulation of transcription, DNA-templated|response to chitin|response to xenobiotic stimulus
GRAS6	107.966	94.0947	104.903	122.446	120.094	112.357	78.7071	87.7036	96.2951	85.5884	115.303	86.0092	91.7013	80.8382	102.756	93.5936	95.9369	78.3526	84.2573	82.919	108.406	91.4213	85.7338	93.8915	100037499	GRAS6 protein	protein_coding	GO:0005634,GO:0003700,GO:0043565,GO:0006355	nucleus|DNA-binding transcription factor activity|sequence-specific DNA binding|regulation of transcription, DNA-templated
GRP1	300.986	277.929	367.86	179.998	149.257	138.992	250.904	215.132	273.399	204.826	141.73	210.222	92.7095	133.478	66.5427	91.8273	115.427	134.195	140.982	161.014	101.252	149.119	134.127	118.836	101265780	glycine-rich RNA-binding protein-like	protein_coding	GO:0003723	RNA binding
GRX1	11.267	9.73225	11.2218	8.51785	9.1135	12.2082	5.98744	10.2142	9.52818	10.348	12.6285	10.6946	7.98492	7.23608	6.67294	6.46871	8.69049	8.20957	8.5317	6.5163	14.1478	12.1195	6.67986	9.53678	100505458	GRX1 protein	protein_coding	GO:0009507,GO:0009570,GO:0051537,GO:0009055,GO:0015038,GO:0016787,GO:0046872,GO:0015035,GO:0006812,GO:0045454	chloroplast|chloroplast stroma|2 iron, 2 sulfur cluster binding|electron transfer activity|glutathione disulfide oxidoreductase activity|hydrolase activity|metal ion binding|protein disulfide oxidoreductase activity|cation transport|cell redox homeostasis
GS1	183.459	185.898	234.52	142.282	98.2995	101.487	170.472	269.506	117.722	179.978	168.337	118.614	343.606	569.285	242.676	596.62	226.089	651.743	371.658	254.336	161.636	214.596	182.258	193.148	544275	glutamine synthetase	protein_coding	GO:0005737,GO:0005524,GO:0004356,GO:0006542	cytoplasm|ATP binding|glutamate-ammonia ligase activity|glutamine biosynthetic process	sly00220,sly00250,sly00630,sly00910	Arginine biosynthesis|Alanine, aspartate and glutamate metabolism|Glyoxylate and dicarboxylate metabolism|Nitrogen metabolism
GS2	13.7279	21.1864	31.8423	11.8472	9.6076	6.2824	23.6132	20.7392	13.3926	11.5997	14.3355	10.5516	19.7175	30.2201	14.8656	19.519	20.0354	26.2642	55.7627	18.539	12.0786	8.13009	5.79216	14.7311	543998	glutamine synthetase	protein_coding	GO:0009507,GO:0005524,GO:0004356,GO:0006542	chloroplast|ATP binding|glutamate-ammonia ligase activity|glutamine biosynthetic process	sly00220,sly00250,sly00630,sly00910	Arginine biosynthesis|Alanine, aspartate and glutamate metabolism|Glyoxylate and dicarboxylate metabolism|Nitrogen metabolism
GSA-AT	28.7299	29.5737	22.5647	15.9293	21.2008	19.0108	23.2083	22.062	18.0763	22.969	11.9821	19.1163	22.3202	21.175	21.9428	20.8052	20.9176	23.7382	23.506	19.216	21.3258	21.0424	17.8286	21.5071	543967	glutamate 1-semialdehyde 2%2C1-aminomutase	protein_coding	GO:0009507,GO:0042286,GO:0030170,GO:0008483,GO:0015995,GO:0006782	chloroplast|glutamate-1-semialdehyde 2,1-aminomutase activity|pyridoxal phosphate binding|transaminase activity|chlorophyll biosynthetic process|protoporphyrinogen IX biosynthetic process	sly00860	Porphyrin metabolism
GSH1	37.444	29.4968	42.3014	40.5466	54.5532	44.462	39.6386	44.5875	32.7079	99.2508	218.721	47.2719	40.0322	30.1219	33.2287	41.614	53.6162	44.8918	38.3685	31.4776	32.7092	86.0849	125.047	40.4208	543536	gamma-glutamylcysteine synthetase	protein_coding	GO:0009507,GO:0005524,GO:0004357,GO:0006750	chloroplast|ATP binding|glutamate-cysteine ligase activity|glutathione biosynthetic process	sly00270,sly00480	Cysteine and methionine metabolism|Glutathione metabolism
GSH2	20.7772	20.5636	25.6152	16.8869	22.1198	21.2655	21.8704	26.0101	20.655	31.1512	27.0294	24.6785	31.8725	26.4258	30.7795	32.5006	31.1983	35.9493	26.2761	19.5076	22.298	30.4783	23.4664	26.2007	543537	glutathione synthetase	protein_coding	GO:0009507,GO:0005829,GO:0005524,GO:0043295,GO:0004363,GO:0000287,GO:0042803	chloroplast|cytosol|ATP binding|glutathione binding|glutathione synthase activity|magnesium ion binding|protein homodimerization activity	sly00270,sly00480	Cysteine and methionine metabolism|Glutathione metabolism
GST-T4	48.2022	31.6196	71.6782	61.8584	36.5823	50.3631	67.7314	54.4873	44.3414	46.3579	78.9375	46.4165	46.2688	44.9203	33.9823	53.9506	37.0571	58.0019	44.9861	48.8826	44.3446	64.0217	47.9091	61.096	543816	putative glutathione S-transferase T4	protein_coding	GO:0005737,GO:0004364,GO:0006749,GO:0009737,GO:0009733,GO:0009735,GO:0009739,GO:0009408,GO:0010038	cytoplasm|glutathione transferase activity|glutathione metabolic process|response to abscisic acid|response to auxin|response to cytokinin|response to gibberellin|response to heat|response to metal ion	sly00480	Glutathione metabolism
GWD	45.2877	43.2355	49.8512	27.9386	30.9461	27.5071	36.0935	46.337	40.1196	24.8297	16.7159	39.2154	51.9167	39.9326	48.3948	35.8647	46.945	39.686	50.4359	52.3022	52.8737	29.6159	21.8899	52.8772	100191125	glucan water dikinase	protein_coding	GO:0009507,GO:0005524,GO:0102216,GO:0046872,GO:0004673,GO:0102218,GO:0005975	chloroplast|ATP binding|maltodextrin water dikinase|metal ion binding|protein histidine kinase activity|starch, H2O dikinase activity|carbohydrate metabolic process
Glb1	35.0285	136.905	59.5338	545.044	640.532	735.961	96.6657	90.3284	62.2832	894.239	1291.45	395.572	144.585	363.256	150.142	558.539	809.725	500.063	115.197	34.9458	94.2405	931.674	1467.93	534.632	100736435	non-symbiotic hemoglobin class 1	protein_coding	GO:0020037,GO:0046872,GO:0019825	heme binding|metal ion binding|oxygen binding
Glb2	39.3643	39.0205	42.8524	21.7424	38.5037	31.583	47.4902	44.2946	52.8989	58.4605	38.7436	47.6829	42.9275	30.0966	39.1449	49.5751	53.717	70.6977	52.2478	65.6663	48.2199	43.8655	50.5864	40.8799	543822	non-symbiotic hemoglobin class 2	protein_coding	GO:0020037,GO:0046872,GO:0019825,GO:0006631,GO:0019432	heme binding|metal ion binding|oxygen binding|fatty acid metabolic process|triglyceride biosynthetic process
GolS-1	0.0193111	0	0.0945752	0.153675	0.0743811	0.0963081	0	0.0194289	0.197886	0.0196835	0	0.161985	0.22629	0.371861	1.63584	0.184424	0.379423	0.221445	0.128627	0.303147	0.275175	0.0207722	0.0392652	0.107536	544174	UDP-galactose:myo-inositol galactosyltransferase	protein_coding	GO:0005737,GO:0047216,GO:0046872,GO:0070417,GO:0071465,GO:0006012	cytoplasm|inositol 3-alpha-galactosyltransferase activity|metal ion binding|cellular response to cold|cellular response to desiccation|galactose metabolic process	sly00052	Galactose metabolism
GolS2	28.2749	33.3494	96.3454	36.4238	48.5799	21.7542	93.0776	31.8745	77.8577	27.1374	9.83836	50.2923	73.8676	68.5499	64.5012	41.8055	48.7073	35.6718	64.3597	109.981	54.5686	13.7584	11.3075	32.1679	100316891	galactinol synthase	protein_coding	GO:0005737,GO:0047216,GO:0046872,GO:0006012	cytoplasm|inositol 3-alpha-galactosyltransferase activity|metal ion binding|galactose metabolic process	sly00052	Galactose metabolism
H1	166.539	109.805	185.064	69.5003	151.47	188.796	179.511	222.772	182.227	155.661	241.09	146.828	143.101	132.791	218.107	241.104	257.333	309.583	172.041	148.015	137.515	170.65	155.676	202.525	778281	histone H1	protein_coding	GO:0000786,GO:0005634,GO:0003677,GO:0006334	nucleosome|nucleus|DNA binding|nucleosome assembly
H2B-1	55.1543	47.1249	61.6424	25.3534	60.5206	81.7561	59.4415	75.2229	63.9803	59.381	69.4682	55.0541	117.599	94.2265	118.433	108.622	164.36	194.187	118.553	63.9783	46.5778	116.073	52.6654	83.7764	778282	histone H2B	protein_coding	GO:0000786,GO:0005634,GO:0003677,GO:0046982	nucleosome|nucleus|DNA binding|protein heterodimerization activity
H2B-2	49.8483	36.1127	62.6014	17.0985	37.3171	51.7469	46.0184	58.4458	45.1161	39.5407	41.358	37.1933	90.3497	63.0719	100.831	78.8458	107.369	145.308	77.5862	40.6944	38.4901	65.1339	26.9278	61.13	778354	histone H2B.2-like	protein_coding	GO:0000786,GO:0005634,GO:0003677,GO:0046982	nucleosome|nucleus|DNA binding|protein heterodimerization activity
H2B-3	79.6948	76.0106	82.4226	44.2619	67.261	74.6589	69.6769	74.7572	65.012	64.4279	63.6737	62.2619	120.272	89.0451	103.977	93.1889	123.804	150.603	113.756	81.9144	67.1192	89.6746	66.5252	84.4508	101261185	histone H2B.3	protein_coding	GO:0000786,GO:0005634,GO:0003677,GO:0046982	nucleosome|nucleus|DNA binding|protein heterodimerization activity
HDR	109.051	81.8229	123.146	92.2798	85.1339	87.0401	79.3912	89.0091	97.6222	62.8014	77.5364	86.1983	54.8203	43.7936	80.6881	44.7886	52.9964	43.1382	68.1247	87.6854	138.108	54.3698	68.0436	99.6951	100316901	4-hydroxy-3-methylbut-2-enyl diphosphate reductase	protein_coding	GO:0009507,GO:0009570,GO:0051538,GO:0051745,GO:0046429,GO:0046872,GO:0050992,GO:0019288	chloroplast|chloroplast stroma|3 iron, 4 sulfur cluster binding|4-hydroxy-3-methylbut-2-en-1-yl diphosphate reductase activity|4-hydroxy-3-methylbut-2-en-1-yl diphosphate synthase activity|metal ion binding|dimethylallyl diphosphate biosynthetic process|isopentenyl diphosphate biosynthetic process, methylerythritol 4-phosphate pathway	sly00900	Terpenoid backbone biosynthesis
HDS	31.1691	27.2324	31.0851	20.5817	17.4591	17.7078	21.6088	23.1846	23.0945	17.8592	14.552	21.1453	20.2299	17.4357	20.758	15.5757	14.4335	16.0272	24.3424	25.3768	23.245	16.1678	14.0147	22.5463	543704	4-hydroxy-3-methylbut-2-en-1-yl diphosphate synthase	protein_coding	GO:0009507,GO:0009941,GO:0009570,GO:0051539,GO:0046429,GO:0005506,GO:0019288,GO:0009617,GO:0009862,GO:0016114	chloroplast|chloroplast envelope|chloroplast stroma|4 iron, 4 sulfur cluster binding|4-hydroxy-3-methylbut-2-en-1-yl diphosphate synthase activity|iron ion binding|isopentenyl diphosphate biosynthetic process, methylerythritol 4-phosphate pathway|response to bacterium|systemic acquired resistance, salicylic acid mediated signaling pathway|terpenoid biosynthetic process	sly00900	Terpenoid backbone biosynthesis
HKT1%3B2	47.614	87.5214	88.266	6.96517	24.0457	8.89887	65.6577	44.2951	46.0502	17.2413	33.9432	5.428	80.1403	73.8358	43.0149	26.8318	59.1768	42.0909	122.275	76.1846	95.5643	53.2644	47.4149	41.4277	101251695	sodium transporter HKT1%3B2	protein_coding	GO:0016021,GO:0005886,GO:0008324	integral component of membrane|plasma membrane|cation transmembrane transporter activity
HMG2	5.51894	6.30924	6.11628	14.9875	12.4411	12.4176	9.66345	6.28245	7.77493	16.956	17.6603	11.6454	11.3617	9.39851	8.85747	8.42559	11.0011	8.02201	5.35411	4.90231	8.2015	18.2735	25.9215	10.732	101265292	3-hydroxy-3-methylglutaryl-coenzyme A reductase 2	protein_coding	GO:0005789,GO:0016021,GO:0005778,GO:0004420,GO:0042282,GO:0050661,GO:0015936,GO:0008299,GO:0016126	endoplasmic reticulum membrane|integral component of membrane|peroxisomal membrane|hydroxymethylglutaryl-CoA reductase (NADPH) activity|hydroxymethylglutaryl-CoA reductase activity|NADP binding|coenzyme A metabolic process|isoprenoid biosynthetic process|sterol biosynthetic process	sly00900	Terpenoid backbone biosynthesis
HMGR	231.041	259.171	182.91	268.985	379.82	428.151	338.101	465.279	385.427	466.03	840.894	427.097	357.066	404.018	386.221	453.434	518.712	447.792	428.978	382.905	317.863	536.584	633.35	409.077	543702	3-hydroxy-3-methylglutaryl-coenzyme A reductase 1	protein_coding	GO:0005789,GO:0016021,GO:0004420,GO:0050661,GO:0015936,GO:0008299	endoplasmic reticulum membrane|integral component of membrane|hydroxymethylglutaryl-CoA reductase (NADPH) activity|NADP binding|coenzyme A metabolic process|isoprenoid biosynthetic process	sly00900	Terpenoid backbone biosynthesis
HMGS	38.1848	27.8601	22.7875	40.267	35.8203	28.1747	34.2652	31.9922	31.8096	40.6553	42.1524	29.2921	15.8511	12.8909	15.8294	15.8036	23.2991	19.9597	19.0816	18.8495	20.2024	43.0056	59.082	22.6021	100134904	3-hydroxy-3-methylglutaryl coenzyme A synthase	protein_coding	GO:0005829,GO:0009506,GO:0004421,GO:0006084,GO:0010142,GO:0019287,GO:0016126	cytosol|plasmodesma|hydroxymethylglutaryl-CoA synthase activity|acetyl-CoA metabolic process|farnesyl diphosphate biosynthetic process, mevalonate pathway|isopentenyl diphosphate biosynthetic process, mevalonate pathway|sterol biosynthetic process	sly00280,sly00650,sly00900	Valine, leucine and isoleucine degradation|Butanoate metabolism|Terpenoid backbone biosynthesis
HO1	108.942	83.2094	99.7356	81.2807	107.708	128.028	55.0704	90.5027	81.3756	50.9129	50.3464	95.1937	64.4045	45.3075	101.394	54.4488	85.4238	61.6583	47.2267	38.5546	112.947	67.0833	50.2446	133.414	101257539	heme oxygenase 1	protein_coding	GO:0009507,GO:0020037,GO:0004392,GO:0046872,GO:0016117,GO:0071494,GO:0010019,GO:0009813,GO:0006788,GO:0015979,GO:0010024,GO:0010075,GO:0010119	chloroplast|heme binding|heme oxygenase (decyclizing) activity|metal ion binding|carotenoid biosynthetic process|cellular response to UV-C|chloroplast-nucleus signaling pathway|flavonoid biosynthetic process|heme oxidation|photosynthesis|phytochromobilin biosynthetic process|regulation of meristem growth|regulation of stomatal movement	sly00860	Porphyrin metabolism
HO2	2.2486	2.38921	2.44299	1.55545	1.05774	0.953853	1.43637	2.00229	1.76126	1.59384	1.03005	1.43631	1.43174	1.33593	1.16228	0.685648	0.791604	1.33372	2.19497	1.84029	1.73625	1.04256	1.31382	1.45366	543676	heme oxygenase 2	protein_coding	GO:0009507,GO:0004392,GO:0006788,GO:0015979	chloroplast|heme oxygenase (decyclizing) activity|heme oxidation|photosynthesis
HPL	5.08124	2.60918	4.08966	5.48548	3.59065	5.04204	2.35952	3.75163	2.40835	3.06471	3.58236	3.02873	1.53858	3.16706	2.80116	3.31592	2.98947	3.47663	1.6908	1.98752	2.20504	3.07887	2.42942	3.3048	543642	fatty acid hydroperoxide lyase	protein_coding	GO:0009707,GO:0016021,GO:0020037,GO:0005506,GO:0016829,GO:0004497,GO:0016705,GO:0006952,GO:0055114,GO:0031408,GO:0016125	chloroplast outer membrane|integral component of membrane|heme binding|iron ion binding|lyase activity|monooxygenase activity|oxidoreductase activity, acting on paired donors, with incorporation or reduction of molecular oxygen|defense response|oxidation-reduction process|oxylipin biosynthetic process|sterol metabolic process	sly00592	alpha-Linolenic acid metabolism
HPPK-DHPS	2.5971	2.9039	2.48327	1.67615	1.71188	2.03535	3.08318	2.78403	2.67715	1.78054	1.21638	1.86404	2.93134	3.9012	3.23338	3.64166	3.39469	4.80243	2.79731	2.66943	1.68359	2.62731	2.34173	1.79057	101263512	dihydropterin pyrophosphokinase-dihydropteroate	protein_coding	GO:0005739,GO:0003848,GO:0005524,GO:0004156,GO:0016301,GO:0000287,GO:0046656,GO:0046654	mitochondrion|2-amino-4-hydroxy-6-hydroxymethyldihydropteridine diphosphokinase activity|ATP binding|dihydropteroate synthase activity|kinase activity|magnesium ion binding|folic acid biosynthetic process|tetrahydrofolate biosynthetic process	sly00790	Folate biosynthesis
HSC80	1159.39	1254.33	1302.64	1551.28	1271.99	814.843	1459.49	1220.8	1523.71	1014.48	872.943	1270.26	1244.4	1175.29	1174.21	696.357	849.606	648.201	1501.39	1765.51	1868.04	807.674	1339.6	941.486	543903	heat shock cognate protein 80	protein_coding	GO:0005737,GO:0005524,GO:0051082,GO:0006457	cytoplasm|ATP binding|unfolded protein binding|protein folding	sly04141,sly04626	Protein processing in endoplasmic reticulum|Plant-pathogen interaction
HSFA3	21.9989	19.0147	36.0652	21.8423	18.9296	17.8937	19.7403	21.8532	26.4342	15.2157	20.9999	24.7312	18.6139	21.1926	19.2576	19.097	17.5746	13.4375	25.3848	30.7331	33.7949	15.8636	18.3548	22.377	100736506	heat stress transcription factor A3	protein_coding	GO:0005634,GO:0003677,GO:0003700,GO:0000978,GO:0043565,GO:0034605,GO:0061408,GO:0006355,GO:0010200,GO:0009408	nucleus|DNA binding|DNA-binding transcription factor activity|RNA polymerase II proximal promoter sequence-specific DNA binding|sequence-specific DNA binding|cellular response to heat|positive regulation of transcription from RNA polymerase II promoter in response to heat stress|regulation of transcription, DNA-templated|response to chitin|response to heat
HSP17.4	2.15305	1.02885	2.88216	26.236	44.091	84.5773	1.11826	0.541548	3.41975	312.215	378.208	31.5678	11.8886	4.29147	13.9978	25.436	97.3801	19.3028	10.6363	7.92663	4.96726	143.473	215.68	11.3102	543572	cytosolic class II small heat shock protein HCT2	protein_coding	GO:0005737	cytoplasm	sly04141	Protein processing in endoplasmic reticulum
HSP17.8	54.6385	57.2388	88.0742	146.675	281.533	215.468	62.8019	46.538	57.7507	720.094	1032.5	114.263	105.169	78.1738	84.103	73.433	204.607	80.2836	133.798	154.009	75.4698	396.227	753.028	73.5802	101266231	17.8 kDa class I heat shock protein	protein_coding	GO:0005737,GO:0043621,GO:0051082,GO:0051259,GO:0006457,GO:0009408,GO:0042542,GO:0000302,GO:0009651	cytoplasm|protein self-association|unfolded protein binding|protein complex oligomerization|protein folding|response to heat|response to hydrogen peroxide|response to reactive oxygen species|response to salt stress	sly04141	Protein processing in endoplasmic reticulum
HSP21	0.169132	0.0836074	0.0828317	24.5352	47.8817	101.613	0.556348	0.226886	1.18431	328.956	395.873	42.2067	1.38134	0.399966	0.589594	18.7547	73.2059	16.4562	0.125173	0.189647	0.372986	139.63	203.415	12.7462	544024	heat shock protein	protein_coding	GO:0101031,GO:0042644,GO:0000427,GO:0043621,GO:0009658,GO:0006355,GO:0009408,GO:0009644,GO:0042542	chaperone complex|chloroplast nucleoid|plastid-encoded plastid RNA polymerase complex|protein self-association|chloroplast organization|regulation of transcription, DNA-templated|response to heat|response to high light intensity|response to hydrogen peroxide	sly04141	Protein processing in endoplasmic reticulum
HSP70	4.84279	4.20644	5.60756	20.8505	41.2439	66.9472	2.63459	2.04324	4.03971	221.472	284.173	28.4144	5.96169	4.9547	8.07259	14.3829	83.0965	11.8405	5.49855	5.58474	7.32354	94.843	235.755	10.6847	100134914	heat shock protein 70	protein_coding	GO:0009570,GO:0005524,GO:0051082,GO:0006457	chloroplast stroma|ATP binding|unfolded protein binding|protein folding	sly03040,sly04141,sly04144	Spliceosome|Protein processing in endoplasmic reticulum|Endocytosis
HSP90	1.63044	1.00052	1.597	62.3386	118.634	195.058	1.82018	1.22558	6.2125	589.422	816.23	78.9538	72.8892	28.0819	73.4275	51.5352	258.401	53.423	40.0384	20.2783	19.2273	314.272	717.171	26.1108	101260143	heat shock protein 90	protein_coding	GO:0005737,GO:0005524,GO:0051082,GO:0006457	cytoplasm|ATP binding|unfolded protein binding|protein folding	sly04141,sly04626	Protein processing in endoplasmic reticulum|Plant-pathogen interaction
HSTF24	131.171	131.422	139.45	279.483	220.912	277.853	179.845	213.09	222.303	215.408	280.847	216.227	153.847	225.033	190.419	348.013	253.97	231.317	177.027	176.983	176.234	228.088	275.512	262.219	101244435	heat shock factor protein HSF24	protein_coding	GO:0005634,GO:0003700,GO:0043565	nucleus|DNA-binding transcription factor activity|sequence-specific DNA binding
HTA6	113.861	100.618	115.174	57.819	138.641	175.822	120.027	160.979	140.011	115.698	115.49	111.5	260.109	175.66	243.443	198.385	283.987	299.417	200.797	113.367	117.679	177.778	93.7841	176.672	101250163	histone H2A.1-like	protein_coding	GO:0000792,GO:0000790,GO:0005730,GO:0000786,GO:0003682,GO:0003677,GO:0046982,GO:0006325	heterochromatin|nuclear chromatin|nucleolus|nucleosome|chromatin binding|DNA binding|protein heterodimerization activity|chromatin organization
HXK3	58.1026	32.7257	34.664	34.8531	30.4116	28.4171	16.9977	23.8257	20.32	15.7928	12.4595	29.7226	6.79918	4.47225	10.4725	6.36394	13.0999	7.67456	6.5601	5.19472	28.7404	9.7299	7.41731	27.4039	778210	hexokinase	protein_coding	GO:0005829,GO:0016021,GO:0016020,GO:0005741,GO:0005739,GO:0005634,GO:0009536,GO:0032991,GO:0005774,GO:0005773,GO:0005524,GO:0001047,GO:0008865,GO:0004340,GO:0005536,GO:0004396,GO:0019158,GO:0008270,GO:0001678,GO:0010255,GO:0006096,GO:0019320,GO:0012501,GO:0006357,GO:0090332,GO:0010182,GO:0010148	cytosol|integral component of membrane|membrane|mitochondrial outer membrane|mitochondrion|nucleus|plastid|protein-containing complex|vacuolar membrane|vacuole|ATP binding|core promoter binding|fructokinase activity|glucokinase activity|glucose binding|hexokinase activity|mannokinase activity|zinc ion binding|cellular glucose homeostasis|glucose mediated signaling pathway|glycolytic process|hexos…	sly00010,sly00051,sly00052,sly00500,sly00520	Glycolysis / Gluconeogenesis|Fructose and mannose metabolism|Galactose metabolism|Starch and sucrose metabolism|Amino sugar and nucleotide sugar metabolism
HXK4	10.5949	13.6465	8.83282	6.93218	7.32061	7.28716	15.9623	15.4061	11.2988	12.1594	4.10476	11.1372	17.0017	17.951	12.6307	7.12311	8.35037	12.5344	17.3133	17.699	7.148	11.8024	8.68827	7.55125	778211	plastidic hexokinase	protein_coding	GO:0009570,GO:0005524,GO:0005536,GO:0004396,GO:0001678,GO:0006096	chloroplast stroma|ATP binding|glucose binding|hexokinase activity|cellular glucose homeostasis|glycolytic process	sly00010,sly00051,sly00052,sly00500,sly00520	Glycolysis / Gluconeogenesis|Fructose and mannose metabolism|Galactose metabolism|Starch and sucrose metabolism|Amino sugar and nucleotide sugar metabolism
HY5	2.82313	2.30902	2.79037	5.20804	5.63467	3.60947	3.91898	4.1056	4.94428	1.7527	2.36037	6.6199	6.61637	3.95368	16.9362	6.89011	13.1998	12.5481	2.70667	3.19433	4.28406	2.56741	2.06128	9.7184	543733	THY5 protein	protein_coding	GO:0005634,GO:0003700,GO:0043565,GO:0010017,GO:0009585,GO:0010099,GO:0010218,GO:0010114	nucleus|DNA-binding transcription factor activity|sequence-specific DNA binding|red or far-red light signaling pathway|red, far-red light phototransduction|regulation of photomorphogenesis|response to far red light|response to red light	sly04712	Circadian rhythm - plant
HrBP1	14.9532	15.5781	16.3517	10.0347	11.6481	14.4697	14.1187	11.7212	12.0297	17.7667	28.0292	10.2029	12.2681	11.7395	11.5302	10.9887	13.3616	11.1213	14.7914	12.0622	12.562	17.2609	16.2006	14.019	543909	harpin binding protein 1	protein_coding	GO:0009507,GO:0009941,GO:0009534,GO:0009535,GO:0016020,GO:0005634,GO:0005886,GO:0010287,GO:0009579,GO:0031977,GO:0009658,GO:0042742,GO:0010193	chloroplast|chloroplast envelope|chloroplast thylakoid|chloroplast thylakoid membrane|membrane|nucleus|plasma membrane|plastoglobule|thylakoid|thylakoid lumen|chloroplast organization|defense response to bacterium|response to ozone
HsfA1a	12.3358	13.2093	11.2678	7.86865	8.8363	9.22512	8.04162	10.0453	8.52603	8.80032	9.16774	8.98956	9.0819	9.52024	10.0633	8.54741	7.92996	9.62908	9.49097	8.73457	9.79416	9.02765	8.21366	11.0393	101263626	heat stress transcription factor HsfA1a	protein_coding	GO:0005634,GO:0003700,GO:0000978,GO:0043565,GO:0034605,GO:0061408	nucleus|DNA-binding transcription factor activity|RNA polymerase II proximal promoter sequence-specific DNA binding|sequence-specific DNA binding|cellular response to heat|positive regulation of transcription from RNA polymerase II promoter in response to heat stress
Hsp20.0	47.7	22.5633	64.0985	103.4	195.465	178.944	42.3792	51.7736	44.8463	600.203	1014.82	108.837	19.9627	30.7208	19.4747	41.1098	157.887	46.2661	85.5599	108.387	75.6058	314.204	522.597	53.779	101264936	class I small heat shock protein	protein_coding	GO:0005737	cytoplasm	sly04141	Protein processing in endoplasmic reticulum
Hsp90-1	44.7049	60.3384	54.674	41.4492	49.2551	52.1276	44.9081	41.1479	44.9628	117.59	117.241	51.7683	200.68	144.065	147.034	111.946	135.835	137.39	185.748	144.475	124.202	177.957	194.662	77.3584	543902	molecular chaperone Hsp90-1	protein_coding	GO:0005737,GO:0005524,GO:0051082,GO:0006457	cytoplasm|ATP binding|unfolded protein binding|protein folding	sly04141,sly04626	Protein processing in endoplasmic reticulum|Plant-pathogen interaction
Hxk2	10.1845	9.19701	9.89498	7.38171	7.03249	6.95605	9.85856	10.081	9.42401	6.86865	4.61479	8.20015	10.461	10.4053	10.036	9.3345	10.6699	11.6592	9.83084	10.7736	8.12766	9.39908	5.26072	8.17305	543638	hexokinase	protein_coding	GO:0009707,GO:0016021,GO:0005524,GO:0005536,GO:0004396,GO:0001678,GO:0006096	chloroplast outer membrane|integral component of membrane|ATP binding|glucose binding|hexokinase activity|cellular glucose homeostasis|glycolytic process	sly00010,sly00051,sly00052,sly00500,sly00520	Glycolysis / Gluconeogenesis|Fructose and mannose metabolism|Galactose metabolism|Starch and sucrose metabolism|Amino sugar and nucleotide sugar metabolism
IAA10	10.0553	11.0292	12.4136	8.56805	15.4921	12.0733	7.37072	13.3617	19.2859	6.18821	3.64483	13.2487	6.10371	3.49954	5.35713	4.22773	8.50785	6.48723	6.19215	7.95628	13.2856	5.63254	4.43628	8.15615	543544	IAA10 protein	protein_coding	GO:0005634,GO:0003700,GO:0009734,GO:0009733	nucleus|DNA-binding transcription factor activity|auxin-activated signaling pathway|response to auxin	sly04075	Plant hormone signal transduction
IAA21	0.166956	0.330127	0.245298	0	0.160768	0.499586	1.08393	0.6719	0.256626	0.680703	0.341218	0.656466	0.666961	0.592231	0.69841	0.265743	0.337683	0.652679	0.602366	0.187207	0.424831	0.404073	0.169736	0.278915	100736480	AUX/IAA 2	protein_coding	GO:0005634,GO:0003700,GO:0044212,GO:0009734,GO:0009733	nucleus|DNA-binding transcription factor activity|transcription regulatory region DNA binding|auxin-activated signaling pathway|response to auxin	sly04075	Plant hormone signal transduction
IAA3	488.787	471.949	394.862	332.977	484.504	391.423	393.734	513.046	579.035	520.767	719.506	397.969	362.954	383.203	265.485	185.677	337.455	216.682	530.548	481.763	439.175	333.237	537.411	375.753	543540	IAA3 protein	protein_coding	GO:0005634,GO:0009734,GO:0006355	nucleus|auxin-activated signaling pathway|regulation of transcription, DNA-templated	sly04075	Plant hormone signal transduction
IAA32	0	0	0	0	0	0	0	0	0.0429974	0	0	0	0	0	0	0	0	0.0437421	0	0.0470493	0	0	0	0	100736481	auxin-responsive protein IAA32	protein_coding	GO:0005634,GO:0003700,GO:0009734,GO:0009793,GO:0009555,GO:0009733	nucleus|DNA-binding transcription factor activity|auxin-activated signaling pathway|embryo development ending in seed dormancy|pollen development|response to auxin	sly04075	Plant hormone signal transduction
IAA4	86.7779	69.6616	38.3508	35.3543	108.23	130.662	34.9354	34.7977	51.0991	139.491	168.231	58.7291	99.6531	51.0018	178.508	56.2188	141.468	84.2309	23.5997	26.6304	70.6177	100.757	78.5984	59.884	101255303	auxin-responsive protein IAA4	protein_coding	GO:0005634,GO:0003677,GO:0003700,GO:0043565,GO:0044212,GO:0009734,GO:0009733	nucleus|DNA binding|DNA-binding transcription factor activity|sequence-specific DNA binding|transcription regulatory region DNA binding|auxin-activated signaling pathway|response to auxin	sly04075	Plant hormone signal transduction
IAA5	1.52508	5.46156	2.02493	2.39356	6.03737	4.83395	1.44339	4.60316	3.57705	5.25072	2.07793	4.26422	5.16277	7.48785	7.33667	10.2493	9.55737	13.9201	5.75633	3.72413	4.07039	8.85853	15.1946	6.71859	101055544	auxin-regulated IAA5	protein_coding	GO:0005634,GO:0003700,GO:0009734,GO:0009733	nucleus|DNA-binding transcription factor activity|auxin-activated signaling pathway|response to auxin	sly04075	Plant hormone signal transduction
IAA7	6.11982	6.65907	3.86615	1.29676	4.18436	4.76774	5.83045	5.35564	5.82585	2.80518	0.925105	8.61899	5.24636	3.81685	4.84741	2.88192	5.02229	4.53001	5.7084	10.3135	6.15521	7.24503	1.7303	5.92854	543542	IAA7 protein	protein_coding	GO:0005634,GO:0003700,GO:0009734,GO:0010102,GO:0045892,GO:0009733	nucleus|DNA-binding transcription factor activity|auxin-activated signaling pathway|lateral root morphogenesis|negative regulation of transcription, DNA-templated|response to auxin	sly04075	Plant hormone signal transduction
IAA8	9.23243	7.59959	9.24767	16.1444	16.0909	11.3547	13.0186	7.29231	16.9522	13.477	12.4654	14.8711	13.4844	17.1898	16.1649	12.1462	9.27029	7.96967	8.23183	11.172	8.35527	7.23477	9.15255	5.07141	101055548	protein IAA8	protein_coding	GO:0005634,GO:0003700,GO:0042802,GO:0009734,GO:1900057,GO:0009733	nucleus|DNA-binding transcription factor activity|identical protein binding|auxin-activated signaling pathway|positive regulation of leaf senescence|response to auxin	sly04075	Plant hormone signal transduction
ICDH1	81.6436	76.4851	75.934	102.216	98.0555	117.58	96.2867	98.4251	90.7485	95.5455	90.2257	97.8699	98.98	100.46	100.477	104.745	100.431	103.395	82.1253	77.3747	85.5101	111.355	92.6061	103.759	101251730	isocitrate dehydrogenase [NAD] regulatory subunit 1	protein_coding	GO:0005739,GO:0004449,GO:0008270,GO:0006102,GO:0006099	mitochondrion|isocitrate dehydrogenase (NAD+) activity|zinc ion binding|isocitrate metabolic process|tricarboxylic acid cycle	sly00020	Citrate cycle (TCA cycle)
ICE1a	9.10605	8.17666	9.76188	7.21224	7.12368	5.54034	6.06351	7.73978	8.67639	7.13973	6.73094	7.76977	6.49323	5.65442	7.27406	5.50291	6.1357	6.00829	8.64919	10.1279	9.54356	5.6708	5.73451	6.65161	101248492	transcription factor ICE1-like	protein_coding	GO:0005634,GO:0003677,GO:0003700,GO:0046983,GO:0045893,GO:0009409,GO:0050826,GO:0010440	nucleus|DNA binding|DNA-binding transcription factor activity|protein dimerization activity|positive regulation of transcription, DNA-templated|response to cold|response to freezing|stomatal lineage progression
IDI1	59.2566	61.975	70.0609	43.4802	54.2405	42.9644	57.4716	49.908	50.3383	52.0541	44.6274	58.6376	46.0922	44.3978	47.7269	39.7797	46.1104	45.1855	68.3275	58.1709	60.3718	50.6438	34.9003	52.5004	101255683	isopentenyl diphosphate isomerase	protein_coding	GO:0016787,GO:0004452,GO:0046872,GO:0015995,GO:0050992,GO:0008299,GO:0015979	hydrolase activity|isopentenyl-diphosphate delta-isomerase activity|metal ion binding|chlorophyll biosynthetic process|dimethylallyl diphosphate biosynthetic process|isoprenoid biosynthetic process|photosynthesis	sly00900	Terpenoid backbone biosynthesis
IMP1	11.3211	11.6345	13.4651	7.04898	9.48751	8.5964	9.59364	10.6836	8.85338	8.74129	11.1991	9.63913	10.0879	11.1719	11.0161	15.6261	11.1661	13.9982	12.4261	12.7181	11.3929	9.77414	11.185	14.5046	544280	myo-inositol monophosphatase 1	protein_coding	GO:0008934,GO:0052832,GO:0052833,GO:0052834,GO:0000287,GO:0006021,GO:0046855,GO:0046854,GO:0007165	inositol monophosphate 1-phosphatase activity|inositol monophosphate 3-phosphatase activity|inositol monophosphate 4-phosphatase activity|inositol monophosphate phosphatase activity|magnesium ion binding|inositol biosynthetic process|inositol phosphate dephosphorylation|phosphatidylinositol phosphorylation|signal transduction	sly00053,sly00562,sly04070	Ascorbate and aldarate metabolism|Inositol phosphate metabolism|Phosphatidylinositol signaling system
IMP2	0.0387164	0	0.0189612	0.0192563	0	0.0193086	0.0402174	0	0	0	0.0197817	0	0	0.0392388	0.0607344	0	0	0	0	0.0217062	0.0394067	0.0208229	0	0	544014	myo-inositol monophosphatase 2	protein_coding	GO:0008934,GO:0052832,GO:0052833,GO:0052834,GO:0000287,GO:0006021,GO:0046855,GO:0046854,GO:0007165	inositol monophosphate 1-phosphatase activity|inositol monophosphate 3-phosphatase activity|inositol monophosphate 4-phosphatase activity|inositol monophosphate phosphatase activity|magnesium ion binding|inositol biosynthetic process|inositol phosphate dephosphorylation|phosphatidylinositol phosphorylation|signal transduction	sly00053,sly00562,sly04070	Ascorbate and aldarate metabolism|Inositol phosphate metabolism|Phosphatidylinositol signaling system
IMP3	17.6328	23.7779	15.5779	9.73721	12.7136	12.7596	17.6654	18.5665	16.2752	15.6601	9.09759	11.3966	16.436	17.8488	20.5194	17.1743	17.5322	24.3738	17.3677	16.9366	15.2418	15.643	17.2233	13.8381	544013	myo-inositol monophosphatase 3	protein_coding	GO:0008934,GO:0052832,GO:0052833,GO:0052834,GO:0000287,GO:0006021,GO:0046855,GO:0046854,GO:0007165	inositol monophosphate 1-phosphatase activity|inositol monophosphate 3-phosphatase activity|inositol monophosphate 4-phosphatase activity|inositol monophosphate phosphatase activity|magnesium ion binding|inositol biosynthetic process|inositol phosphate dephosphorylation|phosphatidylinositol phosphorylation|signal transduction	sly00053,sly00562,sly04070	Ascorbate and aldarate metabolism|Inositol phosphate metabolism|Phosphatidylinositol signaling system
IMPCHase	21.6069	23.1363	20.1577	17.6056	15.8831	12.7425	20.7643	19.0422	18.693	15.4767	9.23003	15.8216	18.477	15.6999	11.4094	14.4081	15.6112	20.1122	18.1538	17.7273	15.5387	15.8501	12.2797	15.7141	100316897	putative inosine monophosphate cyclohydrolase	protein_coding	GO:0005829,GO:0003937,GO:0004643,GO:0006189,GO:0009060,GO:0030437,GO:0006164	cytosol|IMP cyclohydrolase activity|phosphoribosylaminoimidazolecarboxamide formyltransferase activity|'de novo' IMP biosynthetic process|aerobic respiration|ascospore formation|purine nucleotide biosynthetic process	sly00230,sly00670	Purine metabolism|One carbon pool by folate
INT4	5.76431	5.74165	6.93602	3.97296	4.29291	3.24085	7.03059	8.44943	5.84046	2.0025	1.19132	4.47076	2.87483	3.56651	2.98029	1.85562	1.89635	1.59794	7.03426	10.373	7.18551	1.67203	1.13035	4.0635	543706	inositiol transporter 4	protein_coding	GO:0005887,GO:0005886,GO:0005351,GO:0005355,GO:0008645	integral component of plasma membrane|plasma membrane|carbohydrate:proton symporter activity|glucose transmembrane transporter activity|hexose transmembrane transport
IPI	69.0215	79.6344	51.5109	39.6772	31.8078	28.3557	63.983	60.923	53.8553	39.766	27.2649	37.4538	61.2135	68.3861	49.7969	55.5189	82.1415	93.2169	70.617	65.3736	30.9533	52.8092	28.7311	37.425	100134905	isopentenyl diphosphate isomerase	protein_coding	GO:0016787,GO:0004452,GO:0046872,GO:0015995,GO:0050992,GO:0008299,GO:0015979	hydrolase activity|isopentenyl-diphosphate delta-isomerase activity|metal ion binding|chlorophyll biosynthetic process|dimethylallyl diphosphate biosynthetic process|isoprenoid biosynthetic process|photosynthesis	sly00900	Terpenoid backbone biosynthesis
IPMS2	165.123	86.2426	157.371	96.0238	97.7102	126.219	81.7918	122.443	102.757	51.719	69.9049	86.7295	39.5092	31.3918	36.4503	37.3831	57.2753	50.537	70.9292	44.9006	113.443	50.9651	43.5882	122.984	101251907	isopropylmalate synthase	protein_coding	GO:0003852,GO:0009098	2-isopropylmalate synthase activity|leucine biosynthetic process	sly00290,sly00620	Valine, leucine and isoleucine biosynthesis|Pyruvate metabolism
IPS	1.32242	1.73113	0.695622	0.389763	0.271187	1.27018	0.35614	0.36958	0.2384	0.673959	1.27627	0.51355	0.626113	0.967964	0.281719	1.48121	0.3821	2.1317	1.95741	7.45527	0.211869	1.56735	0.57263	0.422751	544226	inositol-3-phosphate synthase	protein_coding	GO:0005737,GO:0004512,GO:0006021,GO:0008654	cytoplasm|inositol-3-phosphate synthase activity|inositol biosynthetic process|phospholipid biosynthetic process	sly00562	Inositol phosphate metabolism
J	6.20248	7.83306	4.23495	2.58952	4.79549	2.50625	3.29201	3.71231	3.9666	2.99953	1.52671	3.44161	4.46122	3.76252	7.69389	3.17071	4.60464	2.85539	4.90031	6.19332	9.69998	3.67677	3.45205	5.67251	101245905	MADS-box protein JOINTLESS	protein_coding	GO:0005634,GO:0046983,GO:0000977,GO:0043565,GO:0000982,GO:0008134,GO:0044212,GO:0007275,GO:0045944	nucleus|protein dimerization activity|RNA polymerase II regulatory region sequence-specific DNA binding|sequence-specific DNA binding|transcription factor activity, RNA polymerase II proximal promoter sequence-specific DNA binding|transcription factor binding|transcription regulatory region DNA binding|multicellular organism development|positive regulation of transcription by RNA polymerase II
JA2	2.8089	2.88329	2.57088	7.54256	5.26176	9.4462	4.16145	3.84527	6.88918	8.01034	6.6975	5.42368	12.5905	8.08927	23.6127	14.4144	12.897	9.26467	1.8914	2.46116	5.73358	3.38466	4.16647	6.44474	543526	jasmonic acid 2	protein_coding
JA2L	8.68355	7.23484	6.34194	12.0259	14.6938	22.5867	5.13188	4.29193	10.6434	8.02606	8.04649	11.7038	18.7884	12.4577	67.8361	17.2121	20.9687	15.7142	3.06979	2.21205	14.2787	11.7346	10.5081	16.3	101248026	JA2-like	protein_coding
JERF1	261.029	235.964	188.958	132.333	141.008	160.988	185.925	177.908	196.774	146.222	126.27	157.253	175.272	165.315	217.574	218.51	207.626	181.611	199.265	202.745	203.342	140.708	144.957	191.493	544182	transcription factor JERF1	protein_coding	GO:0005634,GO:0003677,GO:0003700,GO:0009873,GO:0010468,GO:0001666	nucleus|DNA binding|DNA-binding transcription factor activity|ethylene-activated signaling pathway|regulation of gene expression|response to hypoxia
JJH1	5.6535	3.82433	4.89129	3.89928	3.03963	3.05823	2.74147	3.34511	2.81047	3.16477	2.86876	2.80792	3.65215	3.19923	3.43651	2.32001	2.00359	2.36015	3.28886	3.45248	3.02857	2.32395	1.94656	3.51563	100037726	anti-PCD protein-like	protein_coding	GO:0000790,GO:0032452,GO:0006338,GO:0016577	nuclear chromatin|histone demethylase activity|chromatin remodeling|histone demethylation
JJH3	0	0.0560037	0	0	0	0	0	0.0569915	0	0	0	0	0	0	0	0	0	0	0	0	0	0	0	0	100037493		protein_coding
JMJ524	5.51053	3.50451	8.61177	5.88184	5.57456	6.65437	10.4997	12.4276	9.53291	11.0443	18.0163	16.717	0.824481	1.36484	1.24647	1.65895	2.62984	1.90411	10.104	9.96263	6.53831	5.4113	5.3977	6.70612	101251119	JmjC-domain protein JMJ524	protein_coding	GO:0005737,GO:0005634,GO:0051213,GO:0003700,GO:0046975,GO:0046872,GO:0007623,GO:0009908,GO:0070544,GO:0042752	cytoplasm|nucleus|dioxygenase activity|DNA-binding transcription factor activity|histone methyltransferase activity (H3-K36 specific)|metal ion binding|circadian rhythm|flower development|histone H3-K36 demethylation|regulation of circadian rhythm
KN1	19.3961	42.6033	8.93762	11.7062	13.4788	15.5661	31.2145	23.4558	32.2449	28.5352	7.38791	29.2202	18.4231	14.6868	10.1922	6.01568	10.4908	16.7337	27.3484	32.1052	15.2035	24.4779	18.9905	15.4477	544007	Knotted 1 (TKn1)	protein_coding	GO:0005634,GO:0043565,GO:0006355	nucleus|sequence-specific DNA binding|regulation of transcription, DNA-templated
KN4	4.3624	5.67073	5.084	2.51124	2.95605	4.12964	4.53152	4.12487	6.08453	3.7672	2.29084	3.76939	5.31418	3.35688	4.28762	3.49323	3.2679	4.65297	3.87876	5.41239	2.77511	2.78072	3.44947	3.284	543695	knotted homeodomain protein 4	protein_coding	GO:0005634,GO:0043565,GO:0006355	nucleus|sequence-specific DNA binding|regulation of transcription, DNA-templated
KPP	0.283792	0.155875	0.200758	0.109782	0.0607273	0.251614	0.13102	0.222074	0.0807804	0.160703	0.0322224	0.13225	0.201547	0.143811	0.692509	0.25095	0.0911101	0.230103	0.0700104	0	0.160473	0.203509	0.0320575	0.140474	778332	pollen-specific kinase partner protein	protein_coding	GO:0005737,GO:0005886,GO:0090406,GO:0005089,GO:0009793,GO:0009860,GO:0080092	cytoplasm|plasma membrane|pollen tube|Rho guanyl-nucleotide exchange factor activity|embryo development ending in seed dormancy|pollen tube growth|regulation of pollen tube growth
Kap-alpha1	42.7891	39.8353	43.6691	39.593	35.3669	35.7332	42.7143	42.8609	40.9926	36.1576	29.8383	36.6028	35.2364	34.4769	34.1193	30.8779	29.7449	30.9368	39.5614	42.6747	41.419	34.9721	36.1918	37.146	543535	importin alpha	protein_coding	GO:0005829,GO:0005643,GO:0005654,GO:0061608,GO:0008139,GO:0008565,GO:0006607	cytosol|nuclear pore|nucleoplasm|nuclear import signal receptor activity|nuclear localization sequence binding|protein transporter activity|NLS-bearing protein import into nucleus	sly03013	Nucleocytoplasmic transport
L23	334.183	472.779	350.914	350.916	406.454	311.557	464.709	323.163	362.084	379.82	190.519	397.757	527.219	461.702	384.733	373.643	372.606	430.296	396.671	359.932	354.187	446.592	392.951	324.485	543752	60S ribosomal protein L23	protein_coding	GO:0022625,GO:0005730,GO:0070180,GO:0003735,GO:0006412	cytosolic large ribosomal subunit|nucleolus|large ribosomal subunit rRNA binding|structural constituent of ribosome|translation	sly03010	Ribosome
LAPA1	6.12559	3.37961	2.23624	2.20899	3.37574	3.78291	3.13618	2.73631	3.29833	1.25892	1.9633	2.64239	9.83479	13.7441	11.1814	26.2385	11.0882	20.3929	5.40139	1.88851	2.37456	4.85792	1.6108	5.84961	544017	leucine aminopeptidase	protein_coding	GO:0009507,GO:0004177,GO:0000287,GO:0030145,GO:0008235,GO:0034214	chloroplast|aminopeptidase activity|magnesium ion binding|manganese ion binding|metalloexopeptidase activity|protein hexamerization	sly00480	Glutathione metabolism
LAPA2	124.914	126.873	153.764	123.311	124.899	133.83	131.869	111.292	104.147	142.636	158.549	126.572	131.839	130.411	126.873	128.831	135.902	136.506	125.42	146.15	135.057	157.087	130.277	140.793	544277	leucine aminopeptidase	protein_coding	GO:0009507,GO:0004177,GO:0000287,GO:0030145,GO:0008235	chloroplast|aminopeptidase activity|magnesium ion binding|manganese ion binding|metalloexopeptidase activity	sly00480	Glutathione metabolism
LAT52	0	0	0	0	0	0.0459	0.0478019	0	0.0471557	0	0	0	0	0.0466388	0	0	0.0531857	0	0	0.0515995	0	0.0494996	0.0467841	0	101261755	anther-specific protein LAT52	protein_coding	GO:0005615	extracellular space
LAT56	0.0804846	0.206888	0.141901	0.0160121	0.0930015	0.0321114	0.267535	0.259123	0.214434	0.459405	0.0328982	0.202536	0.411549	0.293654	0.101005	0.37578	0.0930211	0.218148	0.0178697	0.144395	0.0655356	0.0865741	0	0	101253756	pectate lyase P56	protein_coding	GO:0046872,GO:0030570,GO:0045490	metal ion binding|pectate lyase activity|pectin catabolic process	sly00040	Pentose and glucuronate interconversions
LAT59	0	0.0271612	0	0.0136639	0	0	0.0142688	0.0138201	0	0	0	0	0.0146331	0.0139216	0.0143654	0.0437279	0.0158759	0.0429592	0	0.0154024	0	0.0147756	0	0	101253459	pectate lyase P59	protein_coding	GO:0046872,GO:0030570,GO:0045490	metal ion binding|pectate lyase activity|pectin catabolic process	sly00040	Pentose and glucuronate interconversions
LAT61	63.7884	68.1821	65.9495	49.3912	54.1353	42.1209	62.4644	55.6185	62.3658	57.5176	80.0917	54.0123	52.6015	55.5188	39.8669	42.8368	41.4418	43.0617	81.4068	73.2301	54.176	56.6453	62.1867	45.4465	544232	mature anther-specific protein LAT61	protein_coding	GO:0005829,GO:0005634,GO:0003677,GO:0003700,GO:0009742,GO:0045892,GO:0048481,GO:0040008,GO:0006355,GO:0048316,GO:0006351	cytosol|nucleus|DNA binding|DNA-binding transcription factor activity|brassinosteroid mediated signaling pathway|negative regulation of transcription, DNA-templated|plant ovule development|regulation of growth|regulation of transcription, DNA-templated|seed development|transcription, DNA-templated	sly04075	Plant hormone signal transduction
LCA1	11.9877	11.4925	18.9147	30.6929	21.0494	24.6192	21.7763	27.1871	22.2063	18.0645	23.4368	27.5556	40.4059	42.5231	32.4456	41.7801	33.3773	32.3996	36.2542	36.0884	30.4833	25.4307	27.8972	28.5428	543554	Ca2+-ATPase	protein_coding	GO:0005783,GO:0030176,GO:0005524,GO:0005388,GO:0046872,GO:0008553,GO:0006816	endoplasmic reticulum|integral component of endoplasmic reticulum membrane|ATP binding|calcium-transporting ATPase activity|metal ion binding|proton-exporting ATPase activity, phosphorylative mechanism|calcium ion transport
LCY1	3.80557	3.3785	3.8543	1.1202	1.83225	2.02702	2.71607	2.52648	2.40081	2.96858	2.88355	1.98154	3.94371	2.4532	2.82922	1.49715	2.72277	2.61782	3.17569	2.91734	3.35959	1.90751	2.803	2.23451	544104	lycopene beta-cyclase	protein_coding	GO:0009507,GO:0016853,GO:0016705,GO:0016117,GO:0006744	chloroplast|isomerase activity|oxidoreductase activity, acting on paired donors, with incorporation or reduction of molecular oxygen|carotenoid biosynthetic process|ubiquinone biosynthetic process	sly00906	Carotenoid biosynthesis
LE-ACS1B	63.6584	63.7699	70.5161	74.1541	76.7914	56.2068	66.1263	52.1648	56.193	107.575	142.251	68.7629	54.0973	57.7786	30.1958	38.0989	39.8075	38.4311	59.3416	58.772	48.9266	67.1577	91.7032	44.9583	101246650	1-aminocyclopropane-1-carboxylate synthase-like	protein_coding	GO:0016847,GO:0030170,GO:0009693,GO:0009835	1-aminocyclopropane-1-carboxylate synthase activity|pyridoxal phosphate binding|ethylene biosynthetic process|fruit ripening	sly00270,sly04016	Cysteine and methionine metabolism|MAPK signaling pathway - plant
LE16	66.1065	18.1392	1.24654	5.87253	15.1481	4.3723	42.0094	15.0803	45.5712	11.0981	0.0722489	25.9836	24.1394	10.0677	27.5057	6.67714	3.59545	5.89642	38.3024	298.481	36.7728	8.97407	13.2977	19.8038	544034	non-specific lipid-transfer protein 2	protein_coding	GO:0008289,GO:0006869	lipid binding|lipid transport
LE25	1.36994	0.180588	1.92331	0.0454241	0.659579	0.728762	0.284609	0.0918865	0.280762	3.72361	3.26646	0.239402	0.778335	0.0462807	2.3878	5.03942	1.79443	0.618855	0.506937	7.88532	0.0464787	0.982392	1.71772	0.254289	101253038	protein LE25-like	protein_coding	GO:0009793	embryo development ending in seed dormancy
LEA14	1552.88	1474.32	1682.35	3371.64	2452.64	2441.51	2543.36	2545.76	2926.6	1846.86	1684.81	2468.13	2424.63	3029.4	2471.31	2909.44	2268.01	2189.66	2142.28	2450.07	2177.69	1820.76	2258.81	2113.65	544157	late embryogenesis (Lea)-like protein	protein_coding	GO:0005829,GO:0009269	cytosol|response to desiccation
LEAS1	755.262	114.587	638.158	269.328	83.8759	81.7214	181.029	269.439	127.847	124.171	110.663	90.1493	128.889	305.183	143.655	191.332	48.4303	156.203	170.306	217.976	117.238	92.0856	13.5291	215.719	543875	asparagine synthetase 1	protein_coding	GO:0004066,GO:0005524,GO:0006541,GO:0070981	asparagine synthase (glutamine-hydrolyzing) activity|ATP binding|glutamine metabolic process|L-asparagine biosynthetic process	sly00250	Alanine, aspartate and glutamate metabolism
LEJA1	29.6601	21.9752	12.8463	6.97988	12.4357	9.46064	14.7864	19.2589	14.0572	16.9955	4.06174	15.2262	7.38324	6.31165	8.67379	4.33956	6.4016	8.55647	20.9953	26.5643	15.2624	9.70864	7.8485	12.6731	543527	jasmonic acid 1	protein_coding	GO:0005634,GO:0003700,GO:0043565,GO:0048826,GO:0009965,GO:0080022,GO:0009744	nucleus|DNA-binding transcription factor activity|sequence-specific DNA binding|cotyledon morphogenesis|leaf morphogenesis|primary root development|response to sucrose
LEMT1	1315.1	1128.34	1445.34	719.778	1062.94	1079.71	1491.59	1776.43	1564.4	1134.63	1120.49	1742.24	994.866	1583.04	1098.55	874.133	879.995	1017.24	1543.71	2008.32	1338.94	1114.79	1064.09	1172.28	778298	type 2 metallothionein	protein_coding	GO:0046872	metal ion binding
LHA1	51.3844	55.5732	59.597	49.5966	48.8341	42.3163	65.5151	73.4328	61.9341	36.4164	25.4713	52.4872	55.2494	56.7523	45.4005	51.6561	52.7885	60.6949	60.7732	73.3224	52.1355	54.86	45.5433	66.4434	543982	H+-ATPase	protein_coding	GO:0016021,GO:0005886,GO:0005524,GO:0046872,GO:0008553,GO:0120029,GO:1902600,GO:0051453	integral component of membrane|plasma membrane|ATP binding|metal ion binding|proton-exporting ATPase activity, phosphorylative mechanism|proton export across plasma membrane|proton transmembrane transport|regulation of intracellular pH	sly00190	Oxidative phosphorylation
LHA2	139.051	131.399	136.767	135.51	117.259	109.559	155.016	169.355	126.76	117.221	111.509	123.767	119.855	115.499	103.535	140.89	126.89	130.745	131.406	168.877	120.42	113.394	113.473	147.538	543660	plasma membrane H+-ATPase	protein_coding	GO:0016021,GO:0005886,GO:0005524,GO:0046872,GO:0008553,GO:0120029,GO:1902600,GO:0051453	integral component of membrane|plasma membrane|ATP binding|metal ion binding|proton-exporting ATPase activity, phosphorylative mechanism|proton export across plasma membrane|proton transmembrane transport|regulation of intracellular pH	sly00190	Oxidative phosphorylation
LHA4	254.951	262.014	272.343	163.846	134.6	139.573	197.751	216.851	150.998	184.059	182.782	154.132	193.298	193.376	169.027	281.299	203.743	312.79	208.165	205.921	152.144	146.468	153.601	166.906	101263827	H(+)-ATPase 4	protein_coding	GO:0016021,GO:0005886,GO:0005524,GO:0046872,GO:0008553,GO:0120029	integral component of membrane|plasma membrane|ATP binding|metal ion binding|proton-exporting ATPase activity, phosphorylative mechanism|proton export across plasma membrane	sly00190	Oxidative phosphorylation
LHCP	5.19169	1.15371	0.0466533	0.189517	1.58233	1.59152	2.77069	1.74911	0.488078	1.99049	0.462386	3.04642	0.989426	1.54473	0.996231	0.379063	0.715638	0.496532	7.00603	4.75325	2.49668	1.5114	0.726348	1.98926	101256131	chlorophyll a-b binding protein CP24 10B%2C chloroplastic-like	protein_coding	GO:0009941,GO:0009535,GO:0016021,GO:0009523,GO:0010287,GO:0016168,GO:0009768,GO:0018298,GO:0009416	chloroplast envelope|chloroplast thylakoid membrane|integral component of membrane|photosystem II|plastoglobule|chlorophyll binding|photosynthesis, light harvesting in photosystem I|protein-chromophore linkage|response to light stimulus	sly00196	Photosynthesis - antenna proteins
LHP1	46.4337	51.0429	46.9654	56.6393	52.0391	52.5089	56.5524	51.5915	47.8719	54.5923	49.168	51.864	55.3359	54.3158	53.9056	58.4941	46.1811	53.8211	48.7752	51.4311	50.2609	52.5257	45.6158	52.2707	544233	heterochromatin protein 1-like protein	protein_coding	GO:0005634,GO:0006325	nucleus|chromatin organization
LIN7	0.03497	0.0576226	0.114176	0.0695716	0.0785721	0.0697609	0.0484343	0.0820946	0.119449	0.0237629	0	0.110001	0.0745062	0.0708836	0.207239	0.272123	0.0943063	0.13367	0.29763	0.24834	0.0237289	0.238234	0.15406	0.246664	543713	cell-wall invertase	protein_coding	GO:0005618,GO:0005576,GO:0004564,GO:0005975	cell wall|extracellular region|beta-fructofuranosidase activity|carbohydrate metabolic process	sly00052,sly00500	Galactose metabolism|Starch and sucrose metabolism
LIN8	8.86404	8.78478	14.6947	2.199	3.12072	4.64545	7.35722	8.51865	7.65365	1.13758	0.460575	4.68084	10.0715	9.51656	14.41	5.43173	4.00611	14.7446	20.1213	6.30524	13.0307	3.37062	0.643688	6.71686	544175	invertase 8	protein_coding	GO:0005618,GO:0005576,GO:0004564,GO:0005975	cell wall|extracellular region|beta-fructofuranosidase activity|carbohydrate metabolic process	sly00052,sly00500	Galactose metabolism|Starch and sucrose metabolism
LKT1	33.3659	35.4753	29.1434	24.2524	17.7997	21.875	27.2841	17.1941	19.9631	15.9466	14.3664	19.5909	16.5602	22.0671	15.5017	34.6124	26.854	37.3542	16.2064	12.8776	18.0791	15.8997	14.7657	15.149	544112	potassium channel	protein_coding	GO:0016021,GO:0005886,GO:0042802,GO:0005242,GO:0010107,GO:0006813,GO:0034765,GO:0090333,GO:0009651,GO:0009414,GO:0048767	integral component of membrane|plasma membrane|identical protein binding|inward rectifier potassium channel activity|potassium ion import|potassium ion transport|regulation of ion transmembrane transport|regulation of stomatal closure|response to salt stress|response to water deprivation|root hair elongation
LLP	162.329	138.1	121.995	138.44	149.199	104.438	82.6029	68.2502	78.3335	57.6922	63.9616	87.3231	50.3573	39.7158	90.7044	38.3971	66.0361	36.4236	47.9277	42.7529	128.544	49.8427	55.3017	120.18	100529140	LOV/LOV protein	protein_coding	GO:0005634,GO:0000155,GO:0009881,GO:0018298	nucleus|phosphorelay sensor kinase activity|photoreceptor activity|protein-chromophore linkage
LOC100037490	12.094	12.3021	13.556	10.4989	9.46024	8.05786	10.2877	8.33544	9.46556	8.46082	8.44992	9.63547	8.48763	8.54143	8.96309	7.39347	6.47528	7.21386	10.2368	9.02282	11.0173	7.4435	8.66486	9.08567	100037490	geranylgeranyl pyrophosphate synthetase-like protein	protein_coding	GO:0009507,GO:0004161,GO:0004311,GO:0004337,GO:0046872,GO:0016117,GO:0045337,GO:0033384,GO:0033386	chloroplast|dimethylallyltranstransferase activity|farnesyltranstransferase activity|geranyltranstransferase activity|metal ion binding|carotenoid biosynthetic process|farnesyl diphosphate biosynthetic process|geranyl diphosphate biosynthetic process|geranylgeranyl diphosphate biosynthetic process	sly00900	Terpenoid backbone biosynthesis
LOC100037491	13.4951	10.7659	12.3935	18.4396	14.9584	15.3148	11.438	17.9577	13.4652	19.2564	25.1669	14.3999	9.07822	9.6406	10.3578	8.76739	10.1492	7.68569	12.3532	9.19321	14.9486	11.4796	15.8521	14.5108	100037491	JJH-R-like protein	protein_coding	GO:0005737,GO:0016020,GO:0043531,GO:0005524,GO:0009626	cytoplasm|membrane|ADP binding|ATP binding|plant-type hypersensitive response
LOC100037496	0.0338104	0	0.022078	0	0	0.0112413	0.0234141	0.0226778	0.0923904	0.0114875	0	0	0	0	0.0117863	0.0119591	0.0130256	0	0	0.0126371	0.0229421	0.0363685	0.0229156	0	100037496	Allene oxide synthase 3	protein_coding	GO:0046423,GO:0020037,GO:0047987,GO:0005506,GO:0016705,GO:0006952,GO:0055114,GO:0031408,GO:0016125	allene-oxide cyclase activity|heme binding|hydroperoxide dehydratase activity|iron ion binding|oxidoreductase activity, acting on paired donors, with incorporation or reduction of molecular oxygen|defense response|oxidation-reduction process|oxylipin biosynthetic process|sterol metabolic process	sly00592	alpha-Linolenic acid metabolism
LOC100037501	143.663	112.974	139.408	102.456	102.397	120.199	104.014	107.79	104.794	127.28	182.558	102.314	98.6348	102.248	116.167	140.223	106.414	94.6242	103.182	98.3712	85.7738	99.0852	126.326	104.74	100037501	Scarecrow-like protein 8	protein_coding	GO:0005737,GO:0005634,GO:0003700,GO:0043565,GO:0006355	cytoplasm|nucleus|DNA-binding transcription factor activity|sequence-specific DNA binding|regulation of transcription, DNA-templated
LOC100037503	7.15352	3.94021	10.4954	1.46532	1.67108	0.774909	3.89883	2.41598	2.38832	1.75859	1.40221	1.69267	0.795375	0.910089	0.981307	0.267659	0.466447	0.473317	2.82259	2.90754	3.12192	0.98762	0.902667	1.1237	100037503	Protein NODULATION SIGNALING PATHWAY 1	protein_coding
LOC100037504	26.0107	19.4612	23.7909	19.4981	19.7736	26.4199	16.6122	19.7001	20.4048	19.6199	22.6373	19.0953	14.3626	12.2138	23.3841	14.7248	16.7092	14.6173	15.0133	13.885	23.5609	16.2205	16.5537	22.6622	100037504	guanylyl cyclase	protein_coding
LOC100037509	20.4926	28.6369	34.9218	21.823	25.0197	22.2429	28.0932	26.3005	26.3475	29.6159	26.5513	26.533	28.1365	22.9902	26.5112	32.3422	23.1623	31.5381	40.031	40.1801	24.6063	30.136	23.2686	31.9574	100037509	zinc transporter-like	protein_coding	GO:0016021,GO:0005886,GO:0005385,GO:0071577	integral component of membrane|plasma membrane|zinc ion transmembrane transporter activity|zinc ion transmembrane transport
LOC100037511	6.10402	5.7022	6.93921	3.64312	3.92468	2.91475	4.73302	4.07161	4.11743	2.11637	1.61096	4.02155	1.90468	2.08486	2.73438	1.49943	1.9109	2.08435	3.05199	3.14734	4.27561	1.32351	0.967495	2.53728	100037511	GAMyb-like1	protein_coding	GO:0005634,GO:0003677,GO:0030154,GO:0009908,GO:0006355	nucleus|DNA binding|cell differentiation|flower development|regulation of transcription, DNA-templated
LOC100037512	2.82137	2.31023	2.78894	4.56273	3.60016	2.71056	3.29934	4.07503	3.98196	2.25828	1.83068	3.52997	4.49914	4.68386	4.21771	3.55403	3.03077	2.96828	4.67892	5.11413	4.25465	3.11862	2.35803	3.19043	100037512	GAMYB-like2	protein_coding	GO:0005634,GO:0003677,GO:0030154,GO:0009908,GO:0006355	nucleus|DNA binding|cell differentiation|flower development|regulation of transcription, DNA-templated
LOC100037514	22.451	4.26397	17.6181	23.0244	5.78314	26.233	11.9747	23.5512	6.05099	8.39148	28.8528	7.74469	2.03959	5.4536	9.73737	27.7049	14.4065	16.8917	12.2604	6.60992	7.05641	4.32483	3.05288	14.7243	100037514	HAK5	protein_coding	GO:0016021,GO:0016020,GO:0005886,GO:0015079,GO:0009674,GO:0010107,GO:0006813	integral component of membrane|membrane|plasma membrane|potassium ion transmembrane transporter activity|potassium:sodium symporter activity|potassium ion import|potassium ion transport
LOC100037516	23.2866	29.9967	17.6011	25.8959	20.2986	21.1079	31.9192	20.4174	24.6561	30.3395	25.859	19.4077	17.1298	22.661	13.8213	26.5409	20.9314	26.3557	23.2712	16.2536	12.6751	28.2931	32.4686	8.66673	100037516	nuclear GTPase-like	protein_coding	GO:0005730,GO:0009506,GO:0005525,GO:0048825,GO:0048444,GO:0010077,GO:0045892,GO:0045995,GO:0045604,GO:2000024	nucleolus|plasmodesma|GTP binding|cotyledon development|floral organ morphogenesis|maintenance of inflorescence meristem identity|negative regulation of transcription, DNA-templated|regulation of embryonic development|regulation of epidermal cell differentiation|regulation of leaf development	sly03008	Ribosome biogenesis in eukaryotes
LOC100037517	13.2353	16.6233	14.6196	11.9671	8.60617	8.44821	16.3076	13.4789	14.9078	14.3704	9.51889	10.691	9.69337	9.55013	8.04914	7.51834	9.47743	12.1853	11.3192	9.75937	7.5593	11.1224	9.68958	9.59337	100037517	L19 ribosomal protein-like	protein_coding	GO:0009507,GO:0009941,GO:0009570,GO:0016020,GO:0005840,GO:0019843,GO:0003735,GO:0006412	chloroplast|chloroplast envelope|chloroplast stroma|membrane|ribosome|rRNA binding|structural constituent of ribosome|translation	sly03010	Ribosome
LOC100037728	0.295943	0.407079	0.541938	0.140792	0.272583	0.21818	0.213855	0.258912	0.197779	0.27542	0.394458	0.18888	0.0685358	0.0652035	0.174933	0.0819218	0.223069	0.308513	0.257115	0.274128	0.301219	0.207609	0.143895	0.128974	100037728	Protein NODULATION SIGNALING PATHWAY 2	protein_coding
LOC100037730	9.48718	6.59473	6.53355	5.08318	8.50026	8.90931	6.25454	5.35199	5.47251	7.28995	5.4038	6.84031	5.83415	6.39951	9.93264	4.56687	6.53538	6.11312	6.73073	6.5753	8.0789	7.00607	4.07736	5.65625	100037730	FtsH-like protein precursor	protein_coding	GO:0031969,GO:0016021,GO:0005524,GO:0046872,GO:0004222,GO:0007049,GO:0051301	chloroplast membrane|integral component of membrane|ATP binding|metal ion binding|metalloendopeptidase activity|cell cycle|cell division
LOC100037731	9.8473	8.69851	8.13029	10.062	7.55781	13.3583	8.37573	8.53607	6.57549	10.5601	14.6168	9.11277	7.67596	9.18081	11.1071	12.8219	11.1864	10.6966	5.67841	4.64507	6.13373	9.85104	7.86265	9.68797	100037731	NRC1	protein_coding	GO:0005737,GO:0016020,GO:0043531,GO:0005524,GO:0009626	cytoplasm|membrane|ADP binding|ATP binding|plant-type hypersensitive response
LOC100037732	59.1159	63.6147	73.5157	52.6299	49.8727	44.238	64.0926	65.052	56.0628	56.2641	63.0105	51.9446	57.093	60.2707	55.557	47.1043	55.9446	62.8516	72.0608	66.2642	56.4428	59.4813	46.1053	53.779	100037732	urate oxidase	protein_coding	GO:0005777,GO:0004846,GO:0009877,GO:0006144,GO:0019628	peroxisome|urate oxidase activity|nodulation|purine nucleobase metabolic process|urate catabolic process	sly00230,sly00232	Purine metabolism|Caffeine metabolism
LOC100037737	122.382	124.521	124.256	96.9389	109.879	76.3322	86.7931	109.773	101.275	75.8065	82.5862	98.9682	106.554	80.2226	107.054	53.7543	105.093	58.7189	94.7239	124.979	169.341	65.9206	78.8927	110.522	100037737	chloroplast threonine deaminase 1 precursor	protein_coding	GO:0009507,GO:0004794,GO:0030170,GO:0009097,GO:0006567	chloroplast|L-threonine ammonia-lyase activity|pyridoxal phosphate binding|isoleucine biosynthetic process|threonine catabolic process	sly00260,sly00290	Glycine, serine and threonine metabolism|Valine, leucine and isoleucine biosynthesis
LOC100125909	3.57325	2.00068	1.62498	1.54146	2.82637	2.30939	0.833255	3.08147	1.66266	1.5795	0.838337	2.08359	1.80616	1.10861	2.45949	4.77828	3.89805	4.27617	1.27503	0.756358	1.54014	1.80414	1.14913	4.30448	100125909	1-aminocyclopropane-1-carboxylate oxidase	protein_coding	GO:0009815,GO:0031418,GO:0046872,GO:0009693,GO:0009835	1-aminocyclopropane-1-carboxylate oxidase activity|L-ascorbic acid binding|metal ion binding|ethylene biosynthetic process|fruit ripening	sly00270	Cysteine and methionine metabolism
LOC100125911	25.5025	25.8463	28.2052	24.7559	20.2895	18.0449	23.4283	24.4195	24.758	18.095	17.2478	23.0159	24.774	24.786	24.7006	19.7066	20.8522	19.1484	28.1676	26.2835	26.6087	16.7386	17.1846	21.9996	100125911	Structural maintenance of chromosomes protein 3	protein_coding	GO:0000785,GO:0000775,GO:0008278,GO:0005737,GO:0016363,GO:0005634,GO:0009506,GO:0005819,GO:0005524,GO:0003682,GO:0051301,GO:0007059,GO:0006281,GO:0051321,GO:0007062	chromatin|chromosome, centromeric region|cohesin complex|cytoplasm|nuclear matrix|nucleus|plasmodesma|spindle|ATP binding|chromatin binding|cell division|chromosome segregation|DNA repair|meiotic cell cycle|sister chromatid cohesion
LOC100134876	20.307	18.6444	18.5806	17.1076	15.256	14.6501	17.7248	17.1379	16.4093	15.6166	13.3607	14.8592	19.2958	17.668	18.1024	14.739	15.8366	14.6634	18.083	19.1066	17.3496	14.7011	12.9763	15.6525	100134876	Structural maintenance of chromosomes protein 1	protein_coding	GO:0009507,GO:0008278,GO:0005634,GO:0005524,GO:0003682,GO:0046982,GO:0005215,GO:0051301,GO:0007059,GO:0006281,GO:0051321,GO:0007064,GO:0007062	chloroplast|cohesin complex|nucleus|ATP binding|chromatin binding|protein heterodimerization activity|transporter activity|cell division|chromosome segregation|DNA repair|meiotic cell cycle|mitotic sister chromatid cohesion|sister chromatid cohesion
LOC100134879	397.62	332.551	484.382	412.441	407.811	349.913	316.697	240.922	369.946	270.146	193.841	382.148	387.505	284.515	463.375	130.715	181.382	129.797	264.226	312.501	626.78	249.904	321.415	292.578	100134879	Probable alkaline/neutral invertase B	protein_coding	GO:0005829,GO:0033926,GO:0004575,GO:0005987	cytosol|glycopeptide alpha-N-acetylgalactosaminidase activity|sucrose alpha-glucosidase activity|sucrose catabolic process
LOC100134881	15.2581	14.2282	13.4375	68.5153	59.3744	73.0244	35.844	47.7526	50.9183	22.1175	20.1122	48.3245	61.3236	78.2133	82.7852	79.8915	62.611	66.9742	30.5258	32.9775	35.1214	44.3347	37.77	69.621	100134881	uncharacterized LOC100134881	protein_coding
LOC100134887	34.9027	28.0148	33.6038	32.2188	31.5436	33.3054	31.0147	33.8894	31.9025	28.3238	27.3242	33.218	28.6963	22.5322	32.104	22.0072	26.3504	21.8567	29.8623	27.5457	37.2752	25.2864	25.3881	34.5049	100134887	embryonic flower 2	protein_coding	GO:0005634,GO:0031490,GO:0003677,GO:0003700,GO:0046872,GO:0030154,GO:0006325,GO:0009908,GO:0009910,GO:0006349	nucleus|chromatin DNA binding|DNA binding|DNA-binding transcription factor activity|metal ion binding|cell differentiation|chromatin organization|flower development|negative regulation of flower development|regulation of gene expression by genetic imprinting
LOC100134894	79.7948	53.5412	97.7063	71.8151	68.0359	60.7428	50.3161	62.4758	42.5501	68.2141	75.9437	62.0951	67.865	62.6224	74.8932	42.8993	42.9666	48.1405	85.1246	78.4187	125.746	55.233	62.8524	56.5014	100134894	glutathione S-transferase-like protein	protein_coding	GO:0004364,GO:0006952,GO:0009607	glutathione transferase activity|defense response|response to biotic stimulus	sly00480	Glutathione metabolism
LOC100134906	0.445291	12.4526	5.46237	0.548409	2.02141	0.0423	10.2863	2.79472	1.58619	0.172906	0.173346	0.266799	0.112944	0.53726	0.687439	0.360008	0.0490143	0.464205	3.29554	2.73427	0.64747	0.0456173	0.0431148	0.28339	100134906	beta-expansin precursor	protein_coding
LOC100134910	5.07708	5.23805	6.48189	5.31018	3.66344	3.75463	7.13855	7.24428	6.29392	7.55766	7.17307	7.95706	6.80706	7.31785	3.27122	5.33057	3.27456	5.22988	9.07149	10.8676	6.61287	7.33444	5.61785	5.57241	100134910	trehalose-phosphate synthase 1	protein_coding	GO:0005618,GO:0005737,GO:0005576,GO:0005773,GO:0003825,GO:0051301,GO:0009793,GO:0009832,GO:0010182,GO:0005992,GO:0005991,GO:0070413	cell wall|cytoplasm|extracellular region|vacuole|alpha,alpha-trehalose-phosphate synthase (UDP-forming) activity|cell division|embryo development ending in seed dormancy|plant-type cell wall biogenesis|sugar mediated signaling pathway|trehalose biosynthetic process|trehalose metabolic process|trehalose metabolism in response to stress	sly00500	Starch and sucrose metabolism
LOC100134911	829.559	745.345	802.783	895.159	885.014	677.018	730.695	759.249	1002.26	634.111	498.792	977.977	830.359	828.267	690.502	615.44	636.344	620.208	731.064	725.198	817.102	605.357	593.945	687.454	100134911	jasmonate ZIM-domain protein 1	protein_coding	GO:0005634,GO:0042742,GO:0009908,GO:0009867,GO:0009555,GO:1900067,GO:0031347,GO:2000022,GO:0009753,GO:0009611	nucleus|defense response to bacterium|flower development|jasmonic acid mediated signaling pathway|pollen development|regulation of cellular response to alkaline pH|regulation of defense response|regulation of jasmonic acid mediated signaling pathway|response to jasmonic acid|response to wounding	sly04075	Plant hormone signal transduction
LOC100134915	2.69998	3.2453	3.76766	1.00256	2.39511	2.69306	3.23687	4.88404	2.95624	3.40236	1.17165	4.76034	5.97906	4.59192	5.53123	4.73906	8.67765	8.00058	5.07083	4.30273	3.27515	3.8193	2.0587	4.94307	100134915	omega-3 fatty acid desaturase	protein_coding	GO:0005789,GO:0016021,GO:0016717,GO:0006636	endoplasmic reticulum membrane|integral component of membrane|oxidoreductase activity, acting on paired donors, with oxidation of a pair of donors resulting in the reduction of molecular oxygen to two molecules of water|unsaturated fatty acid biosynthetic process
LOC100136876	3.33901	3.20928	2.78287	2.56205	2.40344	2.15188	2.94439	2.56462	2.55767	3.02449	2.4963	2.49875	1.41432	1.54738	1.7772	1.37357	1.74925	1.87536	2.2771	2.03948	2.66207	1.49235	2.13934	1.92221	100136876	ribonuclease E	protein_coding	GO:0009507,GO:0009570,GO:0004521,GO:0003723,GO:2001070,GO:0010239,GO:0009658,GO:1901259,GO:0006364	chloroplast|chloroplast stroma|endoribonuclease activity|RNA binding|starch binding|chloroplast mRNA processing|chloroplast organization|chloroplast rRNA processing|rRNA processing
LOC100147717	0	0	0.0942183	0.0318948	0	0.0319816	0	0.0322594	0.065713	0	0	0.0336196	0	0.0324963	0	0	0	0	0.0355949	0	0.0326353	0.0344896	0	0	100147717		protein_coding
LOC100147719	750.566	924.084	1055.7	364.424	536.507	483.023	999.417	1003.89	1162.58	559.659	327.723	750.799	992.357	993.103	714.147	568.497	460.777	741.177	1471.71	1017	899.844	697.244	417.926	584.028	100147719		protein_coding
LOC100147720	38.2741	30.4724	53.2175	98.5242	58.8982	89.3393	35.5805	45.6377	46.9435	24.3934	42.5312	44.2005	56.6208	107.992	85.6125	175.794	121.981	128.084	36.8074	45.3445	42.9065	62.496	56.4944	144.292	100147720	uncharacterized LOC100147720	protein_coding	GO:0005634,GO:0003677,GO:0003700,GO:0010150,GO:0045892,GO:0009737,GO:0009651,GO:0016032,GO:0010089	nucleus|DNA binding|DNA-binding transcription factor activity|leaf senescence|negative regulation of transcription, DNA-templated|response to abscisic acid|response to salt stress|viral process|xylem development
LOC100147721	32.9181	9.77049	21.6842	11.9093	10.1643	21.2925	17.6491	17.0109	13.0669	10.1573	12.0051	10.9811	25.1433	11.8706	18.2501	19.8958	6.60474	23.694	8.1528	5.66637	10.3231	27.8012	7.50229	20.619	100147721	laccase	protein_coding	GO:0048046,GO:0005507,GO:0052716,GO:0016722,GO:0046274	apoplast|copper ion binding|hydroquinone:oxygen oxidoreductase activity|oxidoreductase activity, oxidizing metal ions|lignin catabolic process
LOC100191110	0.738349	0.162218	0.273211	0.179535	0.331791	0.589167	1.60212	0.495237	0.285829	1.32121	0.0335335	1.2903	0.664202	0.665165	1.3899	0.174107	0.341342	0.153942	2.40435	0.772711	0.450907	0.547124	0.850728	0.639581	100191110	Glycerate dehydrogenase HPR, peroxisomal	protein_coding	GO:0048046,GO:0009507,GO:0005829,GO:0005777,GO:0008465,GO:0030267,GO:0016618,GO:0051287,GO:0016616,GO:0008266,GO:0042803,GO:0071482,GO:0042631,GO:0009854	apoplast|chloroplast|cytosol|peroxisome|glycerate dehydrogenase activity|glyoxylate reductase (NADP) activity|hydroxypyruvate reductase activity|NAD binding|oxidoreductase activity, acting on the CH-OH group of donors, NAD or NADP as acceptor|poly(U) RNA binding|protein homodimerization activity|cellular response to light stimulus|cellular response to water deprivation|oxidative photosynthetic ca…	sly00260,sly00630	Glycine, serine and threonine metabolism|Glyoxylate and dicarboxylate metabolism
LOC100191111	836.897	522.931	436.181	1552	1571.99	1558.76	360.783	339.023	226.272	1302.83	860.993	1195.72	152.006	93.7248	190.046	243.322	582.858	286.86	43.9979	49.4101	299.724	1019.38	896.706	1020.35	100191111	PR1 protein	protein_coding	GO:0005576,GO:0006952,GO:0009607	extracellular region|defense response|response to biotic stimulus	sly04016,sly04075,sly04626	MAPK signaling pathway - plant|Plant hormone signal transduction|Plant-pathogen interaction
LOC100191113	26.2281	28.7439	30.2571	22.1246	26.9107	24.9948	30.3762	30.9374	30.7883	25.9012	19.7056	29.923	33.0574	33.5487	28.7846	31.4187	30.2321	32.5257	32.8853	33.1843	28.9896	28.5762	21.3233	32.9917	100191113	D-cysteine desulfhydrase	protein_coding	GO:0005739,GO:0019148	mitochondrion|D-cysteine desulfhydrase activity	sly00270,sly00470	Cysteine and methionine metabolism|D-Amino acid metabolism
LOC100191114	152.324	214.746	93.5079	115.212	109.044	97.1791	156.684	117.819	183.714	66.9095	67.5327	101.708	155.305	136.155	166.468	185.369	162.787	191.863	88.0908	78.2559	107.866	104.017	95.961	117.006	100191114	jasmonate ZIM-domain protein 3	protein_coding	GO:0005634,GO:0042802,GO:0006952,GO:0009867,GO:0031347,GO:2000022,GO:0009611	nucleus|identical protein binding|defense response|jasmonic acid mediated signaling pathway|regulation of defense response|regulation of jasmonic acid mediated signaling pathway|response to wounding	sly04075	Plant hormone signal transduction
LOC100191116	16.2765	10.0109	16.9345	15.7412	11.5393	8.31354	14.882	13.8836	12.1512	7.79618	8.32911	9.77472	11.6337	9.44813	10.2394	5.38122	5.75474	7.7293	14.4366	13.8311	14.7013	8.40741	6.38928	10.8765	100191116	BEL1-like homeodomain protein 2	protein_coding	GO:0005634,GO:0003677,GO:0003700,GO:0009965	nucleus|DNA binding|DNA-binding transcription factor activity|leaf morphogenesis
LOC100191117	6.79608	5.64988	8.12409	5.07268	4.55703	4.39377	5.83315	6.47821	6.94379	3.89335	4.4406	6.29364	6.78532	6.87772	6.99321	5.56919	4.57519	5.10929	7.2692	8.23225	8.33098	4.72767	4.98272	6.74025	100191117	starch synthase VI	protein_coding	GO:0009501,GO:0009507,GO:0033201,GO:0004373,GO:0009011,GO:0019252,GO:0005982	amyloplast|chloroplast|alpha-1,4-glucan synthase activity|glycogen (starch) synthase activity|starch synthase activity|starch biosynthetic process|starch metabolic process	sly00500	Starch and sucrose metabolism
LOC100191118	0.216565	0.703506	0.424248	0.1231	0.178747	0.339445	0.578471	0.715914	0.760869	0.378414	0.189689	0.454148	0.197747	0.501685	0.129419	0.0656582	0.500596	0.064504	0.515177	1.28355	0.409363	0.099836	0	0.482389	100191118	FAS protein	protein_coding	GO:0005634,GO:0003677,GO:0003700,GO:0046872,GO:0010158,GO:0045165,GO:0007275	nucleus|DNA binding|DNA-binding transcription factor activity|metal ion binding|abaxial cell fate specification|cell fate commitment|multicellular organism development
LOC100191119	8.55999	9.02394	9.36103	6.59582	6.97819	6.36312	6.69414	6.9485	7.12696	6.42812	5.83151	7.44547	7.14137	6.07941	7.37525	5.16094	6.23953	6.56593	7.55897	6.87147	8.56408	6.09483	4.91989	7.80012	100191119	tousled-like protein	protein_coding	GO:0009507,GO:0005737,GO:0005634,GO:0005524,GO:0042802,GO:0004674,GO:1900368	chloroplast|cytoplasm|nucleus|ATP binding|identical protein binding|protein serine/threonine kinase activity|regulation of RNA interference
LOC100191121	15.2702	9.35195	9.80118	18.1707	28.0282	58.3771	12.5192	14.7604	11.856	32.7628	90.2571	21.3528	18.474	16.8495	28.846	23.1717	71.423	32.9106	8.34577	9.10172	8.23535	47.9171	26.4392	22.3903	100191121	probable WRKY transcription factor 3	protein_coding	GO:0005634,GO:0003700,GO:0043565	nucleus|DNA-binding transcription factor activity|sequence-specific DNA binding
LOC100191127	71.854	136.558	78.8604	50.1025	44.524	28.876	60.886	68.3307	48.2951	36.459	27.6907	49.8051	64.2529	112.093	49.9339	134.556	93.8451	144.177	154.63	158.123	55.2736	79.1648	37.0064	85.2975	100191127	beta-glucosidase 01	protein_coding	GO:0009507,GO:0033956,GO:0005975	chloroplast|beta-apiosyl-beta-glucosidase activity|carbohydrate metabolic process	sly00460,sly00500,sly00999	Cyanoamino acid metabolism|Starch and sucrose metabolism|Biosynthesis of various plant secondary metabolites
LOC100191128	203.57	225.619	167.193	427.427	396.216	477.117	409.941	498.832	477.061	340.643	276.696	475.288	515.853	599.836	483.717	711.084	629.483	649.412	473.74	350.666	405.222	487.032	541.482	547.718	100191128	beta-glucosidase 08	protein_coding	GO:0042973,GO:0005975,GO:0006952	glucan endo-1,3-beta-D-glucosidase activity|carbohydrate metabolic process|defense response
LOC100191129	0.0439764	0	0.0430745	0	0	0	0.380677	0.0147483	0	0.059766	0	0	0	0.0148566	0	0	0	0.0152815	0.276644	0	0	0	0.0149029	0	100191129	anthocyanin acyltransferase	protein_coding	GO:0102387,GO:0102720	2-phenylethanol acetyltransferase activity|acetyl-coenzyme A:acetyl alcohol acetyltransferase activity	sly00940,sly00941,sly00945	Phenylpropanoid biosynthesis|Flavonoid biosynthesis|Stilbenoid, diarylheptanoid and gingerol biosynthesis
LOC100191131	2.67941	2.90678	2.04755	1.95455	1.63638	1.73836	2.17648	1.99147	2.246	2.04708	1.21855	2.4399	2.2269	1.44341	2.14072	1.23462	1.94733	1.6407	1.94012	2.08955	1.96062	1.65139	1.41355	1.72596	100191131	Auxin response factor 7	protein_coding	GO:0005634,GO:0003677,GO:0003700,GO:0009734,GO:0009785,GO:0009630,GO:0048527,GO:0010311,GO:0048366,GO:0009638,GO:0045893,GO:0009733,GO:0009723	nucleus|DNA binding|DNA-binding transcription factor activity|auxin-activated signaling pathway|blue light signaling pathway|gravitropism|lateral root development|lateral root formation|leaf development|phototropism|positive regulation of transcription, DNA-templated|response to auxin|response to ethylene	sly04075	Plant hormone signal transduction
LOC100191137	2.82758	5.51982	1.94047	2.47229	2.37591	2.69459	0.486414	0.0905997	0.166098	1.89081	1.14105	0.415447	11.1278	4.45374	24.5607	8.7146	17.0894	9.14343	0.999675	1.35303	1.79645	1.76291	3.07606	2.48722	100191137	CONSTANS-like protein	protein_coding	GO:0005634,GO:0003700,GO:0008270,GO:0009909,GO:0006355	nucleus|DNA-binding transcription factor activity|zinc ion binding|regulation of flower development|regulation of transcription, DNA-templated
LOC100191138	29.8464	17.6482	49.3408	7.64658	10.1865	11.4368	14.4386	11.0177	8.63991	17.4653	36.5262	7.36964	9.72913	7.63119	7.48522	10.4962	13.3845	9.5954	17.1627	20.0639	14.0892	16.5989	21.626	7.84386	100191138	APETALA2-like protein	protein_coding	GO:0005634,GO:0003677,GO:0003700,GO:0030154,GO:0009908,GO:0010073,GO:0048481,GO:0048316,GO:0010093	nucleus|DNA binding|DNA-binding transcription factor activity|cell differentiation|flower development|meristem maintenance|plant ovule development|seed development|specification of floral organ identity
LOC100301919	9.01899	7.78166	10.9207	10.2277	10.0482	12.7495	14.3379	15.7993	11.5035	10.3502	9.41185	12.4795	24.434	33.5374	21.0387	38.4978	27.6002	32.874	22.0496	16.092	14.0618	20.5142	14.1104	17.0632	100301919	PI-phospholipase C PLC5	protein_coding	GO:0005622,GO:0005886,GO:0004435,GO:0035556,GO:0016042	intracellular|plasma membrane|phosphatidylinositol phospholipase C activity|intracellular signal transduction|lipid catabolic process	sly00562,sly04070	Inositol phosphate metabolism|Phosphatidylinositol signaling system
LOC100301920	19.1879	21.1813	24.8419	70.0104	57.3627	67.818	34.2319	52.9763	56.8855	23.3605	16.3416	50.7264	64.9243	87.704	71.6309	114.41	78.0911	90.269	39.0177	51.0544	44.9889	69.3112	67.9709	94.9321	100301920	PI-phospholipase C PLC4	protein_coding	GO:0005829,GO:0005886,GO:0004435,GO:0035556,GO:0016042	cytosol|plasma membrane|phosphatidylinositol phospholipase C activity|intracellular signal transduction|lipid catabolic process	sly00562,sly04070	Inositol phosphate metabolism|Phosphatidylinositol signaling system
LOC100301921	87.406	65.2096	105.749	58.7215	74.1969	66.4495	64.2529	66.6817	76.347	42.2454	39.0833	69.8408	54.548	41.1483	65.8112	41.4091	51.0055	42.4204	70.1767	89.7304	121.856	48.4416	45.482	83.6015	100301921	PI-phospholipase C PLC3	protein_coding	GO:0005622,GO:0005886,GO:0004435,GO:0004629,GO:0042742,GO:0009553,GO:0048437,GO:0035556,GO:0016042,GO:0009556,GO:0010601	intracellular|plasma membrane|phosphatidylinositol phospholipase C activity|phospholipase C activity|defense response to bacterium|embryo sac development|floral organ development|intracellular signal transduction|lipid catabolic process|microsporogenesis|positive regulation of auxin biosynthetic process	sly00562,sly04070	Inositol phosphate metabolism|Phosphatidylinositol signaling system
LOC100301922	32.367	21.4884	28.9818	49.9324	51.1379	66.6849	42.3824	43.999	59.2282	28.4757	12.4633	43.8586	68.6924	76.9929	86.9286	80.5653	74.046	67.9284	40.9225	34.6739	37.7871	40.2636	32.3054	64.4454	100301922	PI-phospholipase C PLC2	protein_coding	GO:0005622,GO:0005886,GO:0004435,GO:0004629,GO:0042742,GO:0009553,GO:0048437,GO:0035556,GO:0016042,GO:0009556,GO:0010601	intracellular|plasma membrane|phosphatidylinositol phospholipase C activity|phospholipase C activity|defense response to bacterium|embryo sac development|floral organ development|intracellular signal transduction|lipid catabolic process|microsporogenesis|positive regulation of auxin biosynthetic process	sly00562,sly04070	Inositol phosphate metabolism|Phosphatidylinositol signaling system
LOC100301923	1.86523	3.12366	3.47996	0.530117	1.30736	0.354373	1.46304	1.35321	1.17022	1.56494	0.492719	0.651915	2.43308	2.94491	2.34875	0.659751	0.967895	0.886251	3.81733	4.31099	2.98334	1.05095	1.28999	1.25772	100301923	PI-phospholipase C PLC1	protein_coding	GO:0005622,GO:0005886,GO:0004435,GO:0004629,GO:0042742,GO:0009553,GO:0048437,GO:0035556,GO:0016042,GO:0009556,GO:0010601	intracellular|plasma membrane|phosphatidylinositol phospholipase C activity|phospholipase C activity|defense response to bacterium|embryo sac development|floral organ development|intracellular signal transduction|lipid catabolic process|microsporogenesis|positive regulation of auxin biosynthetic process	sly00562,sly04070	Inositol phosphate metabolism|Phosphatidylinositol signaling system
LOC100301933	7.22434	14.2188	7.60033	0.576677	1.6962	2.09058	5.97573	6.95436	4.2727	4.34092	0.273422	4.37193	5.39195	6.50827	5.08344	2.01113	1.80393	5.95057	14.233	10.9758	3.19997	7.48312	3.33228	2.73164	100301933	WOX4	protein_coding	GO:0005634,GO:0003677,GO:0051301,GO:0010087,GO:0010067,GO:0007165	nucleus|DNA binding|cell division|phloem or xylem histogenesis|procambium histogenesis|signal transduction
LOC100301935	189.328	118.284	231.994	133.341	145.403	127.06	212.233	154.863	140.249	182.32	241.25	119.228	101.981	120.956	90.0914	143.129	131.299	133.964	145.616	140.959	110.925	180.014	180.83	141.295	100301935	glutathione reductase	protein_coding	GO:0005737,GO:0005777,GO:0009055,GO:0050660,GO:0004362,GO:0050661,GO:0004791,GO:0045454,GO:0006749	cytoplasm|peroxisome|electron transfer activity|flavin adenine dinucleotide binding|glutathione-disulfide reductase activity|NADP binding|thioredoxin-disulfide reductase activity|cell redox homeostasis|glutathione metabolic process	sly00480	Glutathione metabolism
LOC100301941	0.205305	0.394016	0.189266	0.49254	0.627973	0.602292	0.551978	0.413116	0.309385	1.69873	5.01045	0.519175	0.321631	0.281514	0.669384	0.294745	0.46061	0.553949	0.29495	0.473956	0.503975	0.76644	2.00129	0.416957	100301941	PI-phospholipase C PLC6	protein_coding	GO:0005622,GO:0005886,GO:0004435,GO:0004629,GO:0042742,GO:0009553,GO:0048437,GO:0035556,GO:0016042,GO:0009556,GO:0010601	intracellular|plasma membrane|phosphatidylinositol phospholipase C activity|phospholipase C activity|defense response to bacterium|embryo sac development|floral organ development|intracellular signal transduction|lipid catabolic process|microsporogenesis|positive regulation of auxin biosynthetic process	sly00562,sly04070	Inositol phosphate metabolism|Phosphatidylinositol signaling system
LOC100301944	286.225	287.718	378.604	513.176	489.124	457.37	338.737	406.92	419.533	341.284	447.778	391.444	340.822	376.839	334.285	345.416	345.225	332.826	374.117	409.194	416.477	348.182	361.11	419.766	100301944	WRKY transcription factor 1	protein_coding	GO:0005634,GO:0003700,GO:0043565,GO:0044212,GO:0042742,GO:0050832,GO:0045892,GO:0031347,GO:0010200,GO:0002237,GO:0009751,GO:0009611	nucleus|DNA-binding transcription factor activity|sequence-specific DNA binding|transcription regulatory region DNA binding|defense response to bacterium|defense response to fungus|negative regulation of transcription, DNA-templated|regulation of defense response|response to chitin|response to molecule of bacterial origin|response to salicylic acid|response to wounding
LOC100301945	6.75369	6.55022	7.36961	6.44145	5.47325	5.47732	7.19331	7.67028	7.50532	6.56408	4.0301	8.65174	6.4273	6.12925	4.7211	3.35246	4.26962	4.39384	7.79833	7.17303	6.88861	4.72549	6.82264	6.17944	100301945	Auxin response factor 8	protein_coding	GO:0005634,GO:0003700,GO:0043565,GO:0009734,GO:0009908,GO:0009733	nucleus|DNA-binding transcription factor activity|sequence-specific DNA binding|auxin-activated signaling pathway|flower development|response to auxin
LOC100301981	8.95633	8.65143	6.40899	4.25782	5.11975	5.36635	6.90369	7.48263	6.23473	2.8871	3.40381	4.96923	9.73493	12.6535	10.7566	21.1569	14.0548	16.6528	11.5061	8.26834	8.14159	6.16166	4.51251	8.61789	100301981	N-acetyl-glutamate synthase	protein_coding	GO:0009507,GO:0004042,GO:0103045,GO:0006526	chloroplast|acetyl-CoA:L-glutamate N-acetyltransferase activity|methione N-acyltransferase activity|arginine biosynthetic process	sly00220	Arginine biosynthesis
LOC100316872	31.1489	21.5719	28.6801	65.3538	36.002	43.2851	32.069	28.9024	25.9158	43.7747	58.8644	35.1634	9.45967	16.4683	13.9178	14.6481	16.0077	9.41338	10.8949	11.4311	19.7432	21.0511	26.0985	18.3282	100316872	atypical receptor-like kinase 1	protein_coding
LOC100316877	2.06691	3.62449	3.56955	1.25526	1.77032	0.965706	2.07924	0.908425	2.10687	1.87392	1.11165	1.69955	2.61905	2.0507	1.55861	0.784956	0.490345	0.782498	2.04094	1.86629	2.33628	0.889318	1.49305	0.714823	100316877	9-cis-epoxycarotenoid dioxygenase NCED2, chloroplastic	protein_coding	GO:0009507,GO:0009570,GO:0045549,GO:0010436,GO:0046872,GO:0016121	chloroplast|chloroplast stroma|9-cis-epoxycarotenoid dioxygenase activity|carotenoid dioxygenase activity|metal ion binding|carotene catabolic process	sly00906	Carotenoid biosynthesis
LOC100316879	163.33	148.37	212.535	221.27	198.81	208.691	174.727	198.631	174.882	154.221	187.539	189.502	191.527	180.084	171.806	205.167	159.472	180.727	196.36	196.647	223.381	179.227	176.25	219.909	100316879	calcium-dependent protein kinase	protein_coding	GO:0005737,GO:0005634,GO:0005886,GO:0005524,GO:0005509,GO:0009931,GO:0004683,GO:0004674,GO:0004722,GO:0009738,GO:0006952,GO:0035556,GO:0007275,GO:1900425,GO:0018105,GO:0006468,GO:0040008,GO:2000032	cytoplasm|nucleus|plasma membrane|ATP binding|calcium ion binding|calcium-dependent protein serine/threonine kinase activity|calmodulin-dependent protein kinase activity|protein serine/threonine kinase activity|protein serine/threonine phosphatase activity|abscisic acid-activated signaling pathway|defense response|intracellular signal transduction|multicellular organism development|negative regul…	sly04626	Plant-pathogen interaction
LOC100316880	14.6832	12.4066	13.7153	3.16644	5.20909	4.56988	3.03902	1.68462	2.8471	3.56342	2.80159	3.10616	8.56579	4.30776	9.08258	2.30393	3.99802	3.51023	5.86239	5.81817	7.86579	2.29589	1.57134	4.34443	100316880	haloacid dehalogenase	protein_coding	GO:0005829,GO:0005634,GO:0016791	cytosol|nucleus|phosphatase activity
LOC100316881	5.03362	5.72057	6.10975	4.77977	4.38542	4.15336	6.37527	6.66272	5.74072	4.9716	5.53679	5.00317	4.67342	4.14676	4.37222	3.01078	3.90422	4.00966	6.78231	8.15684	6.08789	5.49242	5.59914	4.84866	100316881	starch synthase IV	protein_coding	GO:0009501,GO:0009507,GO:0033201,GO:0004373,GO:0009011,GO:0019252,GO:0005982	amyloplast|chloroplast|alpha-1,4-glucan synthase activity|glycogen (starch) synthase activity|starch synthase activity|starch biosynthetic process|starch metabolic process	sly00500	Starch and sucrose metabolism
LOC100316882	4.51852	4.31626	4.45462	2.86399	3.07797	2.10402	3.63166	5.06632	4.55799	2.80292	1.66322	4.06007	5.27046	5.05589	3.99421	3.39808	3.10352	3.24034	6.43815	6.15368	5.22703	3.4383	2.56868	4.17512	100316882	starch synthase III	protein_coding	GO:0009501,GO:0009507,GO:0033201,GO:0004373,GO:2001070,GO:0009011,GO:0019252	amyloplast|chloroplast|alpha-1,4-glucan synthase activity|glycogen (starch) synthase activity|starch binding|starch synthase activity|starch biosynthetic process	sly00500	Starch and sucrose metabolism
LOC100316887	8.28462	8.24733	9.87228	10.7411	9.65024	13.3471	11.9833	10.1149	10.439	13.0233	11.2228	8.93349	6.1887	6.53913	6.3949	9.00036	8.62637	6.66644	6.66113	5.77917	7.16941	10.3488	10.8872	9.82208	100316887	U-box domain-containing protein 44	protein_coding	GO:0005737,GO:0005634,GO:0005886,GO:0070696,GO:0004842,GO:0010150,GO:0090359,GO:0010115,GO:0010380,GO:0010271	cytoplasm|nucleus|plasma membrane|transmembrane receptor protein serine/threonine kinase binding|ubiquitin-protein transferase activity|leaf senescence|negative regulation of abscisic acid biosynthetic process|regulation of abscisic acid biosynthetic process|regulation of chlorophyll biosynthetic process|regulation of chlorophyll catabolic process
LOC100316888	22.0643	19.9538	24.6667	16.0508	17.424	18.4341	17.8859	15.171	16.5876	18.0233	14.8294	16.3242	13.2352	14.7338	17.9261	16.6025	17.9341	16.4181	16.4535	15.5206	15.7938	15.2217	12.0806	16.7364	100316888	ELF4-like protein	protein_coding	GO:0005634,GO:0042803,GO:0009649,GO:0042753,GO:0048511	nucleus|protein homodimerization activity|entrainment of circadian clock|positive regulation of circadian rhythm|rhythmic process
LOC100316892	21.6062	19.5829	14.0756	6.62161	11.4302	10.0963	8.20267	7.84248	8.02931	9.95484	9.54401	9.65434	13.9335	10.1661	14.9221	7.07437	14.9525	11.0077	9.00312	7.88571	11.1716	9.30295	5.64131	10.1981	100316892	TIR1-like protein	protein_coding	GO:0043224,GO:0019005,GO:0010011,GO:0038198,GO:0000822,GO:0004842,GO:0009734,GO:0007049,GO:0016036,GO:0006952,GO:0009873,GO:0010311,GO:0010152,GO:0009733,GO:0031146,GO:0048443	nuclear SCF ubiquitin ligase complex|SCF ubiquitin ligase complex|auxin binding|auxin receptor activity|inositol hexakisphosphate binding|ubiquitin-protein transferase activity|auxin-activated signaling pathway|cell cycle|cellular response to phosphate starvation|defense response|ethylene-activated signaling pathway|lateral root formation|pollen maturation|response to auxin|SCF-dependent proteaso…	sly04075	Plant hormone signal transduction
LOC100316893	1.52208	1.11125	1.16975	2.95824	5.45676	34.6846	16.0541	16.6801	21.884	7.78102	25.8432	5.03334	22.1266	39.8469	17.0689	18.1142	34.3713	38.228	8.94245	5.72399	6.10152	7.70762	6.30872	8.841	100316893		protein_coding
LOC100316898	2.89816	3.11276	2.14194	1.02212	1.07824	0.93292	1.81999	2.55799	2.06537	1.42331	0.498082	1.8509	1.74016	1.61549	1.43279	1.39787	1.72047	2.07368	2.70549	2.23046	2.09169	1.85629	1.15178	1.93665	100316898	peptide N-glycanase	protein_coding	GO:0000224	peptide-N4-(N-acetyl-beta-glucosaminyl)asparagine amidase activity
LOC100316899	83.897	95.4118	86.5213	110.257	95.0437	107.085	146.326	138.61	114.224	110.39	117.769	93.3221	134.198	159.216	113.262	205.113	157.828	197.344	150.504	136.152	78.8016	149.574	161.887	127.354	100316899	squalene synthase	protein_coding			sly00100,sly00909	Steroid biosynthesis|Sesquiterpenoid and triterpenoid biosynthesis
LOC100316900	24.7267	24.3842	23.506	12.8396	14.8716	13.2782	13.0809	15.3121	13.2728	14.66	15.258	13.449	18.0047	14.7044	19.425	9.74508	16.8205	16.4751	15.1179	14.9371	15.7652	16.1385	13.9455	14.2252	100316900	LeTIR	protein_coding	GO:0005634,GO:0019005,GO:0010011,GO:0000822,GO:0009734,GO:0016567,GO:0031146	nucleus|SCF ubiquitin ligase complex|auxin binding|inositol hexakisphosphate binding|auxin-activated signaling pathway|protein ubiquitination|SCF-dependent proteasomal ubiquitin-dependent protein catabolic process
LOC100462656	15.8962	15.185	17.0141	15.2409	13.9417	13.0458	13.7161	16.8416	14.0299	11.8099	12.1782	15.1678	15.3039	14.3952	15.8861	14.7006	13.4995	15.1389	14.8941	14.9528	15.6075	12.1406	11.246	16.1806	100462656	DNA mismatch repair protein MSH7	protein_coding	GO:0032300,GO:0032301,GO:0005524,GO:0003684,GO:0008094,GO:0000400,GO:0035064,GO:0030983,GO:0036297,GO:0043570,GO:0000710,GO:0006298,GO:0007095,GO:0032876,GO:0045910,GO:0051096,GO:0006290,GO:0043111,GO:0009411	mismatch repair complex|MutSalpha complex|ATP binding|damaged DNA binding|DNA-dependent ATPase activity|four-way junction DNA binding|methylated histone binding|mismatched DNA binding|interstrand cross-link repair|maintenance of DNA repeat elements|meiotic mismatch repair|mismatch repair|mitotic G2 DNA damage checkpoint|negative regulation of DNA endoreduplication|negative regulation of DNA recom…	sly03430	Mismatch repair
LOC100500729	32.7005	29.3139	34.8433	24.1764	25.2634	25.8488	27.5492	30.1751	25.1318	25.9645	19.381	25.4913	22.7934	21.714	22.1826	15.2623	19.4654	18.293	28.8326	23.9757	30.2729	20.125	13.6588	27.3542	100500729	alpha-mannosidase	protein_coding	GO:0048046,GO:0005618,GO:0009505,GO:0005774,GO:0005773,GO:0004559,GO:0030246,GO:0046872,GO:0006013,GO:0006517	apoplast|cell wall|plant-type cell wall|vacuolar membrane|vacuole|alpha-mannosidase activity|carbohydrate binding|metal ion binding|mannose metabolic process|protein deglycosylation	sly00511	Other glycan degradation
LOC100505457	5.92765	6.93687	5.71392	6.24406	4.18064	5.26894	6.7718	5.99087	5.88139	5.21992	6.48314	4.83411	5.77053	7.02933	6.5365	5.99048	5.88778	7.17431	6.38649	7.29471	4.96621	5.52309	6.02635	5.7934	100505457		protein_coding
LOC100527965	9.53723	10.7487	6.44776	8.12066	6.45106	6.92781	5.84188	6.33612	4.67407	13.4194	8.89843	7.75817	5.35603	2.56094	4.62112	5.43137	5.97566	6.83535	4.47383	4.69317	4.69536	5.28274	8.97146	7.23037	100527965	auxin efflux facilitator SlPIN1	protein_coding	GO:0009921,GO:0005783,GO:0016021,GO:0016020,GO:0005886,GO:0010329,GO:0005215,GO:0048830,GO:0010315,GO:0010252,GO:0009926,GO:0009734	auxin efflux carrier complex|endoplasmic reticulum|integral component of membrane|membrane|plasma membrane|auxin efflux transmembrane transporter activity|transporter activity|adventitious root development|auxin efflux|auxin homeostasis|auxin polar transport|auxin-activated signaling pathway
LOC100529103	1.72182	1.77685	2.31433	1.05015	1.54908	1.27865	2.31078	1.47943	2.25378	1.70378	1.11734	1.83172	1.5263	1.27376	2.45786	1.32029	1.22015	1.45431	1.22779	1.4938	1.91881	1.64931	1.31606	1.98762	100529103	beta-hexosaminidase 1	protein_coding	GO:0005886,GO:0004563,GO:0015929,GO:0102148,GO:0035251,GO:0005975	plasma membrane|beta-N-acetylhexosaminidase activity|hexosaminidase activity|N-acetyl-beta-D-galactosaminidase activity|UDP-glucosyltransferase activity|carbohydrate metabolic process	sly00511,sly00513,sly00520,sly00531,sly00600,sly00603,sly00604	Other glycan degradation|Various types of N-glycan biosynthesis|Amino sugar and nucleotide sugar metabolism|Glycosaminoglycan degradation|Sphingolipid metabolism|Glycosphingolipid biosynthesis - globo and isoglobo series|Glycosphingolipid biosynthesis - ganglio series
LOC100529104	42.1391	33.3686	45.1703	33.6784	32.2177	39.0591	34.231	39.7406	32.47	31.7355	34.8013	34.6878	31.7806	26.5972	33.5548	29.3038	26.8327	30.6965	30.071	27.3873	32.4305	27.3201	20.3231	34.9765	100529104	beta-hexosaminidase 2	protein_coding	GO:0005829,GO:0009505,GO:0005773,GO:0004563,GO:0015929,GO:0102148,GO:0005975	cytosol|plant-type cell wall|vacuole|beta-N-acetylhexosaminidase activity|hexosaminidase activity|N-acetyl-beta-D-galactosaminidase activity|carbohydrate metabolic process	sly00511,sly00513,sly00520,sly00531,sly00600,sly00603,sly00604	Other glycan degradation|Various types of N-glycan biosynthesis|Amino sugar and nucleotide sugar metabolism|Glycosaminoglycan degradation|Sphingolipid metabolism|Glycosphingolipid biosynthesis - globo and isoglobo series|Glycosphingolipid biosynthesis - ganglio series
LOC100529106	71.3738	81.431	127.676	25.777	55.886	29.8356	48.4757	44.4791	31.0181	55.6271	35.9084	34.8772	193.285	78.5629	206.71	30.0814	38.5991	61.7367	85.3101	54.3308	72.7144	51.8074	30.4557	40.0813	100529106	aquaporin	protein_coding	GO:0016021,GO:0005886,GO:0009506,GO:0005773,GO:0015250,GO:0009414	integral component of membrane|plasma membrane|plasmodesma|vacuole|water channel activity|response to water deprivation
LOC100529127	0.810228	1.19636	0.762692	0.481483	0.537017	0.734685	0.786987	0.942213	0.603827	0.643522	0.559138	0.684049	0.425959	0.703851	0.561223	0.446627	0.425651	0.54847	0.502296	0.530943	0.278461	0.384832	0.342325	0.175787	100529127	cullin 1	protein_coding	GO:0000794,GO:0031461,GO:0005737,GO:0005829,GO:0005634,GO:0009524,GO:0005819,GO:0031625,GO:0009734,GO:0007049,GO:0009793,GO:0009873,GO:0009867,GO:0048366,GO:0010087,GO:0016567,GO:0042752,GO:0009733,GO:0009753,GO:0006511	condensed nuclear chromosome|cullin-RING ubiquitin ligase complex|cytoplasm|cytosol|nucleus|phragmoplast|spindle|ubiquitin protein ligase binding|auxin-activated signaling pathway|cell cycle|embryo development ending in seed dormancy|ethylene-activated signaling pathway|jasmonic acid mediated signaling pathway|leaf development|phloem or xylem histogenesis|protein ubiquitination|regulation of circ…
LOC100736436	2.40524	2.18774	3.01557	1.08007	0.966137	1.19269	2.66981	1.46578	1.60558	0.336222	0.280899	0.864669	2.97224	3.41277	5.64886	4.87119	3.84418	7.78011	1.26641	0.9555	2.93774	1.28622	0.349327	2.40325	100736436	cytochrome P450 CYP74C4	protein_coding	GO:0046423,GO:0020037,GO:0047987,GO:0005506,GO:0016705,GO:0006952,GO:0055114,GO:0031408,GO:0016125	allene-oxide cyclase activity|heme binding|hydroperoxide dehydratase activity|iron ion binding|oxidoreductase activity, acting on paired donors, with incorporation or reduction of molecular oxygen|defense response|oxidation-reduction process|oxylipin biosynthetic process|sterol metabolic process	sly00592	alpha-Linolenic acid metabolism
LOC100736441	38.7997	34.0182	12.4031	5.57878	7.01377	4.27462	19.0344	26.3319	35.494	8.01743	3.02771	10.6329	46.4618	16.3012	25.0838	4.22943	13.188	7.24382	28.056	112.799	76.2183	21.2281	18.2167	13.6904	100736441	BURP domain-containing protein	protein_coding	GO:0005768,GO:0005794,GO:0005802,GO:0009651	endosome|Golgi apparatus|trans-Golgi network|response to salt stress
LOC100736452	14.4528	13.1663	13.1598	12.5333	10.8905	10.4653	12.7201	12.4389	12.2037	11.4352	10.2018	12.2395	10.5675	11.0204	9.82315	8.87788	8.58823	9.35631	12.7569	12.3555	12.3805	10.9928	11.8859	12.4846	100736452	putative peptide:N-glycanase	protein_coding	GO:0005829,GO:0005634,GO:0046872,GO:0000224,GO:0006516,GO:0006517,GO:0006515,GO:0010188,GO:0010193,GO:0009751	cytosol|nucleus|metal ion binding|peptide-N4-(N-acetyl-beta-glucosaminyl)asparagine amidase activity|glycoprotein catabolic process|protein deglycosylation|protein quality control for misfolded or incompletely synthesized proteins|response to microbial phytotoxin|response to ozone|response to salicylic acid	sly04141	Protein processing in endoplasmic reticulum
LOC100736465	6.83034	6.8936	6.42222	5.90696	4.7853	4.0888	6.49819	6.21676	5.84951	4.53538	3.70801	5.79025	7.24713	6.50093	5.97553	4.9771	5.30711	6.18476	5.94819	6.20437	5.36449	4.86865	4.32891	4.8215	100736465	Histone-lysine N-methyltransferase ATX2	protein_coding	GO:0005634,GO:0042800,GO:0046872,GO:0051568,GO:0006355	nucleus|histone methyltransferase activity (H3-K4 specific)|metal ion binding|histone H3-K4 methylation|regulation of transcription, DNA-templated
LOC100736469	58.4995	42.7367	57.4077	35.9788	49.5352	62.0618	39.4902	42.6862	44.2956	52.0968	53.9761	53.3601	43.024	30.0076	69.0783	41.4519	48.1756	43.1086	39.663	32.7048	46.9717	51.9536	33.5484	54.0378	100736469	autophagy 8f	protein_coding	GO:0000421,GO:0031410,GO:0005874,GO:0006914,GO:0006995,GO:0015031	autophagosome membrane|cytoplasmic vesicle|microtubule|autophagy|cellular response to nitrogen starvation|protein transport	sly04136	Autophagy - other
LOC100736470	57.4294	45.671	63.1779	33.461	40.3459	45.8127	36.5212	45.6787	45.2375	38.3285	46.4625	38.458	38.932	29.0686	49.6926	32.0479	46.0575	44.6432	54.877	38.4593	51.525	44.7848	33.6608	44.8976	100736470	autophagy 8h	protein_coding	GO:0000421,GO:0031410,GO:0005874,GO:0019779,GO:0019776,GO:0019786,GO:0006914,GO:0006995,GO:0015031	autophagosome membrane|cytoplasmic vesicle|microtubule|Atg8 activating enzyme activity|Atg8 ligase activity|Atg8-specific protease activity|autophagy|cellular response to nitrogen starvation|protein transport	sly04136	Autophagy - other
LOC100736471	15.6499	17.0555	13.6279	14.8033	12.2598	10.6642	12.9503	13.368	12.6893	13.9512	12.654	12.6658	12.8545	11.1368	10.0536	8.97468	11.7525	10.8024	13.2881	12.6906	12.6498	11.306	11.1977	13.0435	100736471	E3 ubiquitin-protein ligase HOS1	protein_coding	GO:0005737,GO:0005634,GO:0046872,GO:0004842,GO:0045892,GO:0016567,GO:0009409,GO:0010228	cytoplasm|nucleus|metal ion binding|ubiquitin-protein transferase activity|negative regulation of transcription, DNA-templated|protein ubiquitination|response to cold|vegetative to reproductive phase transition of meristem
LOC100736472	30.297	36.934	19.1539	71.4493	79.7032	91.8654	54.6135	94.4519	111.135	24.6998	19.3257	74.2951	153.921	203.81	277.052	318.252	249.047	291.681	51.4512	61.1294	67.8339	95.747	112.554	135.714	100736472	AP2 transcription factor SlAP2d	protein_coding
LOC100736476	0.398443	0.17623	0.143784	0.0730108	0.141354	0.282379	0.228729	0.327029	0.107446	0.192376	0	0.296842	0.323927	0.23379	0.811452	0.133516	0.08483	0.251406	0.407404	0.282171	0.437563	0.281967	0.0532996	0.0934224	100736476	Mitogen-activated protein kinase 9	protein_coding	GO:0005737,GO:0005829,GO:0005739,GO:0005634,GO:0005524,GO:0004707,GO:0009738,GO:0035556,GO:0010468	cytoplasm|cytosol|mitochondrion|nucleus|ATP binding|MAP kinase activity|abscisic acid-activated signaling pathway|intracellular signal transduction|regulation of gene expression
LOC100736477	3.41248	9.34527	6.22991	0.876516	2.22151	1.34232	7.12284	6.96333	5.04007	4.60506	1.16238	5.4763	6.55374	5.21214	4.12168	2.46506	2.5738	4.2756	14.5307	13.4373	4.50064	5.46292	3.58332	3.069	100736477	LAX2 protein	protein_coding	GO:0016021,GO:0005886,GO:0015293,GO:0006865,GO:0009734	integral component of membrane|plasma membrane|symporter activity|amino acid transport|auxin-activated signaling pathway	sly04075	Plant hormone signal transduction
LOC100736478	11.7181	14.6613	10.6331	9.2679	12.7491	6.91502	12.1899	13.0825	14.295	13.5642	9.88368	13.7051	16.8243	11.8933	7.55091	9.77885	12.5075	19.5664	18.809	16.5333	10.1887	15.4421	16.8469	10.6967	100736478	LAX3 protein	protein_coding	GO:0016021,GO:0005886,GO:0015171,GO:0010328,GO:0015293,GO:0003333,GO:0009926,GO:0009734,GO:0010311,GO:0009733,GO:0048829	integral component of membrane|plasma membrane|amino acid transmembrane transporter activity|auxin influx transmembrane transporter activity|symporter activity|amino acid transmembrane transport|auxin polar transport|auxin-activated signaling pathway|lateral root formation|response to auxin|root cap development	sly04075	Plant hormone signal transduction
LOC100736479	8.61985	13.0345	7.73005	4.47113	7.46585	6.89205	12.4108	13.7295	16.6477	5.31169	2.66851	10.2376	14.6971	11.3359	11.0931	11.6603	10.3498	19.9354	16.9064	14.3167	15.2184	10.9748	6.23774	11.3632	100736479	LAX4 protein	protein_coding	GO:0016021,GO:0005886,GO:0015293,GO:0006865,GO:0009734	integral component of membrane|plasma membrane|symporter activity|amino acid transport|auxin-activated signaling pathway	sly04075	Plant hormone signal transduction
LOC100736483	3.98588	4.57996	5.20551	2.52871	2.77198	2.10269	3.52394	4.83898	2.68665	2.46473	2.29903	3.32486	4.69902	3.95886	3.36253	2.09597	3.1121	4.42296	5.8113	5.75054	3.6873	3.53476	2.23324	3.04823	100736483	Lyk3	protein_coding	GO:0016021,GO:0005886,GO:0005524,GO:0004674,GO:0009738,GO:0006952,GO:0050832,GO:0045087,GO:0031348,GO:0009789,GO:0009737	integral component of membrane|plasma membrane|ATP binding|protein serine/threonine kinase activity|abscisic acid-activated signaling pathway|defense response|defense response to fungus|innate immune response|negative regulation of defense response|positive regulation of abscisic acid-activated signaling pathway|response to abscisic acid
LOC100736484	4.92428	4.59799	11.5593	16.6562	12.8718	12.2321	14.8458	15.964	13.0598	9.34617	11.6932	11.009	11.3357	17.0755	9.8162	24.2846	13.7376	15.1348	12.4203	11.9845	10.485	12.339	12.18	13.6687	100736484	Lyk11	protein_coding
LOC100736485	10.9657	9.37287	23.1136	7.40042	6.6166	5.25623	7.44627	8.40764	8.43092	6.46404	4.84388	6.44634	6.9897	6.46658	6.30802	6.14008	3.50804	3.20458	5.67802	4.35926	9.57047	2.48689	2.75752	7.23559	100736485	Lyk12	protein_coding			sly04626	Plant-pathogen interaction
LOC100736486	0.431799	0.234379	0.223911	0.378992	0.211973	1.08095	0.492513	0.366287	0.633347	0.560944	0.536416	0.941013	1.858	1.45017	2.58549	3.53079	2.22129	3.81295	0.479353	0.417717	0.637701	1.00179	0.619748	1.405	100736486	Lyk13	protein_coding
LOC100736504	0.0269284	0	0	0	0	0	0.0419585	0	0.0137971	0	0	0	0	0	0	0	0	0	0.104629	0	0	0	0	0	100736504	putative flavonoid 3'5' hydroxylase	protein_coding	GO:0020037,GO:0005506,GO:0004497,GO:0016705,GO:0009718	heme binding|iron ion binding|monooxygenase activity|oxidoreductase activity, acting on paired donors, with incorporation or reduction of molecular oxygen|anthocyanin-containing compound biosynthetic process	sly00941,sly00944	Flavonoid biosynthesis|Flavone and flavonol biosynthesis
LOC100736505	22.3837	11.4879	28.3452	18.8614	19.8663	21.6656	21.5742	16.6056	17.6483	16.6684	19.2774	17.4794	22.0221	26.8396	26.9591	25.2895	21.7392	21.0038	22.0453	25.8259	24.9036	19.52	17.6355	23.131	100736505	cytochrome P450 71 family protein	protein_coding	GO:0005789,GO:0016021,GO:0016020,GO:0020037,GO:0005506,GO:0004497,GO:0016709,GO:0006952,GO:0006587	endoplasmic reticulum membrane|integral component of membrane|membrane|heme binding|iron ion binding|monooxygenase activity|oxidoreductase activity,acting on paired donors, with incorporation or reduction of molecular oxygen, NAD(P)H as one donor, and incorporation of one atom of oxygen|defense response|serotonin biosynthetic process from tryptophan	sly00380	Tryptophan metabolism
LOC100736507	89.1343	103.175	83.5784	98.1389	92.7275	107.653	112.417	100.125	93.7181	108.757	91.0046	100.56	115.412	119.097	130.099	139.089	133.538	144.213	102.461	95.131	80.4134	112.988	109.925	110.792	100736507	succinate dehydrogenase	protein_coding	GO:0005749,GO:0005739,GO:0045273,GO:0045281,GO:0051537,GO:0051538,GO:0051539,GO:0009055,GO:0008177,GO:0000104,GO:0008270,GO:0009060,GO:0006121,GO:0022904,GO:0006099	mitochondrial respiratory chain complex II, succinate dehydrogenase complex (ubiquinone)|mitochondrion|respiratory chain complex II|succinate dehydrogenase complex|2 iron, 2 sulfur cluster binding|3 iron, 4 sulfur cluster binding|4 iron, 4 sulfur cluster binding|electron transfer activity|succinate dehydrogenase (ubiquinone) activity|succinate dehydrogenase activity|zinc ion binding|aerobic respi…	sly00020,sly00190	Citrate cycle (TCA cycle)|Oxidative phosphorylation
LOC100736509	169.03	115.924	148.625	178.514	154.948	159.951	165.505	226.817	176.604	137.305	205.992	161.934	141.498	155.974	122.96	152.84	151.478	145.154	176.18	194.206	159.013	137.18	160.732	163.379	100736509	auxin response factor 1	protein_coding	GO:0005634,GO:0003677,GO:0003700,GO:0042802,GO:0009734,GO:0010150,GO:0045892,GO:0009733	nucleus|DNA binding|DNA-binding transcription factor activity|identical protein binding|auxin-activated signaling pathway|leaf senescence|negative regulation of transcription, DNA-templated|response to auxin	sly04075	Plant hormone signal transduction
LOC100736525	480.183	329.244	258.673	304.172	544.608	535.401	183.761	202.512	288.481	258.107	240.229	275.885	847.818	529.306	1289.8	389.338	599.558	383.2	177.362	200.737	446.936	401.353	170.749	416.671	100736525	heat shock protein binding protein	protein_coding	GO:0009507,GO:0009570,GO:0005634,GO:0009416	chloroplast|chloroplast stroma|nucleus|response to light stimulus
LOC100736527	134.341	136.892	112.623	62.5736	148.642	146.161	112.921	163.451	151.433	241.297	241.467	177.073	248.196	161.504	237.332	125.81	232.899	251.903	251.104	215.435	175.809	273.263	275.787	166.684	100736527	putative PIP-type aquaporin	protein_coding	GO:0046658,GO:0016021,GO:0016020,GO:0005634,GO:0005886,GO:0009506,GO:0005773,GO:0003729,GO:0015250,GO:0009737,GO:0009414	anchored component of plasma membrane|integral component of membrane|membrane|nucleus|plasma membrane|plasmodesma|vacuole|mRNA binding|water channel activity|response to abscisic acid|response to water deprivation
LOC100736533	70.9332	87.204	95.1121	75.322	92.2597	86.103	78.8089	74.9122	88.0973	106.58	109.073	96.0256	95.7147	75.1349	100.414	59.2492	78.9945	75.5996	94.1355	88.9231	97.579	117.973	110.366	78.8038	100736533	C-4 methyl sterol oxidase	protein_coding	GO:0009941,GO:0005783,GO:0005789,GO:0016021,GO:0000254,GO:0005506,GO:0080065,GO:0009793,GO:0016126	chloroplast envelope|endoplasmic reticulum|endoplasmic reticulum membrane|integral component of membrane|C-4 methylsterol oxidase activity|iron ion binding|4-alpha-methyl-delta7-sterol oxidation|embryo development ending in seed dormancy|sterol biosynthetic process	sly00100	Steroid biosynthesis
LOC100736534	6.25043	7.68095	6.45638	4.38947	4.78956	4.68679	4.73239	4.1075	5.5818	4.54268	4.67794	6.44989	5.46279	4.76222	5.50095	3.77166	4.19705	5.20815	4.86205	4.88625	6.63067	4.15474	4.76588	4.86553	100736534	AP2 transcription factor SlAP2c	protein_coding	GO:0005634,GO:0003677,GO:0003700,GO:0030154,GO:0009908,GO:0010073,GO:0048481,GO:0048316,GO:0010093	nucleus|DNA binding|DNA-binding transcription factor activity|cell differentiation|flower development|meristem maintenance|plant ovule development|seed development|specification of floral organ identity
LOC100736535	8.46495	11.4099	8.72909	3.45183	5.03753	3.77587	6.32176	9.21751	8.59344	4.38108	1.18201	6.33979	13.6664	9.37846	11.3957	7.76894	10.4367	14.5385	12.8701	15.8735	8.00044	6.29178	5.97335	8.71032	100736535	AP2 transcription factor SlAP2e	protein_coding
LOC100736537	81.34	63.4835	89.9956	188.913	188.024	166.38	95.6341	145.63	155.674	58.7623	53.2192	167.188	318.951	284.461	382.445	183.455	203.249	154.165	128.102	124.824	237.595	129.191	104.097	202.38	100736537	Mitogen-activated protein kinase 19	protein_coding	GO:0005737,GO:0005634,GO:0005524,GO:0004707,GO:0035556,GO:0010468	cytoplasm|nucleus|ATP binding|MAP kinase activity|intracellular signal transduction|regulation of gene expression
LOC100736538	40.557	35.9899	40.4666	28.2076	30.1101	36.2765	37.3011	40.0348	38.0867	31.2685	28.5403	39.2904	33.004	30.9657	40.8229	23.1069	28.619	30.4534	47.3067	45.5501	47.7525	36.2012	34.5414	35.7965	100736538	Mitogen-activated protein kinase 16	protein_coding	GO:0005737,GO:0005634,GO:0005886,GO:0005773,GO:0005524,GO:0004707,GO:0035556,GO:0010468	cytoplasm|nucleus|plasma membrane|vacuole|ATP binding|MAP kinase activity|intracellular signal transduction|regulation of gene expression
LOC100736541	0.742972	1.26151	0.363867	0.112465	0.606562	0.193322	0.58722	1.08876	1.68819	0.576206	0.0660197	1.13467	0.533388	0.998538	0.996586	0.445611	0.168006	1.21231	0.771005	0.507097	0.493185	0.660196	0.509035	0.377757	100736541	LAX5 protein	protein_coding	GO:0016021,GO:0005886,GO:0015171,GO:0015293,GO:0003333,GO:0009734,GO:0010588,GO:0009624,GO:0048829	integral component of membrane|plasma membrane|amino acid transmembrane transporter activity|symporter activity|amino acid transmembrane transport|auxin-activated signaling pathway|cotyledon vascular tissue pattern formation|response to nematode|root cap development	sly04075	Plant hormone signal transduction
LOC100736543	1.29607	0.748529	1.54601	1.13607	1.02561	0.729573	1.07972	0.800464	1.47276	0.693232	0.550752	0.982221	0.656169	1.15749	0.939407	0.735308	0.726728	0.816025	1.1539	1.17989	0.835914	0.538328	0.587072	0.514503	100736543	Lyk10	protein_coding	GO:0016021,GO:0005886,GO:0005775,GO:0005524,GO:0004713,GO:0006952,GO:0009877,GO:1902290,GO:0006486,GO:1900150,GO:0002237	integral component of membrane|plasma membrane|vacuolar lumen|ATP binding|protein tyrosine kinase activity|defense response|nodulation|positive regulation of defense response to oomycetes|protein glycosylation|regulation of defense response to fungus|response to molecule of bacterial origin
LOC100750252	1.79379	0.280019	5.27099	0.594779	1.36365	1.06724	0.948008	0.0949859	1.03194	1.60384	0.707485	1.25389	0.569917	0.287051	8.19489	3.53972	0.909293	0.754552	1.25769	4.58731	1.60155	0.338509	1.11979	0.385537	100750252		protein_coding
LOC100750256	7.11909	9.5978	11.3554	2.25323	4.03725	2.63826	4.99825	4.0767	3.9359	4.24483	3.16297	3.95355	3.91184	2.53813	1.63322	1.97068	2.08138	2.78672	6.37248	4.62232	3.70892	3.32944	3.16109	3.69797	100750256	Zinc transporter 6, chloroplastic	protein_coding	GO:0009535,GO:0016021,GO:0005385,GO:0009624,GO:0071577	chloroplast thylakoid membrane|integral component of membrane|zinc ion transmembrane transporter activity|response to nematode|zinc ion transmembrane transport
LOC101055499	2.52273	2.96737	2.86381	0.604839	0.996601	1.03231	1.27667	1.31462	1.25941	1.54282	1.18981	1.31579	0.441014	0.839143	0.581771	0.988408	1.15132	1.88812	1.62289	1.30556	0.908571	1.50291	1.14426	1.19589	101055499	inactive leucine-rich repeat receptor-like protein kinase CORYNE	protein_coding
LOC101055507	10.092	15.4546	6.54091	16.8737	19.4357	19.2541	3.76949	5.20639	4.37863	6.89419	4.78336	10.8068	8.62355	12.3826	12.6874	15.676	23.1789	13.3187	8.46214	1.80575	24.6743	12.5647	11.2205	29.1036	101055507	Lsi-1	protein_coding	GO:0016021,GO:0015267,GO:0015840	integral component of membrane|channel activity|urea transport
LOC101055509	23.833	28.1433	23.0035	17.1474	16.961	17.7492	23.4707	21.3608	18.3916	23.1014	10.8479	18.3227	25.4186	25.7338	23.6441	18.3363	27.9794	26.9049	27.0447	25.4445	14.2885	25.5464	18.7417	19.3226	101055509	Hop-interacting protein THI002	protein_coding	GO:0005829,GO:0005769,GO:0016020,GO:0005802,GO:0006887,GO:0080147,GO:0048768,GO:0048767,GO:0016192	cytosol|early endosome|membrane|trans-Golgi network|exocytosis|root hair cell development|root hair cell tip growth|root hair elongation|vesicle-mediated transport
LOC101055510	43.7919	43.5838	46.4906	32.1226	30.1919	30.3286	36.545	33.6632	33.1005	36.6583	29.8147	35.7323	34.168	29.0252	30.4364	21.2523	30.0772	28.6014	35.3636	35.6374	36.0495	36.1473	30.9684	32.1292	101055510	Hop-interacting protein THI006	protein_coding	GO:0030131,GO:0030665,GO:0005794,GO:0030276,GO:0043424,GO:0006886,GO:0016192	clathrin adaptor complex|clathrin-coated vesicle membrane|Golgi apparatus|clathrin binding|protein histidine kinase binding|intracellular protein transport|vesicle-mediated transport
LOC101055511	11.4966	10.9225	11.9936	8.80651	9.82173	9.7757	9.27407	11.1402	10.7331	10.244	8.58812	10.5379	9.59054	10.5902	10.9799	8.73275	10.0304	8.78722	11.8215	13.3385	12.1585	9.7644	8.316	14.3872	101055511	Hop-interacting protein THI008	protein_coding	GO:0005634,GO:0003700,GO:0043565,GO:0008270	nucleus|DNA-binding transcription factor activity|sequence-specific DNA binding|zinc ion binding
LOC101055512	68.0698	49.5076	88.0412	51.4987	51.5709	57.2294	48.9982	58.9285	45.9629	46.8163	73.3272	52.5515	37.349	47.0884	24.8809	55.6248	44.9874	58.6602	73.9454	78.4266	60.6811	56.1961	37.0383	70.1273	101055512	Hop-interacting protein THI012	protein_coding	GO:0046872,GO:0016740,GO:0016567	metal ion binding|transferase activity|protein ubiquitination
LOC101055513	0.904546	0.64119	0.718826	0.390471	0.591634	0.493672	0.531856	1.23632	0.804489	0.539276	0.261604	0.930543	2.07265	1.14161	1.12446	1.03228	2.48538	2.43748	2.51988	1.74146	0.833815	1.37686	0.347021	1.29253	101055513	Hop-interacting protein THI143	protein_coding	GO:0005886,GO:0009055,GO:0015035,GO:0045454	plasma membrane|electron transfer activity|protein disulfide oxidoreductase activity|cell redox homeostasis
LOC101055514	20.093	29.3551	17.6478	11.3823	16.3653	16.7415	20.6968	23.417	16.0551	18.1822	9.58258	20.151	25.9731	32.1319	23.9553	17.4863	31.5887	27.0865	33.5582	32.5369	15.7861	22.6332	16.3356	20.7469	101055514	Hop-interacting protein THI016	protein_coding	GO:0005938,GO:0005874,GO:0005634,GO:0009524,GO:0005819,GO:0008017,GO:0046983,GO:0007049,GO:0051301,GO:0043622	cell cortex|microtubule|nucleus|phragmoplast|spindle|microtubule binding|protein dimerization activity|cell cycle|cell division|cortical microtubule organization
LOC101055515	0.0241046	0	0.0236103	0	0	0	0	0	0.0247006	0	0	0	0	0	0	0.0255781	0.0278592	0	0.0535186	0	0	0	0	0	101055515	Hop-interacting protein THI018	protein_coding	GO:0005634,GO:0003677,GO:0003700,GO:0046983,GO:0007275,GO:0006355	nucleus|DNA binding|DNA-binding transcription factor activity|protein dimerization activity|multicellular organism development|regulation of transcription, DNA-templated
LOC101055516	97.6732	80.4839	109.977	102.479	91.602	108.129	141.653	157.498	182.638	91.511	97.8125	108.253	76.9766	92.3742	91.307	112.764	113.015	92.6318	118.544	142.236	90.3666	77.4087	107.549	115.354	101055516	Hop-interacting protein THI026	protein_coding	GO:0005886,GO:0005509	plasma membrane|calcium ion binding	sly04626	Plant-pathogen interaction
LOC101055517	34.0311	38.1687	32.5542	31.4246	28.0178	35.3456	37.6135	36.2773	32.0707	37.3522	36.9241	32.1759	35.0808	36.1573	33.4365	36.9205	32.0925	38.679	38.045	34.0058	26.8764	37.2152	36.6022	32.5267	101055517	Hop-interacting protein THI028	protein_coding	GO:0005905,GO:0030136,GO:0005794,GO:0016020,GO:0005886,GO:0005545,GO:0030276,GO:0048268,GO:0006897	clathrin-coated pit|clathrin-coated vesicle|Golgi apparatus|membrane|plasma membrane|1-phosphatidylinositol binding|clathrin binding|clathrin coat assembly|endocytosis
LOC101055518	8.30269	7.98551	8.3313	7.75399	7.27799	8.66399	9.08157	7.42268	7.65255	9.00322	9.86765	6.68294	3.97773	5.52215	5.20269	8.54687	7.79669	5.80943	5.78571	6.81786	7.79623	4.40476	5.26411	8.30463	101055518	Hop-interacting protein THI030	protein_coding	GO:0009507,GO:0009295,GO:0005634,GO:0009508,GO:0000427,GO:0042793,GO:0090228,GO:0045893,GO:0009585,GO:0009637,GO:0010218,GO:0009416,GO:0010114	chloroplast|nucleoid|nucleus|plastid chromosome|plastid-encoded plastid RNA polymerase complex|plastid transcription|positive regulation of red or far-red light signaling pathway|positive regulation of transcription, DNA-templated|red, far-red light phototransduction|response to blue light|response to far red light|response to light stimulus|response to red light
LOC101055519	4.83193	3.26416	1.44345	4.60915	11.8572	17.7801	0.559331	0.541742	1.64079	2.03648	1.62175	7.38417	0.966081	0.258499	11.455	0.511227	7.87735	0.841991	0.125844	0.381326	18.6339	7.46858	15.0541	8.9796	101055519	Hop-interacting protein THI032	protein_coding	GO:0048046,GO:0009507,GO:0009570,GO:0016020,GO:0005777,GO:0005886,GO:0008453,GO:0050281,GO:0004760,GO:0019265,GO:0009853	apoplast|chloroplast|chloroplast stroma|membrane|peroxisome|plasma membrane|alanine-glyoxylate transaminase activity|serine-glyoxylate transaminase activity|serine-pyruvate transaminase activity|glycine biosynthetic process, by transamination of glyoxylate|photorespiration	sly00250,sly00260,sly00630,sly04146	Alanine, aspartate and glutamate metabolism|Glycine, serine and threonine metabolism|Glyoxylate and dicarboxylate metabolism|Peroxisome
LOC101055520	320.651	284.551	344.868	550.832	475.591	557.733	534.652	633.14	538.254	441.571	433.252	482.952	600.235	689.836	545.158	801.472	663.202	690.63	557.155	540.923	426.202	537.474	529.423	663.586	101055520	Hop-interacting protein THI033	protein_coding	GO:0046872,GO:0016740,GO:0016567	metal ion binding|transferase activity|protein ubiquitination
LOC101055521	24.8609	23.658	26.8183	23.7517	27.993	23.2485	27.4555	28.7098	26.8369	22.8432	19.3225	26.3748	31.7036	31.7883	32.8918	22.591	25.4632	25.6831	33.6702	31.5713	36.2616	25.6284	21.8195	29.3791	101055521	Hop-interacting protein THI034	protein_coding	GO:0046872,GO:0003676,GO:0004523	metal ion binding|nucleic acid binding|RNA-DNA hybrid ribonuclease activity
LOC101055522	54.1186	54.9698	51.4082	36.8859	39.5879	36.3561	35.5541	34.8087	42.039	37.9518	36.0669	44.5688	39.3861	30.7365	39.4858	19.5815	30.141	26.4371	38.7706	42.1408	50.5374	35.3404	31.4968	42.827	101055522	Hop-interacting protein THI037	protein_coding	GO:0046872,GO:0004842	metal ion binding|ubiquitin-protein transferase activity
LOC101055523	19.0415	16.3729	19.9387	16.621	15.1708	17.8506	11.9823	15.5523	13.8629	10.9795	11.9175	18.3869	20.9849	22.3715	31.9327	21.533	20.9291	21.4197	16.5954	11.0322	20.9996	12.9781	10.9511	19.979	101055523	Hop-interacting protein THI038	protein_coding	GO:0005634,GO:0003700,GO:0046872,GO:0003676,GO:0006355,GO:0010447,GO:0010044	nucleus|DNA-binding transcription factor activity|metal ion binding|nucleic acid binding|regulation of transcription, DNA-templated|response to acidic pH|response to aluminum ion
LOC101055524	73.1791	64.4665	82.73	47.5884	55.0073	51.1477	41.9037	50.6622	51.2036	51.6765	65.4902	52.7758	59.3433	61.5548	65.8545	81.5749	74.6667	77.0491	65.277	58.3664	67.0462	52.9164	46.4083	67.5229	101055524		protein_coding
LOC101055525	7.98017	9.17428	8.76239	3.65905	5.07218	3.51139	6.23767	5.56456	4.46208	4.92159	2.51192	5.0904	5.68615	5.7033	5.30669	3.34434	4.14992	5.71082	8.00139	8.00308	6.58551	5.3449	3.32019	5.13317	101055525	Hop-interacting protein THI044	protein_coding	GO:0009507,GO:0009941,GO:0009706,GO:0031357,GO:0009536,GO:0043621,GO:0010020,GO:0009658	chloroplast|chloroplast envelope|chloroplast inner membrane|integral component of chloroplast inner membrane|plastid|protein self-association|chloroplast fission|chloroplast organization
LOC101055526	14.4124	17.0057	17.8765	12.2832	11.507	12.3166	17.6794	15.3747	14.0266	13.0662	11.6193	12.6437	12.4987	14.4233	10.1114	11.9888	12.765	15.3643	15.3966	13.9678	11.3153	17.4504	11.4862	13.067	101055526	Hop-interacting protein THI045	protein_coding	GO:0034426,GO:0031359,GO:0009536,GO:0046930,GO:0015288,GO:0022843,GO:0034765	etioplast membrane|integral component of chloroplast outer membrane|plastid|pore complex|porin activity|voltage-gated cation channel activity|regulation of ion transmembrane transport
LOC101055527	103.435	104.025	132.911	155.247	130.498	144.686	125.01	119.559	128.383	116.816	134.807	130.089	111.471	127.137	110.242	135.186	113.937	110.417	115.223	113.046	133.497	116.139	131.844	132.868	101055527	Hop-interacting protein THI080	protein_coding	GO:0005737,GO:0016020,GO:0005634,GO:0005524,GO:0005509,GO:0009931,GO:0004683,GO:0004672,GO:0004674,GO:0009738,GO:0035556,GO:0018105,GO:0046777	cytoplasm|membrane|nucleus|ATP binding|calcium ion binding|calcium-dependent protein serine/threonine kinase activity|calmodulin-dependent protein kinase activity|protein kinase activity|protein serine/threonine kinase activity|abscisic acid-activated signaling pathway|intracellular signal transduction|peptidyl-serine phosphorylation|protein autophosphorylation	sly04626	Plant-pathogen interaction
LOC101055528	268.659	447.843	69.1702	51.151	52.1825	60.958	130.662	93.8777	79.7494	29.8314	18.7484	40.9492	105.099	122.698	145.961	242.371	258.53	265.799	55.0936	39.4861	46.9574	113.875	54.2936	105.707	101055528		protein_coding
LOC101055529	48.7293	50.579	48.3011	51.2375	45.8187	45.7739	57.0795	50.1414	47.6635	44.2008	36.8649	46.6102	51.331	49.8989	51.7335	42.3647	45.4689	47.557	46.3494	47.7744	43.4255	49.4891	41.3201	45.2872	101055529	Hop-interacting protein THI111	protein_coding
LOC101055530	255.19	268.069	329.941	198.076	272.379	225.172	272.308	212.91	235.989	234.323	189.06	242.666	244.272	223.351	241.939	161.607	189.8	197.187	281.64	391.406	300.81	256.388	215.161	260.666	101055530	Hop-interacting protein THI113	protein_coding	GO:0030246	carbohydrate binding
LOC101055531	26.099	26.7809	19.1952	27.9291	25.9781	24.461	22.031	24.4708	22.5966	25.7995	28.1298	23.1598	25.8323	26.1355	24.4212	33.9329	34.4824	32.859	21.2267	21.625	23.5257	25.4534	26.8873	27.4964	101055531	Hop-interacting protein THI115	protein_coding	GO:0005634,GO:0050832	nucleus|defense response to fungus
LOC101055532	4.97691	1.50035	1.35856	3.23012	1.42987	1.67642	2.6612	2.10142	2.77572	1.62998	0.450218	5.47505	2.76391	1.83571	2.42324	4.01713	3.1118	2.43255	2.3187	5.10485	2.07608	2.00097	0.945597	5.0704	101055532	Hop-interacting protein THI116	protein_coding	GO:0005901	caveola
LOC101055533	112.41	98.2512	133.319	122.279	107.849	92.4878	105.009	118.142	132.923	87.4237	87.1662	113.066	98.5854	93.3774	96.9245	53.7393	67.8143	46.5705	102.819	136.12	177.79	71.1014	98.552	90.1402	101055533	Hop-interacting protein THI119	protein_coding	GO:0005737,GO:0005634,GO:0003676,GO:0008270	cytoplasm|nucleus|nucleic acid binding|zinc ion binding
LOC101055534	22.7365	16.3376	17.6401	16.9042	20.878	17.5347	7.26393	6.87829	12.0897	7.00822	9.94028	12.3705	14.7323	12.6302	20.2642	17.4522	14.2678	14.3761	12.1432	12.5719	21.1537	11.9342	7.66529	16.7074	101055534	Hop-interacting protein THI121	protein_coding	GO:0005634,GO:0030674,GO:0008270,GO:0007623,GO:0009909	nucleus|protein binding, bridging|zinc ion binding|circadian rhythm|regulation of flower development
LOC101055536	101.743	79.7143	74.0077	124.018	164.977	183.099	87.851	119.328	98.1676	109.664	72.5611	137.12	104.244	66.0124	165.357	75.1687	147.009	101.63	34.2926	33.5791	109.894	112.184	79.7081	172.128	101055536	Hop-interacting protein THI135	protein_coding	GO:0005829,GO:0005524,GO:0004674,GO:0004712,GO:0009658	cytosol|ATP binding|protein serine/threonine kinase activity|protein serine/threonine/tyrosine kinase activity|chloroplast organization
LOC101055537	1.65735	2.16347	1.49687	0.449624	0.649421	0.372128	0.752736	0.51973	0.426421	0.599669	0.469226	0.594304	0.76431	0.53809	0.697805	0.418729	0.67167	0.620793	0.533644	0.659683	1.04427	0.362724	0.306354	0.527382	101055537	Hop-interacting protein THI138	protein_coding	GO:0009507,GO:0009295,GO:0016881,GO:0005524,GO:0009058,GO:0051301,GO:0010020,GO:0009658,GO:0008360	chloroplast|nucleoid|acid-amino acid ligase activity|ATP binding|biosynthetic process|cell division|chloroplast fission|chloroplast organization|regulation of cell shape
LOC101055538	74.9785	82.7709	77.3688	67.4569	59.3127	48.764	72.4557	62.7878	66.6743	50.6128	52.3992	63.6399	67.9214	65.6693	57.6313	50.539	56.7126	60.4544	87.7379	93.0156	72.6462	58.3559	54.8339	60.6719	101055538	Hop-interacting protein THI141	protein_coding	GO:0005886,GO:0016208	plasma membrane|AMP binding
LOC101055539	13.4728	13.0968	15.4091	12.0456	11.0546	11.0645	12.6124	11.5664	11.1109	11.389	13.174	11.3182	12.3758	10.4086	11.9553	9.5024	9.27757	9.50357	12.7534	12.5469	13.8116	10.3962	11.0561	10.8	101055539	Hop-interacting protein THI140	protein_coding	GO:0005829,GO:0005634,GO:0005886,GO:0046872,GO:0004721,GO:0009742	cytosol|nucleus|plasma membrane|metal ion binding|phosphoprotein phosphatase activity|brassinosteroid mediated signaling pathway
LOC101055540	7.74401	5.74451	5.84904	5.07262	4.50886	5.28496	9.10759	8.3253	7.83835	5.63258	4.76549	6.07244	5.01842	5.33159	4.28229	5.93422	5.19267	4.95048	6.61864	6.21753	4.5633	5.63824	6.23475	5.33106	101055540	Hop-interacting protein THI142	protein_coding	GO:0005829	cytosol
LOC101055541	60.6254	64.1967	60.0524	58.0236	84.2724	105.923	76.0225	115.592	112.657	117.147	101.402	89.9059	163.389	155.893	136.192	129.902	161.772	172.899	135.766	108.874	100.017	139.042	145.656	107.378	101055541	IAA1	protein_coding	GO:0005634,GO:0003677,GO:0003700,GO:0043565,GO:0044212,GO:0009734,GO:0009733	nucleus|DNA binding|DNA-binding transcription factor activity|sequence-specific DNA binding|transcription regulatory region DNA binding|auxin-activated signaling pathway|response to auxin	sly04075	Plant hormone signal transduction
LOC101055542	2.99319	3.5084	2.50866	14.9792	32.3881	43.5825	4.07085	16.206	4.11068	105.429	145.492	17.6335	4.5035	5.12893	6.80916	16.2737	43.3319	26.9571	12.2979	9.93033	4.02019	57.9206	81.503	10.4819	101055542	IAA2	protein_coding	GO:0005634,GO:0009734,GO:0006355	nucleus|auxin-activated signaling pathway|regulation of transcription, DNA-templated	sly04075	Plant hormone signal transduction
LOC101055545	13.0322	12.5598	12.0969	8.74283	12.3788	11.8652	9.20856	9.07145	7.37597	20.8777	22.1955	14.0882	10.2508	6.09205	7.36917	7.85239	8.7862	8.92549	8.29913	8.46752	8.84299	14.806	16.1506	8.94482	101055545	IAA12	protein_coding	GO:0005634,GO:0003700,GO:0009734,GO:0009733	nucleus|DNA-binding transcription factor activity|auxin-activated signaling pathway|response to auxin	sly04075	Plant hormone signal transduction
LOC101055546	27.5356	42.8096	29.7733	21.7368	39.1992	26.6415	19.9065	21.1545	24.4976	48.1282	35.673	33.0596	25.9787	12.0464	14.9406	9.14872	15.1356	11.6703	19.6114	28.5501	32.0722	27.8633	39.9804	20.2951	101055546	IAA13	protein_coding	GO:0005634,GO:0003700,GO:0009734,GO:0009733	nucleus|DNA-binding transcription factor activity|auxin-activated signaling pathway|response to auxin	sly04075	Plant hormone signal transduction
LOC101055547	97.0723	110.264	77.3828	62.7763	88.4476	83.3398	85.5764	109.784	106.81	68.8619	47.6319	121.15	118.025	88.5472	87.5555	97.6446	102.949	146.334	99.8136	106.67	115.321	103.157	92.5992	104.572	101055547	IAA14	protein_coding	GO:0005634,GO:0003700,GO:0009734,GO:0010102,GO:0045892,GO:0009733	nucleus|DNA-binding transcription factor activity|auxin-activated signaling pathway|lateral root morphogenesis|negative regulation of transcription, DNA-templated|response to auxin	sly04075	Plant hormone signal transduction
LOC101055549	0.147223	0.0291108	0.317248	0.0585791	0.113413	0.0587384	0.581136	0.562862	0.0603453	0.540224	0.0902665	0.216114	0.595973	0.208893	0.338725	0.0937336	0.408372	0.429734	0.196124	0.231112	0.0299695	0.538431	0.0598697	0.0983797	101055549	IAA19	protein_coding	GO:0005634,GO:0009734,GO:0006355	nucleus|auxin-activated signaling pathway|regulation of transcription, DNA-templated	sly04075	Plant hormone signal transduction
LOC101055550	0.954972	3.11979	0.935386	0.619527	0.399814	1.40808	1.20764	1.1279	0.638207	1.73517	0.594005	1.56727	1.63656	1.22034	1.30266	1.32176	1.34366	1.77465	1.52108	2.51406	1.22556	2.00979	1.35078	0.878607	101055550	IAA22	protein_coding	GO:0005634,GO:0003700,GO:0044212,GO:0009734,GO:0009733	nucleus|DNA-binding transcription factor activity|transcription regulatory region DNA binding|auxin-activated signaling pathway|response to auxin	sly04075	Plant hormone signal transduction
LOC101055551	0	0.043761	0	0	0	0	0.0229894	0	0.0226786	0.0225582	0.0678468	0.0232053	0	0	0	0	0.0255786	0.0461429	0	0.0496315	0.0225259	0	0.0899995	0.0246483	101055551	IAA23	protein_coding	GO:0005634,GO:0003677,GO:0003700,GO:0043565,GO:0044212,GO:0009734,GO:0009733	nucleus|DNA binding|DNA-binding transcription factor activity|sequence-specific DNA binding|transcription regulatory region DNA binding|auxin-activated signaling pathway|response to auxin	sly04075	Plant hormone signal transduction
LOC101055552	142.885	180.659	124.365	205.543	247.548	208.025	230.689	234.932	323.903	140.196	108.165	207.996	268.024	250.109	249.356	278.257	247.791	280.197	185.002	180.255	232.653	218.622	211.36	294.41	101055552	IAA26	protein_coding	GO:0005634,GO:0003700,GO:0009734,GO:0009733	nucleus|DNA-binding transcription factor activity|auxin-activated signaling pathway|response to auxin	sly04075	Plant hormone signal transduction
LOC101055553	1.91304	2.6479	1.12428	2.04136	3.75124	5.03055	6.50357	4.82928	5.23946	14.3586	8.74371	6.74701	6.5214	8.38993	4.51057	4.50287	7.63806	9.21002	2.47124	1.75506	1.3453	8.79233	8.41608	2.71167	101055553	IAA29	protein_coding	GO:0005634,GO:0003700,GO:0009734,GO:0009733,GO:0010218,GO:0010114	nucleus|DNA-binding transcription factor activity|auxin-activated signaling pathway|response to auxin|response to far red light|response to red light	sly04075	Plant hormone signal transduction
LOC101055554	0	0.0529765	0.052485	0	0.0515977	0.0534467	0.0556612	0.0539109	0.439271	0	0.0547562	0	0.228329	0	0	0.0568594	0.743163	0.11172	0.11897	0.120166	0.0545392	0.0576381	0.0544761	0.119356	101055554	IAA33	protein_coding	GO:0005634,GO:0003700,GO:0009734,GO:0009733	nucleus|DNA-binding transcription factor activity|auxin-activated signaling pathway|response to auxin
LOC101055555	0.523327	0.278597	0.985758	2.6429	2.59717	2.16825	0.292716	1.17455	1.11378	3.24155	5.84141	1.30849	3.00189	2.48874	2.10498	4.3571	5.21094	3.77692	0.491583	1.53471	1.06531	3.46414	5.81152	3.18322	101055555	IAA35	protein_coding	GO:0005634,GO:0009734,GO:0006355,GO:0009733	nucleus|auxin-activated signaling pathway|regulation of transcription, DNA-templated|response to auxin	sly04075	Plant hormone signal transduction
LOC101055556	0.195813	0.161328	0.447526	0.129854	0.628515	1.10676	0.847516	1.57606	3.11014	1.29733	0.333495	2.60065	1.04298	1.98455	2.28672	0.761869	3.2061	2.44956	1.63033	1.39057	0.697563	1.19356	1.52623	0.83598	101055556	IAA36	protein_coding	GO:0005634,GO:0003700,GO:0009734,GO:0009733,GO:0010218,GO:0010114	nucleus|DNA-binding transcription factor activity|auxin-activated signaling pathway|response to auxin|response to far red light|response to red light	sly04075	Plant hormone signal transduction
LOC101055557	36.9644	37.2412	37.7349	24.8987	30.1579	29.8804	33.9315	35.8816	30.1804	27.4158	20.9503	32.1166	48.505	41.1226	48.7857	31.9182	29.5483	42.2986	43.5151	43.5066	30.569	42.9868	25.9295	35.5962	101055557	putative steroid 5beta-reductase	protein_coding
LOC101055565	72.0933	45.5974	32.6019	74.161	53.0156	75.937	76.9376	76.5499	55.9421	151.935	83.2055	88.4173	15.4045	19.7603	8.73865	20.2211	20.8977	30.851	15.5376	14.0542	8.50492	88.833	48.4455	52.968	101055565	ERF6	protein_coding	GO:0005737,GO:0005634,GO:0005886,GO:0003677,GO:0003700,GO:0043565,GO:0008219,GO:0009873,GO:0010286,GO:0045893,GO:0009735,GO:0009723,GO:0009753,GO:0051707	cytoplasm|nucleus|plasma membrane|DNA binding|DNA-binding transcription factor activity|sequence-specific DNA binding|cell death|ethylene-activated signaling pathway|heat acclimation|positive regulation of transcription, DNA-templated|response to cytokinin|response to ethylene|response to jasmonic acid|response to other organism
LOC101055567	14.0394	10.9042	16.7346	16.4067	12.2434	12.4285	13.8465	18.5399	14.3199	10.7055	13.7845	14.9749	9.99795	10.8964	12.3569	11.6784	10.437	9.58041	12.4803	11.18	17.1849	9.82177	10.8522	16.4922	101055567	calmodulin-binding transcription factor SR2	protein_coding	GO:0005829,GO:0005634,GO:0005516,GO:0001077,GO:0043565,GO:0045944,GO:0006355	cytosol|nucleus|calmodulin binding|proximal promoter DNA-binding transcription activator activity, RNA polymerase II-specific|sequence-specific DNA binding|positive regulation of transcription by RNA polymerase II|regulation of transcription, DNA-templated
LOC101055568	20.1089	17.9858	16.9209	17.4028	17.0142	18.4401	16.5282	19.6523	18.0517	15.9093	15.671	16.4054	17.3376	15.5271	21.5212	18.8699	20.7191	19.7467	14.745	13.6783	19.2335	16.9359	15.3058	21.5098	101055568	calmodulin-binding transcription factor SR2L	protein_coding	GO:0005829,GO:0005634,GO:0005516,GO:0001077,GO:0043565,GO:0045944,GO:0006355	cytosol|nucleus|calmodulin binding|proximal promoter DNA-binding transcription activator activity, RNA polymerase II-specific|sequence-specific DNA binding|positive regulation of transcription by RNA polymerase II|regulation of transcription, DNA-templated
LOC101055569	0.990994	0.628801	1.56466	0.904852	0.413038	0.317191	0.898815	0.744061	0.871509	0.429671	0.483666	0.364454	0.937519	1.07182	0.889431	0.541481	0.316254	0.38548	1.24791	1.07802	1.11404	0.334111	0.285707	0.461246	101055569	calmodulin-binding transcription factor SR4	protein_coding	GO:0005634,GO:0005516,GO:0003700,GO:0001077,GO:0043565,GO:0070417,GO:0042742,GO:0050832,GO:0010150,GO:1900367,GO:0045944,GO:0006355,GO:0009409	nucleus|calmodulin binding|DNA-binding transcription factor activity|proximal promoter DNA-binding transcription activator activity, RNA polymerase II-specific|sequence-specific DNA binding|cellular response to cold|defense response to bacterium|defense response to fungus|leaf senescence|positive regulation of defense response to insect|positive regulation of transcription by RNA polymerase II|re…
LOC101055570	9.39824	6.6163	6.43226	5.93724	5.99529	7.36195	6.22175	5.4032	5.08263	7.82099	9.54699	5.33926	6.47694	7.07857	10.287	15.5386	13.2661	12.4082	4.81892	4.75817	6.33707	6.77945	6.59849	7.22855	101055570	calmodulin-binding transcription factor SR3L	protein_coding	GO:0005634,GO:0005516,GO:0001077,GO:0043565,GO:0045944,GO:0006355	nucleus|calmodulin binding|proximal promoter DNA-binding transcription activator activity, RNA polymerase II-specific|sequence-specific DNA binding|positive regulation of transcription by RNA polymerase II|regulation of transcription, DNA-templated
LOC101055571	17.6253	16.3534	20.2867	32.3779	29.3102	38.4626	25.2201	27.0027	29.2383	31.9541	32.1141	32.5815	33.2596	39.1011	36.6637	46.5763	37.9382	34.8884	26.9029	31.7634	27.1737	34.3357	33.3588	32.9497	101055571	calmodulin-binding transcription activator 2	protein_coding	GO:0005634,GO:0005516,GO:0003700,GO:0001077,GO:0043565,GO:0071275,GO:0045944,GO:0045893,GO:0006355,GO:0009409	nucleus|calmodulin binding|DNA-binding transcription factor activity|proximal promoter DNA-binding transcription activator activity, RNA polymerase II-specific|sequence-specific DNA binding|cellular response to aluminum ion|positive regulation of transcription by RNA polymerase II|positive regulation of transcription, DNA-templated|regulation of transcription, DNA-templated|response to cold
LOC101055573	3.74603	0.748592	0.585511	1.10996	1.40705	0.867859	0.607145	0.708337	0.292663	0.148939	0.0746593	0.4666	0.20519	0.040389	0.083353	0.13391	0.575733	0.484681	0.0516136	0.0819225	0.324494	0.357221	0.114792	1.30192	101055573	sucrose-phosphate synthase B	protein_coding	GO:0016157,GO:0046524,GO:0005986	sucrose synthase activity|sucrose-phosphate synthase activity|sucrose biosynthetic process	sly00500	Starch and sucrose metabolism
LOC101055579	0.132107	0.985507	0.117634	0.0358394	0.0809518	0.0838527	0.137228	0.0724981	0.123067	0.134654	0.0122725	0.125925	0.0511752	0.219092	0.175837	0.0509754	0.111043	0.0500793	0.0133324	0.0942648	0.0366715	0.0258368	0.109887	0.0401266	101055579	Cytokinin dehydrogenase 3	protein_coding	GO:0005783,GO:0005773,GO:0019139,GO:0071949,GO:0008131,GO:0009823	endoplasmic reticulum|vacuole|cytokinin dehydrogenase activity|FAD binding|primary amine oxidase activity|cytokinin catabolic process	sly00908	Zeatin biosynthesis
LOC101055581	1.033	0.0957458	1.02762	0.112389	0.0932539	0.0804963	0.402392	0.90939	0.264635	0.378393	0.329875	0.253857	0.206333	0.392601	0.118159	0.274036	0.0746188	0.100957	1.34386	3.18531	0.312139	0.173618	0.213322	0.269643	101055581	Tau1	protein_coding	GO:0005886,GO:0005524,GO:0005975,GO:0006633,GO:0042128	plasma membrane|ATP binding|carbohydrate metabolic process|fatty acid biosynthetic process|nitrate assimilation
LOC101055582	2.84682	3.41766	3.86966	0.549027	1.25876	1.18796	2.17262	3.01032	2.23256	1.51008	1.3655	1.09651	1.76391	1.41317	1.54936	0.369899	0.973643	1.69585	4.09554	4.3973	2.72017	1.68734	1.21085	1.09999	101055582	Tau2	protein_coding	GO:0005886,GO:0005524,GO:0005975,GO:0006633,GO:0042128	plasma membrane|ATP binding|carbohydrate metabolic process|fatty acid biosynthetic process|nitrate assimilation
LOC101055583	0.0577458	0.399638	0.0565615	0.402091	0	0.0575979	0.0599844	0.0580982	0.0591736	0.470875	0.118018	0.181644	0.0615159	0.409674	0.362343	0	0.200221	0.361191	0.0641054	0.582749	0	0.434804	0.0587072	0.0643129	101055583	small auxin-up protein 58	protein_coding	GO:0005737,GO:0005634,GO:0009734,GO:0007275,GO:0040008,GO:1900140	cytoplasm|nucleus|auxin-activated signaling pathway|multicellular organism development|regulation of growth|regulation of seedling development	sly04075	Plant hormone signal transduction
LOC101055584	0	0	0	0	0	0	0.071016	0	0	0	0.279446	0	0	0	0	0	0	0	0	0	0	0.0735382	0	0	101055584	small auxin-up protein 81	protein_coding	GO:0009734	auxin-activated signaling pathway	sly04075	Plant hormone signal transduction
LOC101055591	13.6701	15.6862	10.6883	11.5224	10.5928	15.9552	11.3676	15.3556	13.5442	11.7696	14.6445	13.6841	10.4549	9.56684	12.103	12.5234	11.9382	11.2509	11.3745	11.7397	12.1607	10.6798	10.6653	12.7674	101055591	putative late blight resistance protein homolog R1A-3	protein_coding	GO:0005737,GO:0016020,GO:0043531,GO:0005524,GO:0009626	cytoplasm|membrane|ADP binding|ATP binding|plant-type hypersensitive response
LOC101055592	38.1689	40.9383	56.1237	46.4286	42.1462	37.407	44.8052	33.4684	42.4936	52.1715	72.0383	37.1964	26.0539	30.7692	24.501	24.5068	18.4013	22.6245	30.7797	24.2333	40.3898	30.1821	31.0805	27.1712	101055592	Auxin-responsive protein SAUR32	protein_coding	GO:0005737,GO:0005634,GO:0009734,GO:0007275,GO:0040008,GO:1900140	cytoplasm|nucleus|auxin-activated signaling pathway|multicellular organism development|regulation of growth|regulation of seedling development	sly04075	Plant hormone signal transduction
LOC101055593	10.5592	14.8228	9.67658	6.3242	7.92919	8.85483	10.3827	9.39318	10.5988	9.45714	4.47125	11.3812	10.8668	9.20572	9.32826	4.78284	8.74933	7.72686	11.6168	10.8706	11.1446	10.224	7.37466	9.46445	101055593	RNA-dependent RNA polymerase 6	protein_coding	GO:0031380,GO:0005634,GO:0003887,GO:0003723,GO:0003968,GO:0048440,GO:0051607,GO:0031047,GO:0048467,GO:0048366,GO:0010492,GO:0070919,GO:0030422,GO:0010267,GO:0048544,GO:0016246,GO:0009616	nuclear RNA-directed RNA polymerase complex|nucleus|DNA-directed DNA polymerase activity|RNA binding|RNA-directed 5'-3' RNA polymerase activity|carpel development|defense response to virus|gene silencing by RNA|gynoecium development|leaf development|maintenance of shoot apical meristem identity|production of siRNA involved in chromatin silencing by small RNA|production of siRNA involved in RNA in…
LOC101055599	9.30534	9.54781	7.51498	9.07428	10.0449	10.4329	6.98999	7.4642	9.01609	7.87768	7.9265	8.36936	10.4677	10.0159	14.0599	10.3671	12.0238	8.20367	6.76695	8.35036	8.52554	8.40424	9.71789	9.46991	101055599	Trihelix transcription factor ASIL2	protein_coding	GO:0005634,GO:0003700,GO:0043565,GO:0044212,GO:0009793,GO:0006355,GO:0010431	nucleus|DNA-binding transcription factor activity|sequence-specific DNA binding|transcription regulatory region DNA binding|embryo development ending in seed dormancy|regulation of transcription, DNA-templated|seed maturation
LOC101055600	48.1615	67.4077	38.6842	21.8159	34.7526	39.4805	64.0986	67.661	69.7225	58.0499	26.3736	67.4417	32.2975	28.4332	31.8717	19.3624	35.9124	36.4345	51.6152	50.4029	41.7876	41.8784	37.8329	41.7385	101055600	Hop-interacting protein THI015	protein_coding	GO:0046872,GO:0016740,GO:0016567	metal ion binding|transferase activity|protein ubiquitination
LOC101055601	95.0824	69.8705	104.865	100.457	132.882	137.191	102.544	136.097	133.283	107.525	139.962	107.275	114.182	133.789	168.119	141.437	157.774	145.883	121.006	87.8579	119.563	155.947	141.681	144.629	101055601		protein_coding
LOC101055602	369.52	349.32	467.473	457.305	448.423	393.153	372.317	418.01	378.711	392.426	537.327	392.594	413.311	344.182	365.368	306.571	314.334	267.717	482.587	595.28	603.284	384.648	474.488	330.311	101055602	Hop-interacting protein THI039	protein_coding	GO:0005634,GO:0003700,GO:0043565	nucleus|DNA-binding transcription factor activity|sequence-specific DNA binding
LOC101055603	55.9268	53.8941	56.8348	43.3493	41.8337	44.2064	29.0125	34.2682	30.1095	49.6184	80.1148	37.5195	30.1633	30.706	31.1514	41.31	38.8985	36.0589	30.8881	27.9719	37.91	42.0414	46.2417	40.8709	101055603	Hop-interacting protein THI109	protein_coding	GO:0005634,GO:0005886,GO:0046872,GO:0004722,GO:0048366	nucleus|plasma membrane|metal ion binding|protein serine/threonine phosphatase activity|leaf development
LOC101055604	7.16416	9.20121	7.95723	2.33107	4.01881	3.56177	6.32909	8.93687	5.92335	5.0047	2.82801	4.86746	7.77454	7.46439	6.41861	7.34158	6.78398	9.07383	13.5773	8.20829	5.74718	7.13003	3.44886	5.8164	101055604	Hop-interacting protein THI110	protein_coding	GO:0005737,GO:0015630,GO:0008017,GO:0003723,GO:0006952,GO:0051224,GO:0010497,GO:0002230,GO:0051493,GO:0046740	cytoplasm|microtubule cytoskeleton|microtubule binding|RNA binding|defense response|negative regulation of protein transport|plasmodesmata-mediated intercellular transport|positive regulation of defense response to virus by host|regulation of cytoskeleton organization|transport of virus in host, cell to cell
LOC101055605	32.8573	24.6919	29.3837	21.4832	26.3847	30.0949	24.4736	23.9074	27.1015	30.3714	33.9303	23.8861	34.9718	31.3108	37.6836	43.5364	39.3101	41.4166	36.476	30.4001	28.7117	33.2004	22.8078	29.1981	101055605	Hop-interacting protein THI120	protein_coding	GO:0005759,GO:0005739,GO:0005744,GO:0051087,GO:0051082,GO:0008270,GO:0006457,GO:0030150,GO:0050821	mitochondrial matrix|mitochondrion|TIM23 mitochondrial import inner membrane translocase complex|chaperone binding|unfolded protein binding|zinc ion binding|protein folding|protein import into mitochondrial matrix|protein stabilization
LOC101055606	15.6466	15.5983	16.8406	8.48138	9.23531	9.37593	12.7063	15.3076	9.65301	10.1955	9.86222	10.7828	14.368	12.4683	10.7863	11.3067	13.0695	16.531	18.1167	16.1706	11.755	13.8921	8.64783	14.4061	101055606	Hop-interacting protein THI063	protein_coding	GO:0005886,GO:0016567	plasma membrane|protein ubiquitination
LOC101055607	26.6872	36.1633	32.9476	28.7182	21.9226	24.7524	32.6738	28.8672	26.8905	27.3381	21.2159	26.7676	25.1547	29.3953	22.5978	24.4419	25.4373	35.1127	30.6155	30.2738	21.9934	28.5147	24.1421	28.6802	101055607	Hop-interacting protein THI105	protein_coding	GO:0005737,GO:0005634,GO:0004017,GO:0005524,GO:0016887,GO:0080186,GO:0007275,GO:0046939,GO:0040008,GO:0009826	cytoplasm|nucleus|adenylate kinase activity|ATP binding|ATPase activity|developmental vegetative growth|multicellular organism development|nucleotide phosphorylation|regulation of growth|unidimensional cell growth	sly00230,sly03008	Purine metabolism|Ribosome biogenesis in eukaryotes
LOC101055609	23.894	22.4653	29.5719	10.4535	12.1768	8.74005	37.0917	30.0239	17.4951	27.6111	33.1085	15.338	20.5952	19.0837	12.4942	20.929	25.1225	31.9446	31.4747	21.5282	10.8948	29.9007	38.8084	13.4773	101055609	sulfite reductase	protein_coding	GO:0042644,GO:0009570,GO:0051539,GO:0003677,GO:0020037,GO:0046872,GO:0050311,GO:0006323,GO:0045892,GO:0006275,GO:0019424	chloroplast nucleoid|chloroplast stroma|4 iron, 4 sulfur cluster binding|DNA binding|heme binding|metal ion binding|sulfite reductase (ferredoxin) activity|DNA packaging|negative regulation of transcription, DNA-templated|regulation of DNA replication|sulfide oxidation, using siroheme sulfite reductase	sly00920	Sulfur metabolism
LOC101055610	36.378	28.1229	34.0818	41.9385	37.4343	46.6947	29.2498	32.5826	33.0762	28.1091	26.659	35.5947	31.967	28.4366	44.6431	33.075	34.2189	27.3565	27.9607	27.0887	40.5742	28.6295	27.5545	37.1686	101055610	calmodulin-binding transcription factor SR3	protein_coding	GO:0005634,GO:0005516,GO:0003700,GO:0001077,GO:0043565,GO:0070417,GO:0045944,GO:0006355,GO:0009409	nucleus|calmodulin binding|DNA-binding transcription factor activity|proximal promoter DNA-binding transcription activator activity, RNA polymerase II-specific|sequence-specific DNA binding|cellular response to cold|positive regulation of transcription by RNA polymerase II|regulation of transcription, DNA-templated|response to cold
LOC101055611	1.79437	1.33366	3.14741	2.13937	1.81363	1.67553	3.08672	2.97685	2.50381	1.38145	1.09887	1.90812	3.22653	3.46303	3.97269	2.89659	2.28713	3.0712	3.95571	3.94553	2.64886	2.10808	1.15794	1.86379	101055611	sucrose-phosphate synthase A2	protein_coding	GO:0016157,GO:0046524,GO:0005986	sucrose synthase activity|sucrose-phosphate synthase activity|sucrose biosynthetic process	sly00500	Starch and sucrose metabolism
LOC101243626	0.712676	1.60408	0.712912	0.301669	0.102209	0.196618	0.645798	0.457676	0.497224	0.989167	0.991685	0.572368	0.468446	0.568613	0.190293	0.193083	0.175252	0.189689	0.488165	0.697103	0.67908	0.309901	0.200405	0.489746	101243626	Probable transcription factor KAN2	protein_coding	GO:0005634,GO:0003700,GO:0044212,GO:0048440,GO:0030154,GO:0048481,GO:0009944,GO:0006355	nucleus|DNA-binding transcription factor activity|transcription regulatory region DNA binding|carpel development|cell differentiation|plant ovule development|polarity specification of adaxial/abaxial axis|regulation of transcription, DNA-templated
LOC101243628	5.67682	6.22012	5.33054	2.75676	4.27197	2.77541	5.18881	5.14931	5.65687	3.99801	2.80916	5.37815	3.73799	2.8314	3.49431	2.62061	4.23627	4.12392	4.51562	4.44825	3.27573	3.6662	2.52212	3.87062	101243628	Lysine--tRNA ligase, chloroplastic/mitochondrial	protein_coding	GO:0009507,GO:0005739,GO:0005524,GO:0003677,GO:0004824,GO:0046872,GO:0006430,GO:0048481	chloroplast|mitochondrion|ATP binding|DNA binding|lysine-tRNA ligase activity|metal ion binding|lysyl-tRNA aminoacylation|plant ovule development	sly00970	Aminoacyl-tRNA biosynthesis
LOC101243629	3.56387	2.66641	3.30209	3.00216	2.74129	2.94627	2.91271	3.73637	2.69787	1.89811	1.27957	2.25555	2.64504	6.45379	3.21224	10.9477	6.77839	10.0301	2.45936	2.35208	1.88451	3.1543	1.70824	3.552	101243629	Probable polyamine transporter At3g13620	protein_coding	GO:0016021,GO:0005886,GO:0015203,GO:0015293,GO:0015846	integral component of membrane|plasma membrane|polyamine transmembrane transporter activity|symporter activity|polyamine transport
LOC101243631	263.794	215.087	303.287	286.177	277.912	245.206	217.857	261.842	236.007	210.885	268.784	254.392	248.353	251.328	239.806	238.586	225.788	198.692	204.294	247.059	331.459	221.665	212.603	284.642	101243631	Phenylalanine ammonia-lyase	protein_coding	GO:0005737,GO:0032991,GO:0045548,GO:0009800,GO:0006559	cytoplasm|protein-containing complex|phenylalanine ammonia-lyase activity|cinnamic acid biosynthetic process|L-phenylalanine catabolic process	sly00360,sly00940	Phenylalanine metabolism|Phenylpropanoid biosynthesis
LOC101243633	1.23981	1.04004	0.726791	0.990363	0.940614	0.824425	1.06347	0.699288	1.17422	1.01481	0.719851	0.709077	1.34077	1.00904	1.03138	0.946834	0.976997	1.10644	0.834154	1.04264	0.774357	0.646602	0.811657	0.596259	101243633	Pentatricopeptide repeat-containing protein At3g09060	protein_coding
LOC101243635	1.02604	0.925646	0.791434	0.803749	0.654553	0.447742	0.652811	0.761321	0.683415	0.588276	0.484925	0.753078	1.09303	0.987887	1.00597	1.4426	1.4675	1.32365	1.36684	0.949153	0.561327	0.924322	0.599795	0.571362	101243635		protein_coding
LOC101243636	3.60852	3.65301	4.82235	1.64201	2.71696	2.73775	3.7185	4.68301	3.40271	3.90309	3.06962	2.87796	8.16873	6.18612	5.50009	6.43615	7.83094	10.445	7.90531	4.42284	2.47136	8.28956	5.15165	4.64952	101243636	DNA replication licensing factor MCM7-like protein	protein_coding	GO:0005737,GO:0042555,GO:0000347,GO:0005524,GO:0003677,GO:0003678,GO:0007049,GO:0006270	cytoplasm|MCM complex|THO complex|ATP binding|DNA binding|DNA helicase activity|cell cycle|DNA replication initiation	sly03030	DNA replication
LOC101243637	0	0	0	0	0.0694223	0	0	0	0	0.073485	0	0	0.0768016	0.0730674	0.301586	0	0	0.075157	0.640277	0.404196	0.07338	0.232648	0	0.160587	101243637	B3 domain-containing protein Os03g0622100	protein_coding	GO:0005634,GO:0003677	nucleus|DNA binding
LOC101243638	4.83137	4.02784	2.30219	1.61063	2.89196	2.8914	1.8447	1.34002	1.23102	1.33096	0.853981	2.76566	1.58577	1.53514	3.19546	0.748222	2.32412	1.90574	1.36261	1.25918	1.70119	1.01129	0.477906	2.87947	101243638	Thylakoid lumenal 19 kDa protein, chloroplastic	protein_coding	GO:0009543,GO:0019898,GO:0009654,GO:0005509,GO:0015979	chloroplast thylakoid lumen|extrinsic component of membrane|photosystem II oxygen evolving complex|calcium ion binding|photosynthesis
LOC101243639	4.86216	5.17532	6.36593	3.77368	4.47426	5.73947	4.37859	4.02393	4.27922	7.10415	12.3913	3.57689	3.33123	4.3714	2.59368	5.09696	2.90039	3.86283	3.7544	4.15488	3.33248	5.89433	4.84346	4.07225	101243639	Protein PSK SIMULATOR 3	protein_coding
LOC101243640	37.6571	45.6465	74.3158	22.6306	24.9855	15.4989	34.6376	36.4283	40.9881	32.586	17.8919	35.0409	43.1649	43.1383	55.4377	24.6933	23.3295	39.5666	74.6122	54.6877	46.0471	28.6703	19.3877	34.0734	101243640	Cysteine proteinase inhibitor 10	protein_coding	GO:0005576,GO:0004869,GO:0006952	extracellular region|cysteine-type endopeptidase inhibitor activity|defense response
LOC101243641	72.2441	59.2749	61.738	56.452	56.8797	50.3493	49.7857	54.9761	51.3654	41.4338	30.3993	49.7656	39.6992	31.8911	47.8001	34.7674	42.4899	32.4277	37.9888	38.2529	64.5209	28.4482	21.5406	47.5624	101243641	Acyl-coenzyme A oxidase 3, peroxisomal	protein_coding	GO:0005777,GO:0003997,GO:0071949,GO:0005504,GO:0050660,GO:0006635,GO:0033540,GO:0055088,GO:0051791	peroxisome|acyl-CoA oxidase activity|FAD binding|fatty acid binding|flavin adenine dinucleotide binding|fatty acid beta-oxidation|fatty acid beta-oxidation using acyl-CoA oxidase|lipid homeostasis|medium-chain fatty acid metabolic process	sly00071,sly00410,sly00592,sly00640,sly01040,sly04146	Fatty acid degradation|beta-Alanine metabolism|alpha-Linolenic acid metabolism|Propanoate metabolism|Biosynthesis of unsaturated fatty acids|Peroxisome
LOC101243642	0.285056	0.205949	0.182561	0.185401	0.105573	0.328069	0.261941	0.154429	0.2584	0.0223503	0.134443	0.172436	0.175193	0.311126	0.493031	0.453722	0.481515	0.285735	0.194739	0.135229	0.200865	0.259451	0.0891701	0.170948	101243642	E3 ubiquitin-protein ligase RMA3	protein_coding	GO:0036513,GO:0005783,GO:0016021,GO:0046872,GO:0061630,GO:0044390,GO:0004842,GO:0071712,GO:0006511	Derlin-1 retrotranslocation complex|endoplasmic reticulum|integral component of membrane|metal ion binding|ubiquitin protein ligase activity|ubiquitin-like protein conjugating enzyme binding|ubiquitin-protein transferase activity|ER-associated misfolded protein catabolic process|ubiquitin-dependent protein catabolic process	sly04141	Protein processing in endoplasmic reticulum
LOC101243643	3.62971	2.41327	4.0676	2.45962	2.39625	1.4703	2.83194	2.23258	3.7357	2.52032	1.00422	2.85854	2.95489	1.8795	3.1329	1.68192	1.31898	1.85063	2.44583	3.32351	3.01684	1.10822	1.12799	1.55345	101243643	Protein sym1	protein_coding	GO:0016021,GO:0005743	integral component of membrane|mitochondrial inner membrane	sly04146	Peroxisome
LOC101243644	0.732251	0.478081	0.974355	0.274866	0.292686	0.385859	0.918507	0.681118	0.467203	0.675959	0.310603	0.869189	0.941957	0.350062	0.85248	0.982261	0.702595	0.921786	1.02762	1.00697	0.787492	0.53501	0.309014	0.553943	101243644		protein_coding
LOC101243645	13.9756	16.8055	15.5203	11.5462	14.6128	13.7999	16.152	15.7852	17.9294	14.8962	9.77566	14.327	14.5395	13.4378	13.7195	12.1847	13.0012	12.1491	14.7018	14.5352	15.7947	12.7873	11.5472	13.6909	101243645	SWIB/MDM2 domain-containing protein	protein_coding	GO:0005730,GO:0000500,GO:0001181,GO:0001165,GO:0006325,GO:0042790	nucleolus|RNA polymerase I upstream activating factor complex|RNA polymerase I general transcription initiation factor activity|RNA polymerase I upstream control element sequence-specific DNA binding|chromatin organization|nucleolar large rRNA transcription by RNA polymerase I
LOC101243646	0.965361	1.05816	1.23334	1.03682	1.00367	0.928001	1.05365	1.04867	1.11109	0.848502	1.93007	0.982866	0.946414	1.01383	1.04615	1.06891	1.33402	1.13034	1.34348	1.5923	1.34569	1.38453	0.931651	1.13747	101243646	DNA mismatch repair protein MSH5	protein_coding	GO:0000794,GO:0043073,GO:0032300,GO:0000795,GO:0005524,GO:0003684,GO:0008094,GO:0030983,GO:0051026,GO:0045143,GO:0010777,GO:0006298,GO:0007131,GO:0000712	condensed nuclear chromosome|germ cell nucleus|mismatch repair complex|synaptonemal complex|ATP binding|damaged DNA binding|DNA-dependent ATPase activity|mismatched DNA binding|chiasma assembly|homologous chromosome segregation|meiotic mismatch repair involved in reciprocal meiotic recombination|mismatch repair|reciprocal meiotic recombination|resolution of meiotic recombination intermediates
LOC101243647	31.7646	28.4924	39.1158	19.6061	21.3928	16.4194	22.0629	16.0363	20.0731	20.0206	17.8199	19.0547	12.64	9.43923	10.7696	5.11018	7.53499	8.25674	13.8782	15.8092	20.1538	12.7631	10.7311	13.6448	101243647	BEL1-like homeodomain protein 7	protein_coding	GO:0005634,GO:0003677,GO:0003700	nucleus|DNA binding|DNA-binding transcription factor activity
LOC101243648	7.84356	9.30042	9.69908	5.91	6.6244	6.73182	9.69054	6.65921	9.29252	10.0931	7.93528	8.11487	8.43892	8.47758	7.6305	9.70558	9.27611	11.355	7.31883	6.57427	5.14544	7.5961	6.75551	6.15263	101243648		protein_coding
LOC101243649	0.347087	0.478334	0.278156	0.324334	0.313966	0.209817	0.207585	0.243386	0.15089	0.268015	0.0859833	0.220563	0.0896358	0.234513	0.142994	0.200893	0.109405	0.164468	0.15179	0.342012	0.203401	0.203644	0.427717	0.187423	101243649	Putative pentatricopeptide repeat-containing protein At3g18840	protein_coding
LOC101243651	0.183425	0.44803	0.253642	0.0214657	0.0519487	0.0538102	0.235367	0.173688	0.165847	0.0329933	0.0661545	0.135759	0.218388	0.174964	0.0902707	0.0686954	0.0748218	0.191216	0.670766	0.350853	0.0768742	0.0812422	0.219387	0.108151	101243651		protein_coding
LOC101243653	38.3667	44.3845	35.7964	46.9139	45.1174	33.3323	39.3497	28.0135	38.0715	37.5457	26.4204	41.2955	33.5407	28.3612	26.6483	19.9349	24.6696	20.9667	29.8942	34.4246	43.8785	31.0149	43.8088	29.4711	101243653		protein_coding			sly03008	Ribosome biogenesis in eukaryotes
LOC101243654	26.4867	27.047	26.4019	29.2333	28.5511	29.1728	26.4247	25.8291	27.18	25.8241	23.1641	28.2725	29.8711	27.1666	26.5155	27.8277	31.3371	31.7779	27.5543	26.6245	24.8441	27.5746	21.7896	30.6351	101243654	Prolyl oligopeptidase A	protein_coding	GO:0004252,GO:0070008	serine-type endopeptidase activity|serine-type exopeptidase activity
LOC101243655	228.26	208.141	239.045	236.568	195.551	154.548	225.079	223.952	238.5	147.8	154.247	201.725	165.815	159.534	176.553	95.8052	114.915	90.2381	210.389	229.489	294.87	109.109	155.871	174.377	101243655	B2 protein	protein_coding
LOC101243656	94.6456	62.1056	50.5694	51.2022	52.2678	97.5479	79.3087	73.6612	58.7219	58.6886	57.8324	57.0283	155.3	220.963	149.476	369.904	236.1	303.672	87.0737	54.9375	47.8187	99.0131	57.8607	97.5749	101243656	Phenylalanine ammonia-lyase	protein_coding	GO:0005737,GO:0045548,GO:0009800,GO:0006559	cytoplasm|phenylalanine ammonia-lyase activity|cinnamic acid biosynthetic process|L-phenylalanine catabolic process	sly00360,sly00940	Phenylalanine metabolism|Phenylpropanoid biosynthesis
LOC101243657	0.042258	0.0208895	0.0206957	0	0.0406916	0.0421498	0.109741	0.0425159	0.0649543	0.0430729	0	0	0.0225085	0.128484	0.0883867	0.0448412	0	0.0881059	0.0703679	0.118459	0.0215057	0.0227276	0.0214808	0.0470638	101243657	Secoisolariciresinol dehydrogenase	protein_coding
LOC101243658	0.978233	1.1406	0.968585	0.645194	0.788389	0.737098	1.34199	1.43351	1.1822	1.18676	0.733428	1.17621	1.7727	1.29317	1.27323	1.10573	1.15518	1.51859	2.00078	1.43668	0.974027	1.40109	1.05938	1.17238	101243658	Protein TONSOKU	protein_coding	GO:0016020,GO:0005654,GO:0005634,GO:0051301,GO:0006325,GO:0000086,GO:0009933,GO:0009934	membrane|nucleoplasm|nucleus|cell division|chromatin organization|G2/M transition of mitotic cell cycle|meristem structural organization|regulation of meristem structural organization
LOC101243660	29.0342	24.3352	29.7524	23.3324	28.1781	27.7741	21.9272	24.7951	27.2376	26.1453	27.9406	25.7767	20.5711	15.9101	27.0167	16.1727	23.6041	14.3472	22.723	22.866	34.3297	21.5419	22.5449	27.9228	101243660		protein_coding
LOC101243662	30.5736	32.3145	30.2354	28.1128	23.9941	26.3187	27.4704	28.9741	26.1805	32.9125	33.7014	28.0376	25.9791	23.9568	23.9064	18.9498	25.4453	23.7505	26.5227	26.7563	28.2013	29.7021	28.4445	24.8877	101243662	Protein transport protein Sec24-like At3g07100	protein_coding	GO:0030127,GO:0005789,GO:0033116,GO:0000139,GO:0008270,GO:0007029,GO:0080119,GO:0006888,GO:0007030,GO:0006886,GO:0048232,GO:0032876,GO:0008361	COPII vesicle coat|endoplasmic reticulum membrane|endoplasmic reticulum-Golgi intermediate compartment membrane|Golgi membrane|zinc ion binding|endoplasmic reticulum organization|ER body organization|ER to Golgi vesicle-mediated transport|Golgi organization|intracellular protein transport|male gamete generation|negative regulation of DNA endoreduplication|regulation of cell size	sly04141	Protein processing in endoplasmic reticulum
LOC101243664	5.71312	5.09148	5.24128	2.54802	2.6861	2.66197	4.26288	2.61763	3.25702	2.55623	1.80899	3.12173	3.44308	3.26208	2.66481	2.02078	1.9065	2.94993	4.15377	3.05266	2.68908	2.42353	1.56795	1.95665	101243664	Mediator of RNA polymerase II transcription subunit 9	protein_coding	GO:0016592	mediator complex
LOC101243665	0.0245524	0	0.144293	0.0244231	0.0472846	0.0244895	0.0510084	0.0247022	0.201276	0.0250258	0.0250895	0	0.0523107	0.0746509	0.0513537	0.260532	0.0851301	0.0255952	0.0272564	0.137652	0.0249901	0.21128	0.0998447	0	101243665	Late embryogenesis abundant protein ECP63	protein_coding	GO:0005829	cytosol
LOC101243667	0.0554575	0.109658	0.869122	0.082748	0.720924	0.553154	0.115215	0.167388	0.142072	2.65676	3.03189	0.0581485	0.738477	0.281028	0.463979	0.411933	1.08963	0.260159	0.615651	1.5546	0.564461	2.62475	1.97333	0.401469	101243667		protein_coding
LOC101243668	5.22342	9.02538	3.34125	5.35978	6.96146	8.32253	14.9087	16.0876	14.5582	9.3938	3.73342	14.6626	8.94027	8.66273	5.00658	4.16475	4.88338	7.78908	13.3294	13.6156	9.20283	10.5805	10.3351	6.92914	101243668	BEL1-like homeodomain protein 8	protein_coding	GO:0005634,GO:0003677,GO:0003700,GO:0010229,GO:0080006,GO:0010076,GO:0010077,GO:0007389,GO:1905393,GO:0010223,GO:0010228	nucleus|DNA binding|DNA-binding transcription factor activity|inflorescence development|internode patterning|maintenance of floral meristem identity|maintenance of inflorescence meristem identity|pattern specification process|plant organ formation|secondary shoot formation|vegetative to reproductive phase transition of meristem
LOC101243669	2.72165	2.3247	2.65676	1.61149	1.68477	2.18836	1.97132	2.82208	1.86878	1.64183	1.54195	1.69864	2.13999	2.73022	2.87534	3.48723	2.39663	2.8276	2.45616	1.59854	2.54403	1.36421	1.60935	1.48465	101243669	Probable ubiquitin-like-specific protease 2A	protein_coding	GO:0070139,GO:0016926	SUMO-specific endopeptidase activity|protein desumoylation
LOC101243671	4.1297	10.9391	5.31702	1.91188	2.35096	0.595849	3.15665	1.09752	2.34214	1.24427	0.610448	1.93357	0.968405	1.39514	1.43961	0.358289	0.300186	0.270762	1.038	1.80564	3.22519	1.03371	2.03322	0.636389	101243671	Uncharacterized protein At5g65660	protein_coding	GO:0016021,GO:0005886	integral component of membrane|plasma membrane
LOC101243672	0.526019	0.51379	0.9808	0.233255	0.305133	0.322388	0.335747	0.669506	0.31822	0.484484	0.440384	0.538253	1.28951	0.623039	0.94778	1.00875	0.915591	1.37421	1.09754	0.554289	0.419286	0.899854	0.740956	0.698774	101243672	DNA repair protein RAD5B	protein_coding	GO:0009941,GO:0005634,GO:0005524,GO:0004386,GO:0003676,GO:0008270,GO:0006325,GO:0006281	chloroplast envelope|nucleus|ATP binding|helicase activity|nucleic acid binding|zinc ion binding|chromatin organization|DNA repair
LOC101243673	11.651	13.4135	13.1493	8.54772	9.71734	9.22168	9.45554	11.4042	9.52619	9.12234	6.97896	10.0253	10.8371	8.33701	10.2764	6.91171	10.1317	9.3299	11.9949	11.3726	12.0662	7.36819	6.46655	11.8862	101243673	Zinc finger CCCH domain-containing protein 64	protein_coding	GO:0005829,GO:0003677,GO:0046872	cytosol|DNA binding|metal ion binding
LOC101243675	0.130149	0.128674	0.662895	0.0258927	0.125325	0.0259632	0.135195	0.0523773	0.133367	0.875548	0	0.0545858	0.110917	0.158286	0.326663	0.248589	0.0601685	0.0542709	0.144483	1.51773	0.0529877	0.0559985	0.105853	0.11596	101243675	CEN-like protein 1	protein_coding	GO:0005737	cytoplasm
LOC101243676	0.656143	0.672731	0.559375	0.652687	0.397813	0.339351	0.896151	0.464548	0.659915	0.743106	0.347666	0.280289	0.647205	0.70194	0.457462	0.709145	0.421303	0.633345	0.512581	0.885598	0.408125	0.418244	0.16059	0.378914	101243676	Pentatricopeptide repeat-containing protein At4g25270, chloroplastic	protein_coding
LOC101243677	13.9715	6.53178	1.83881	2.62157	5.90985	4.24913	4.12518	3.01476	4.9203	2.0607	0.516487	7.49507	4.2305	2.59783	2.94493	0.459707	0.917958	1.05379	6.69303	5.303	8.23103	2.29118	1.06439	4.58369	101243677		protein_coding
LOC101243678	2.5681	3.30547	4.65117	2.84377	3.12613	4.25309	3.17099	3.46128	1.73785	3.95113	6.33789	1.57498	2.47767	2.11166	2.58437	4.37042	4.98419	3.18231	2.4206	2.3906	2.07138	4.2739	2.31529	3.34584	101243678		non_coding
LOC101243680	0.0171283	0	0	0	0	0.0170845	0	0.0172329	0	0	0	0	0	0	0	0	0	0	0	0.0192059	0	0	0	0	101243680		protein_coding
LOC101243681	26.8615	24.3888	30.6067	24.8333	24.4504	20.0295	20.7363	22.4337	23.8086	26.2316	36.292	24.2621	22.9957	23.5236	26.071	24.1638	23.8801	24.6288	28.0432	25.7731	30.0189	24.3289	22.4881	27.1174	101243681	DNA polymerase delta small subunit	protein_coding	GO:0043625,GO:0003677,GO:0003887,GO:0006271	delta DNA polymerase complex|DNA binding|DNA-directed DNA polymerase activity|DNA strand elongation involved in DNA replication	sly03030,sly03410,sly03420,sly03430,sly03440	DNA replication|Base excision repair|Nucleotide excision repair|Mismatch repair|Homologous recombination
LOC101243683	26.4553	26.2971	24.509	18.24	17.7787	15.9435	23.0672	22.1722	17.5374	18.0801	16.7391	20.1723	17.2795	13.0216	14.5036	10.8515	11.868	13.1216	17.7542	16.4108	21.1005	14.2103	13.2422	17.1075	101243683	Rab GTPase-activating protein 22	protein_coding
LOC101243684	0.283229	0.280019	0.673736	0	0.0389615	0.443935	1.42902	0.773456	0.870697	0.123725	0.826931	0.212123	0.258618	2.09137	3.46978	3.90705	4.06844	10.1232	0.898347	0.86201	0.535374	0.652839	1.15178	0.270377	101243684	Protein RESPONSE TO LOW SULFUR 3	protein_coding	GO:0098869	cellular oxidant detoxification
LOC101243686	0	0.110042	0.0272553	0	0	0	0.0289048	0	0	0	0	0	0	0	0.0291004	0	0	0	0	0	0	0	0	0	101243686		protein_coding
LOC101243687	3.33154	3.09444	3.02812	2.2157	3.14334	2.56648	2.91217	3.40983	2.43992	2.64226	2.34484	2.70799	2.71037	3.01646	2.74111	3.00543	3.25126	3.11274	2.69656	2.51913	3.11732	2.73676	1.95217	3.79597	101243687		protein_coding
LOC101243688	0.0397847	0	0	0	0	0	0	0	0	0	0.0406551	0	0.0423822	0	0	0	0	0	0.0441662	0.0446103	0	0	0	0	101243688	Cell wall / vacuolar inhibitor of fructosidase 1	protein_coding	GO:0005618,GO:0005773,GO:0004857,GO:0043086	cell wall|vacuole|enzyme inhibitor activity|negative regulation of catalytic activity
LOC101243689	0.581077	0.726242	0.536943	0.414427	0.749569	0.306198	0.558049	0.496378	0.516801	0.603457	0.392125	0.218419	0.455501	0.555582	0.252248	0.395553	0.608229	0.434317	0.511189	0.553209	0.278979	0.636834	0.289803	0.402949	101243689	Pentatricopeptide repeat-containing protein At5g66520	protein_coding
LOC101243690	0.259369	0.303053	0.138573	0.117274	0.158935	0.635004	0.367397	0.284675	0.289945	0.432607	0.0481898	0.370848	0.125592	0.262869	0.46852	0.175143	0.272518	0.319547	0.183231	0.105756	0.335992	0.25363	0.407518	0.472691	101243690	Protein kish	protein_coding	GO:0005789,GO:0000139,GO:0016021,GO:0046907,GO:0009306,GO:0016192	endoplasmic reticulum membrane|Golgi membrane|integral component of membrane|intracellular transport|protein secretion|vesicle-mediated transport
LOC101243692	12.9049	11.1758	21.6807	29.662	21.8236	23.1749	24.6268	18.5721	32.2397	17.0133	19.6742	23.3693	17.974	17.8055	29.0738	20.1935	12.8073	14.1497	12.7807	17.6077	18.3635	15.0942	17.6063	15.8144	101243692	NAC domain-containing protein	protein_coding	GO:0005634,GO:0003677,GO:0003700	nucleus|DNA binding|DNA-binding transcription factor activity
LOC101243695	0.111174	0.204126	0.342238	0	0.0917598	0	0.0989863	0.319579	0.0325494	0.0647531	0.032459	0.049958	0.236865	0.531178	0.0498282	0.101117	0.0550675	0.132453	1.00497	0.427401	0.0808257	0.444175	0.0807322	0	101243695	Alpha-1,3-arabinosyltransferase XAT3	protein_coding
LOC101243696	4.00754	5.24562	3.1237	3.48111	4.48404	10.4717	2.81436	2.38513	2.66063	5.46561	3.17235	4.46833	15.6938	7.98021	26.8879	5.5103	12.2644	9.50294	2.97638	2.68985	10.7145	7.559	4.93503	7.92079	101243696	pleckstrin homology-like domain-containing protein	protein_coding
LOC101243697	0.246051	0.168412	0.129772	0.0188273	0.0364509	0	0.137625	0.22851	0.23274	0.077168	0.0193411	0.158763	0.120976	0.191824	0.296908	0.241008	0.218751	0.394619	0.441241	0.275895	0.0770577	0.386822	0.0192421	0.210795	101243697		protein_coding
LOC101243699	57.9794	22.4269	74.5124	36.7212	29.8004	27.0703	91.5609	70.3422	80.9145	43.7932	110.355	54.6201	19.3896	18.6384	16.6343	14.7003	11.1424	14.9768	80.8531	102.771	38.3158	52.8093	51.834	29.2639	101243699	metal ion binding protein	protein_coding	GO:0046872,GO:0030001	metal ion binding|metal ion transport
LOC101243701	0.964109	0.630566	0.566602	1.04756	0.314218	0.325478	0.862818	0.746148	0.395179	0.408199	0.636592	0.544327	0.205411	0.646401	0.170629	0.330522	0.445712	0.525724	0.625707	0.515577	0.528391	0.351003	0.165874	0.280828	101243701	Transcription factor MYB52	protein_coding	GO:0005634,GO:0003677,GO:0003700,GO:0071555,GO:1901347,GO:0009834,GO:1901348,GO:2000652,GO:0009737,GO:1902074,GO:0009414	nucleus|DNA binding|DNA-binding transcription factor activity|cell wall organization|negative regulation of secondary cell wall biogenesis|plant-type secondary cell wall biogenesis|positive regulation of secondary cell wall biogenesis|regulation of secondary cell wall biogenesis|response to abscisic acid|response to salt|response to water deprivation
LOC101243702	75.5363	71.8561	72.2087	71.1691	67.0626	64.4262	58.2689	71.0945	61.2834	67.0808	81.3032	67.8388	63.7474	58.0585	52.2386	57.3299	54.9194	52.0651	62.8775	60.7413	71.1706	57.0806	56.2402	67.4533	101243702	Receptor-like protein kinase 7	protein_coding	GO:0016021,GO:0005886,GO:0009506,GO:0005524,GO:0042802,GO:0001653,GO:0004672,GO:0004674,GO:0045087,GO:0046777,GO:0006979,GO:0009845	integral component of membrane|plasma membrane|plasmodesma|ATP binding|identical protein binding|peptide receptor activity|protein kinase activity|protein serine/threonine kinase activity|innate immune response|protein autophosphorylation|response to oxidative stress|seed germination
LOC101243704	14.1809	18.8075	15.7775	10.4936	12.5371	11.705	13.0112	12.9003	10.81	16.9725	15.097	11.1906	13.7382	14.4473	11.5491	11.1154	12.6492	13.1349	14.8101	13.3246	10.9887	16.0245	11.202	11.2811	101243704	probable ubiquitin-conjugating enzyme E2 16	protein_coding	GO:0005634,GO:0005524,GO:0061631,GO:0043161	nucleus|ATP binding|ubiquitin conjugating enzyme activity|proteasome-mediated ubiquitin-dependent protein catabolic process	sly04120	Ubiquitin mediated proteolysis
LOC101243705	22.1462	26.5088	22.5799	17.5658	20.1939	25.4046	24.237	21.3582	19.5862	30.3183	33.4258	20.3109	19.4078	19.19	19.4038	17.5983	22.0778	22.3053	24.0759	21.8083	18.3153	29.3229	33.7099	18.1839	101243705	DEAD-box ATP-dependent RNA helicase 38	protein_coding	GO:0005737,GO:0005635,GO:0005886,GO:0005524,GO:0003723,GO:0003724,GO:0008186,GO:0016973,GO:0009737,GO:0009409,GO:0009408	cytoplasm|nuclear envelope|plasma membrane|ATP binding|RNA binding|RNA helicase activity|RNA-dependent ATPase activity|poly(A)+ mRNA export from nucleus|response to abscisic acid|response to cold|response to heat	sly03013,sly03015	Nucleocytoplasmic transport|mRNA surveillance pathway
[truncated: 24,352 more rows]
