# Supplementary material for: Tomato activates ethylene signaling to maintain pathogenesis-related genes expression for conferring bacterial wilt resistance
Source: Front Plant Sci. 2026 Feb 16;16:1753391. doi: 10.3389/fpls.2025.1753391 (PMC12950712; doi:10.3389/fpls.2025.1753391)
Supplement: Supplementary file 2 [file DataSheet2.xlsx]

## Sheet: enrichment-go-LM04_056_3_RS-vs-
id	Term	Category	ListHits	ListTotal	PopHits	PopTotal	p-value	q-value	Enrichment_score	geneID
GO:0003700	DNA-binding transcription factor activity	molecular_function	295	2652	1415	22512	4.87437e-24	1.01923e-20	1.76973	TRINITY_DN10122_c0_g1_i2_4;TRINITY_DN10143_c0_g1_i4_2;TRINITY_DN10252_c0_g1_i3_12;TRINITY_DN10324_c0_g1_i1_4;TRINITY_DN10345_c0_g1_i1_1;TRINITY_DN10358_c0_g1_i4_12;TRINITY_DN10384_c0_g2_i3_4;TRINITY_DN10415_c0_g1_i1_7;TRINITY_DN10498_c0_g1_i1_10;TRINITY_DN10521_c0_g1_i3_5;TRINITY_DN10529_c0_g1_i1_1;TRINITY_DN10532_c0_g1_i3_2;TRINITY_DN10534_c0_g1_i3_12;TRINITY_DN10560_c0_g2_i2_6;TRINITY_DN10584_c…
GO:0005886	plasma membrane	cellular_component	463	2652	2910	22512	5.91044e-13	6.17936e-10	1.35061	TRINITY_DN10139_c0_g1_i4_1;TRINITY_DN10148_c0_g1_i1_12;TRINITY_DN10155_c0_g1_i2_6;TRINITY_DN10191_c0_g1_i2_9;TRINITY_DN10201_c0_g1_i5_8;TRINITY_DN10210_c0_g1_i1_5;TRINITY_DN10242_c0_g1_i2_9;TRINITY_DN10291_c0_g1_i3_7;TRINITY_DN10314_c0_g1_i1_2;TRINITY_DN10460_c0_g1_i1_9;TRINITY_DN10480_c0_g1_i2_11;TRINITY_DN10482_c0_g1_i1_5;TRINITY_DN10578_c0_g1_i3_5;TRINITY_DN10664_c0_g1_i4_11;TRINITY_DN10740_c0…
GO:0010200	response to chitin	biological_process	45	2652	141	22512	1.76355e-10	1.22919e-07	2.70916	TRINITY_DN10384_c0_g2_i3_4;TRINITY_DN10595_c0_g1_i2_9;TRINITY_DN11121_c0_g1_i4_7;TRINITY_DN11634_c0_g1_i3_5;TRINITY_DN11966_c0_g1_i2_6;TRINITY_DN12097_c0_g1_i2_6;TRINITY_DN12290_c0_g1_i2_5;TRINITY_DN12658_c0_g1_i2_6;TRINITY_DN12746_c0_g1_i4_5;TRINITY_DN12949_c0_g1_i1_1;TRINITY_DN13201_c0_g1_i2_8;TRINITY_DN13268_c0_g1_i4_2;TRINITY_DN13322_c0_g1_i1_2;TRINITY_DN13846_c0_g1_i2_7;TRINITY_DN14648_c0_g1…
GO:0006952	defense response	biological_process	122	2652	600	22512	8.25205e-10	4.31376e-07	1.72603	TRINITY_DN10288_c0_g1_i3_6;TRINITY_DN10384_c0_g2_i3_4;TRINITY_DN10498_c0_g1_i1_10;TRINITY_DN10529_c0_g1_i1_1;TRINITY_DN10547_c0_g1_i1_8;TRINITY_DN10603_c0_g1_i1_11;TRINITY_DN10974_c0_g2_i1_8;TRINITY_DN11005_c0_g1_i3_10;TRINITY_DN11211_c0_g2_i3_5;TRINITY_DN11634_c0_g1_i3_5;TRINITY_DN11724_c0_g1_i2_4;TRINITY_DN12097_c0_g1_i2_6;TRINITY_DN12161_c0_g2_i3_6;TRINITY_DN12780_c0_g1_i3_8;TRINITY_DN13268_c0…
GO:0016021	integral component of membrane	cellular_component	619	2652	4312	22512	6.54212e-09	2.73591e-06	1.21858	TRINITY_DN10086_c0_g1_i2_11;TRINITY_DN10148_c0_g1_i1_12;TRINITY_DN10155_c0_g1_i2_6;TRINITY_DN10163_c0_g1_i1_1;TRINITY_DN10191_c0_g1_i1_4;TRINITY_DN10191_c0_g1_i2_9;TRINITY_DN10242_c0_g1_i2_9;TRINITY_DN10290_c0_g1_i1_6;TRINITY_DN10291_c0_g1_i3_7;TRINITY_DN10294_c0_g2_i1_3;TRINITY_DN102_c0_g1_i1_9;TRINITY_DN10314_c0_g1_i1_2;TRINITY_DN10333_c0_g2_i1_1;TRINITY_DN10432_c0_g1_i1_6;TRINITY_DN10445_c0_g1…
GO:0005506	iron ion binding	molecular_function	71	2652	307	22512	1.49287e-08	5.20265e-06	1.96318	TRINITY_DN10736_c0_g1_i3_3;TRINITY_DN10856_c0_g1_i1_11;TRINITY_DN11005_c0_g1_i4_8;TRINITY_DN11537_c0_g2_i1_1;TRINITY_DN12113_c0_g1_i2_7;TRINITY_DN12359_c0_g2_i1_2;TRINITY_DN12401_c0_g1_i1_4;TRINITY_DN12487_c0_g1_i8_9;TRINITY_DN12489_c0_g1_i1_5;TRINITY_DN12578_c0_g1_i2_7;TRINITY_DN12895_c0_g1_i1_12;TRINITY_DN12916_c0_g1_i1_12;TRINITY_DN13089_c0_g3_i3_10;TRINITY_DN13643_c0_g1_i1_9;TRINITY_DN13762_c…
GO:0020037	heme binding	molecular_function	86	2652	406	22512	3.81825e-08	1.14057e-05	1.7981	TRINITY_DN10570_c0_g1_i4_11;TRINITY_DN10736_c0_g1_i3_3;TRINITY_DN10856_c0_g1_i1_11;TRINITY_DN11005_c0_g1_i4_8;TRINITY_DN11680_c0_g1_i1_5;TRINITY_DN12113_c0_g1_i2_7;TRINITY_DN12183_c0_g1_i2_1;TRINITY_DN12359_c0_g2_i1_2;TRINITY_DN12401_c0_g1_i1_4;TRINITY_DN12487_c0_g1_i8_9;TRINITY_DN12489_c0_g1_i1_5;TRINITY_DN12490_c0_g2_i1_6;TRINITY_DN12578_c0_g1_i2_7;TRINITY_DN12895_c0_g1_i1_12;TRINITY_DN12916_c0…
GO:0016705	oxidoreductase activity, acting on paired donors, with incorporation or reduction of molecular oxygen	molecular_function	37	2652	124	22512	5.27273e-08	1.23377e-05	2.53291	TRINITY_DN10972_c0_g2_i1_11;TRINITY_DN12359_c0_g2_i1_2;TRINITY_DN12401_c0_g1_i1_4;TRINITY_DN12487_c0_g1_i8_9;TRINITY_DN12489_c0_g1_i1_5;TRINITY_DN12578_c0_g1_i2_7;TRINITY_DN12916_c0_g1_i1_12;TRINITY_DN13089_c0_g3_i3_10;TRINITY_DN13643_c0_g1_i1_9;TRINITY_DN13845_c0_g1_i3_10;TRINITY_DN14154_c0_g1_i5_9;TRINITY_DN14894_c0_g1_i5_11;TRINITY_DN14996_c0_g1_i1_4;TRINITY_DN15355_c0_g1_i13_7;TRINITY_DN15828…
GO:0043565	sequence-specific DNA binding	molecular_function	144	2652	791	22512	5.31036e-08	1.23377e-05	1.54535	TRINITY_DN10143_c0_g1_i4_2;TRINITY_DN10252_c0_g1_i3_12;TRINITY_DN10324_c0_g1_i1_4;TRINITY_DN10384_c0_g2_i3_4;TRINITY_DN10415_c0_g1_i1_7;TRINITY_DN10521_c0_g1_i3_5;TRINITY_DN10532_c0_g1_i3_2;TRINITY_DN10595_c0_g1_i2_9;TRINITY_DN1075_c0_g1_i1_12;TRINITY_DN10823_c0_g1_i1_1;TRINITY_DN11013_c0_g1_i1_10;TRINITY_DN11027_c0_g2_i1_2;TRINITY_DN11121_c0_g1_i4_7;TRINITY_DN11208_c0_g1_i1_9;TRINITY_DN11327_c0_…
GO:0046592	polyamine oxidase activity	molecular_function	10	2652	16	22512	2.06654e-06	0.000426581	5.30543	TRINITY_DN11703_c0_g1_i2_3;TRINITY_DN13810_c0_g1_i7_9;TRINITY_DN14192_c0_g2_i2_12;TRINITY_DN14628_c0_g1_i7_8;TRINITY_DN14936_c0_g1_i12_11;TRINITY_DN14941_c0_g1_i2_8;TRINITY_DN15448_c0_g4_i3_3;TRINITY_DN15450_c1_g1_i2_6;TRINITY_DN15659_c0_g1_i7_6;TRINITY_DN17812_c0_g1_i1_9
GO:0004737	pyruvate decarboxylase activity	molecular_function	7	2652	8	22512	2.24409e-06	0.000426581	7.4276	TRINITY_DN12493_c0_g1_i1_3;TRINITY_DN13210_c0_g1_i10_3;TRINITY_DN13622_c0_g1_i8_5;TRINITY_DN14616_c0_g1_i3_7;TRINITY_DN14750_c0_g1_i13_1;TRINITY_DN25997_c0_g1_i1_1;TRINITY_DN7999_c0_g1_i2_6
GO:0031408	oxylipin biosynthetic process	biological_process	20	2652	57	22512	3.89114e-06	0.00067803	2.97849	TRINITY_DN11168_c0_g1_i2_9;TRINITY_DN12514_c0_g1_i5_1;TRINITY_DN12872_c0_g1_i6_5;TRINITY_DN13338_c0_g1_i1_7;TRINITY_DN14126_c0_g1_i1_1;TRINITY_DN14547_c0_g1_i10_12;TRINITY_DN14611_c0_g1_i8_8;TRINITY_DN14856_c0_g1_i4_6;TRINITY_DN14906_c0_g1_i18_3;TRINITY_DN15074_c0_g2_i2_11;TRINITY_DN15332_c0_g1_i9_2;TRINITY_DN15421_c1_g1_i14_8;TRINITY_DN15446_c0_g2_i1_2;TRINITY_DN15676_c0_g1_i3_10;TRINITY_DN15773…
GO:0009813	flavonoid biosynthetic process	biological_process	20	2652	58	22512	5.28473e-06	0.000799522	2.92713	TRINITY_DN10900_c0_g1_i1_7;TRINITY_DN12640_c0_g2_i1_5;TRINITY_DN13406_c0_g1_i2_1;TRINITY_DN13743_c0_g2_i3_10;TRINITY_DN13859_c0_g2_i1_1;TRINITY_DN14479_c0_g1_i7_10;TRINITY_DN14861_c0_g1_i2_11;TRINITY_DN15223_c0_g1_i2_2;TRINITY_DN15479_c0_g1_i3_12;TRINITY_DN15647_c0_g1_i7_4;TRINITY_DN15664_c0_g1_i1_2;TRINITY_DN17592_c0_g1_i1_6;TRINITY_DN22159_c0_g1_i1_6;TRINITY_DN26059_c0_g1_i1_10;TRINITY_DN2650_c…
GO:0005576	extracellular region	cellular_component	118	2652	673	22512	5.5967e-06	0.000799522	1.48836	TRINITY_DN10603_c0_g1_i1_11;TRINITY_DN10623_c0_g1_i4_11;TRINITY_DN1109_c0_g1_i1_2;TRINITY_DN11470_c0_g1_i1_1;TRINITY_DN11680_c0_g1_i1_5;TRINITY_DN12085_c0_g1_i5_8;TRINITY_DN12394_c0_g2_i6_12;TRINITY_DN12624_c0_g1_i2_11;TRINITY_DN12955_c0_g1_i1_1;TRINITY_DN13034_c0_g1_i9_2;TRINITY_DN13044_c0_g1_i2_1;TRINITY_DN13286_c0_g1_i1_5;TRINITY_DN13286_c0_g1_i1_8;TRINITY_DN13335_c0_g1_i3_4;TRINITY_DN13383_c0…
GO:0046983	protein dimerization activity	molecular_function	63	2652	305	22512	5.73546e-06	0.000799522	1.7534	TRINITY_DN10345_c0_g1_i1_1;TRINITY_DN10369_c0_g1_i1_5;TRINITY_DN10560_c0_g2_i2_6;TRINITY_DN1075_c0_g1_i1_12;TRINITY_DN10766_c0_g2_i1_5;TRINITY_DN10872_c0_g1_i3_4;TRINITY_DN11037_c0_g1_i3_10;TRINITY_DN11239_c0_g1_i3_12;TRINITY_DN11293_c0_g1_i4_5;TRINITY_DN1144_c0_g1_i1_2;TRINITY_DN11791_c0_g1_i5_9;TRINITY_DN11839_c0_g1_i3_9;TRINITY_DN11839_c1_g1_i1_9;TRINITY_DN11867_c0_g1_i3_6;TRINITY_DN11976_c0_g…
GO:0004497	monooxygenase activity	molecular_function	42	2652	179	22512	8.40888e-06	0.00109894	1.99176	TRINITY_DN12359_c0_g2_i1_2;TRINITY_DN12401_c0_g1_i1_4;TRINITY_DN12487_c0_g1_i8_9;TRINITY_DN12489_c0_g1_i1_5;TRINITY_DN12578_c0_g1_i2_7;TRINITY_DN12895_c0_g1_i1_12;TRINITY_DN12916_c0_g1_i1_12;TRINITY_DN13089_c0_g3_i3_10;TRINITY_DN13643_c0_g1_i1_9;TRINITY_DN13762_c0_g1_i2_12;TRINITY_DN13845_c0_g1_i3_10;TRINITY_DN14154_c0_g1_i5_9;TRINITY_DN14894_c0_g1_i5_11;TRINITY_DN14941_c0_g1_i1_2;TRINITY_DN15355…
GO:0008194	UDP-glycosyltransferase activity	molecular_function	20	2652	60	22512	9.49662e-06	0.00116808	2.82956	TRINITY_DN10531_c0_g1_i2_8;TRINITY_DN10907_c0_g1_i3_6;TRINITY_DN12566_c0_g2_i1_3;TRINITY_DN14637_c0_g1_i2_1;TRINITY_DN15863_c0_g2_i1_8;TRINITY_DN16288_c0_g1_i18_11;TRINITY_DN16368_c1_g2_i12_6;TRINITY_DN16590_c1_g5_i1_6;TRINITY_DN16842_c4_g1_i22_2;TRINITY_DN18017_c0_g1_i1_10;TRINITY_DN22504_c0_g1_i1_5;TRINITY_DN22811_c0_g1_i1_4;TRINITY_DN23979_c0_g1_i1_6;TRINITY_DN25326_c0_g1_i1_11;TRINITY_DN2666_…
GO:0005516	calmodulin binding	molecular_function	56	2652	268	22512	1.29971e-05	0.00150983	1.77376	TRINITY_DN10795_c0_g1_i2_1;TRINITY_DN11612_c0_g1_i2_5;TRINITY_DN12473_c0_g1_i2_5;TRINITY_DN12726_c0_g1_i1_12;TRINITY_DN12949_c0_g1_i1_1;TRINITY_DN13071_c0_g1_i5_12;TRINITY_DN13225_c0_g1_i5_5;TRINITY_DN13567_c0_g1_i1_9;TRINITY_DN14029_c0_g1_i3_1;TRINITY_DN14106_c0_g1_i11_10;TRINITY_DN14189_c0_g1_i1_8;TRINITY_DN14298_c0_g1_i10_9;TRINITY_DN14315_c0_g1_i9_10;TRINITY_DN14870_c0_g1_i6_11;TRINITY_DN1509…
GO:0031418	L-ascorbic acid binding	molecular_function	19	2652	58	22512	2.08873e-05	0.00212394	2.78078	TRINITY_DN13743_c0_g2_i3_10;TRINITY_DN14345_c0_g1_i2_8;TRINITY_DN14345_c0_g1_i4_1;TRINITY_DN14707_c0_g2_i1_10;TRINITY_DN14787_c0_g1_i4_1;TRINITY_DN14851_c0_g5_i2_11;TRINITY_DN14861_c0_g1_i2_11;TRINITY_DN15014_c0_g1_i5_7;TRINITY_DN15398_c0_g2_i1_11;TRINITY_DN15455_c0_g1_i12_8;TRINITY_DN15479_c0_g1_i3_12;TRINITY_DN15664_c0_g1_i1_2;TRINITY_DN15698_c0_g1_i2_11;TRINITY_DN15857_c0_g1_i4_7;TRINITY_DN160…
GO:0080043	quercetin 3-O-glucosyltransferase activity	molecular_function	16	2652	44	22512	2.13308e-05	0.00212394	3.0868	TRINITY_DN10531_c0_g1_i2_8;TRINITY_DN10907_c0_g1_i3_6;TRINITY_DN12566_c0_g2_i1_3;TRINITY_DN14637_c0_g1_i2_1;TRINITY_DN16590_c1_g5_i1_6;TRINITY_DN18017_c0_g1_i1_10;TRINITY_DN22504_c0_g1_i1_5;TRINITY_DN22811_c0_g1_i1_4;TRINITY_DN23979_c0_g1_i1_6;TRINITY_DN25326_c0_g1_i1_11;TRINITY_DN2666_c0_g1_i2_8;TRINITY_DN29019_c0_g1_i1_10;TRINITY_DN406_c0_g1_i1_10;TRINITY_DN5294_c0_g1_i1_2;TRINITY_DN7172_c0_g1_…
GO:0080044	quercetin 7-O-glucosyltransferase activity	molecular_function	16	2652	44	22512	2.13308e-05	0.00212394	3.0868	TRINITY_DN10531_c0_g1_i2_8;TRINITY_DN10907_c0_g1_i3_6;TRINITY_DN12566_c0_g2_i1_3;TRINITY_DN14637_c0_g1_i2_1;TRINITY_DN16590_c1_g5_i1_6;TRINITY_DN18017_c0_g1_i1_10;TRINITY_DN22504_c0_g1_i1_5;TRINITY_DN22811_c0_g1_i1_4;TRINITY_DN23979_c0_g1_i1_6;TRINITY_DN25326_c0_g1_i1_11;TRINITY_DN2666_c0_g1_i2_8;TRINITY_DN29019_c0_g1_i1_10;TRINITY_DN406_c0_g1_i1_10;TRINITY_DN5294_c0_g1_i1_2;TRINITY_DN7172_c0_g1_…
GO:0015297	antiporter activity	molecular_function	34	2652	142	22512	3.75837e-05	0.00357216	2.0325	TRINITY_DN10445_c0_g1_i1_4;TRINITY_DN10677_c0_g1_i1_2;TRINITY_DN12081_c0_g1_i1_5;TRINITY_DN12081_c0_g3_i1_5;TRINITY_DN12481_c0_g1_i3_11;TRINITY_DN12925_c0_g1_i5_8;TRINITY_DN13675_c0_g1_i4_3;TRINITY_DN13849_c0_g1_i13_5;TRINITY_DN13901_c0_g1_i7_2;TRINITY_DN14284_c0_g1_i8_6;TRINITY_DN14602_c0_g1_i9_8;TRINITY_DN14758_c0_g2_i1_9;TRINITY_DN15275_c0_g1_i6_8;TRINITY_DN15647_c0_g1_i7_4;TRINITY_DN15737_c0_…
GO:0006598	polyamine catabolic process	biological_process	9	2652	17	22512	4.31097e-05	0.00391924	4.49401	TRINITY_DN11703_c0_g1_i2_3;TRINITY_DN13810_c0_g1_i7_9;TRINITY_DN14192_c0_g2_i2_12;TRINITY_DN14628_c0_g1_i7_8;TRINITY_DN14936_c0_g1_i12_11;TRINITY_DN14941_c0_g1_i2_8;TRINITY_DN15448_c0_g4_i3_3;TRINITY_DN15450_c1_g1_i2_6;TRINITY_DN15659_c0_g1_i7_6
GO:0043231	intracellular membrane-bounded organelle	cellular_component	34	2652	145	22512	5.91074e-05	0.00514973	1.99045	TRINITY_DN10531_c0_g1_i2_8;TRINITY_DN10907_c0_g1_i3_6;TRINITY_DN12566_c0_g2_i1_3;TRINITY_DN14210_c0_g2_i1_9;TRINITY_DN14637_c0_g1_i2_1;TRINITY_DN14939_c0_g1_i20_3;TRINITY_DN15142_c0_g1_i18_5;TRINITY_DN15323_c0_g1_i1_8;TRINITY_DN15507_c0_g2_i17_4;TRINITY_DN15521_c0_g1_i22_4;TRINITY_DN15576_c0_g1_i24_9;TRINITY_DN15711_c0_g1_i2_3;TRINITY_DN15863_c0_g2_i1_8;TRINITY_DN16095_c0_g1_i6_1;TRINITY_DN16288_…
GO:0015238	drug transmembrane transporter activity	molecular_function	23	2652	85	22512	9.19801e-05	0.00769322	2.29694	TRINITY_DN10445_c0_g1_i1_4;TRINITY_DN10677_c0_g1_i1_2;TRINITY_DN12481_c0_g1_i3_11;TRINITY_DN13849_c0_g1_i13_5;TRINITY_DN13901_c0_g1_i7_2;TRINITY_DN14284_c0_g1_i8_6;TRINITY_DN14602_c0_g1_i9_8;TRINITY_DN15647_c0_g1_i7_4;TRINITY_DN16161_c0_g2_i10_10;TRINITY_DN16262_c0_g1_i11_7;TRINITY_DN16503_c0_g2_i4_6;TRINITY_DN18557_c0_g1_i1_9;TRINITY_DN19259_c0_g1_i1_9;TRINITY_DN23142_c0_g1_i1_1;TRINITY_DN23938_…
GO:0005345	purine nucleobase transmembrane transporter activity	molecular_function	8	2652	15	22512	0.00010965	0.00799669	4.5273	TRINITY_DN10460_c0_g1_i1_9;TRINITY_DN10530_c0_g1_i2_10;TRINITY_DN16491_c1_g8_i1_10;TRINITY_DN1651_c0_g1_i2_9;TRINITY_DN20728_c0_g1_i1_12;TRINITY_DN24709_c0_g1_i1_11;TRINITY_DN24810_c0_g1_i1_9;TRINITY_DN6793_c0_g1_i1_12
GO:0006863	purine nucleobase transport	biological_process	8	2652	15	22512	0.00010965	0.00799669	4.5273	TRINITY_DN10460_c0_g1_i1_9;TRINITY_DN10530_c0_g1_i2_10;TRINITY_DN16491_c1_g8_i1_10;TRINITY_DN1651_c0_g1_i2_9;TRINITY_DN20728_c0_g1_i1_12;TRINITY_DN24709_c0_g1_i1_11;TRINITY_DN24810_c0_g1_i1_9;TRINITY_DN6793_c0_g1_i1_12
GO:0015171	amino acid transmembrane transporter activity	molecular_function	19	2652	65	22512	0.00012061	0.00799669	2.48131	TRINITY_DN10887_c0_g1_i5_10;TRINITY_DN10960_c0_g1_i2_11;TRINITY_DN11686_c0_g1_i5_5;TRINITY_DN11760_c1_g1_i4_11;TRINITY_DN12362_c0_g1_i3_12;TRINITY_DN12677_c0_g1_i4_10;TRINITY_DN14545_c0_g1_i7_1;TRINITY_DN15660_c0_g1_i3_2;TRINITY_DN19027_c0_g1_i1_10;TRINITY_DN22998_c0_g1_i1_11;TRINITY_DN24108_c0_g1_i1_9;TRINITY_DN3021_c0_g1_i2_7;TRINITY_DN4145_c0_g1_i1_9;TRINITY_DN7245_c0_g1_i1_10;TRINITY_DN7612_c…
GO:0016042	lipid catabolic process	biological_process	41	2652	193	22512	0.000121008	0.00799669	1.8033	TRINITY_DN11134_c0_g1_i1_3;TRINITY_DN12569_c0_g1_i3_2;TRINITY_DN12624_c0_g1_i2_11;TRINITY_DN12780_c0_g1_i3_8;TRINITY_DN13496_c0_g1_i6_8;TRINITY_DN13848_c0_g1_i2_11;TRINITY_DN14409_c0_g1_i1_11;TRINITY_DN14552_c0_g1_i16_8;TRINITY_DN14763_c0_g1_i1_2;TRINITY_DN14888_c0_g1_i9_9;TRINITY_DN15047_c0_g4_i1_9;TRINITY_DN15113_c0_g1_i11_3;TRINITY_DN15236_c0_g1_i14_12;TRINITY_DN15581_c0_g1_i22_11;TRINITY_DN15…
GO:0015137	citrate transmembrane transporter activity	molecular_function	5	2652	6	22512	0.000122379	0.00799669	7.07391	TRINITY_DN12081_c0_g1_i1_5;TRINITY_DN12081_c0_g3_i1_5;TRINITY_DN17571_c0_g1_i1_2;TRINITY_DN20301_c0_g1_i1_7;TRINITY_DN582_c0_g1_i1_10
GO:0015746	citrate transport	biological_process	5	2652	6	22512	0.000122379	0.00799669	7.07391	TRINITY_DN12081_c0_g1_i1_5;TRINITY_DN12081_c0_g3_i1_5;TRINITY_DN17571_c0_g1_i1_2;TRINITY_DN20301_c0_g1_i1_7;TRINITY_DN582_c0_g1_i1_10
GO:0045486	naringenin 3-dioxygenase activity	molecular_function	5	2652	6	22512	0.000122379	0.00799669	7.07391	TRINITY_DN13743_c0_g2_i3_10;TRINITY_DN14861_c0_g1_i2_11;TRINITY_DN15479_c0_g1_i3_12;TRINITY_DN15664_c0_g1_i1_2;TRINITY_DN7960_c0_g1_i1_11
GO:0006405	RNA export from nucleus	biological_process	7	2652	12	22512	0.000144232	0.00887028	4.95173	TRINITY_DN15625_c0_g1_i6_9;TRINITY_DN15870_c0_g1_i19_8;TRINITY_DN16180_c1_g1_i1_3;TRINITY_DN16231_c0_g1_i11_1;TRINITY_DN16700_c0_g2_i16_1;TRINITY_DN16967_c0_g1_i5_7;TRINITY_DN17032_c1_g3_i15_2
GO:0034398	telomere tethering at nuclear periphery	biological_process	7	2652	12	22512	0.000144232	0.00887028	4.95173	TRINITY_DN15625_c0_g1_i6_9;TRINITY_DN15870_c0_g1_i19_8;TRINITY_DN16180_c1_g1_i1_3;TRINITY_DN16231_c0_g1_i11_1;TRINITY_DN16700_c0_g2_i16_1;TRINITY_DN16967_c0_g1_i5_7;TRINITY_DN17032_c1_g3_i15_2
GO:0004435	phosphatidylinositol phospholipase C activity	molecular_function	8	2652	16	22512	0.000196638	0.0117477	4.24434	TRINITY_DN14552_c0_g1_i16_8;TRINITY_DN14888_c0_g1_i9_9;TRINITY_DN15113_c0_g1_i11_3;TRINITY_DN15236_c0_g1_i14_12;TRINITY_DN16302_c1_g1_i5_7;TRINITY_DN16415_c0_g1_i6_12;TRINITY_DN16543_c0_g1_i2_6;TRINITY_DN26198_c0_g1_i1_4
GO:0003333	amino acid transmembrane transport	biological_process	18	2652	63	22512	0.000247583	0.0143805	2.42534	TRINITY_DN10887_c0_g1_i5_10;TRINITY_DN10960_c0_g1_i2_11;TRINITY_DN11686_c0_g1_i5_5;TRINITY_DN11760_c1_g1_i4_11;TRINITY_DN12362_c0_g1_i3_12;TRINITY_DN12677_c0_g1_i4_10;TRINITY_DN14545_c0_g1_i7_1;TRINITY_DN15660_c0_g1_i3_2;TRINITY_DN19027_c0_g1_i1_10;TRINITY_DN22998_c0_g1_i1_11;TRINITY_DN24108_c0_g1_i1_9;TRINITY_DN3021_c0_g1_i2_7;TRINITY_DN7245_c0_g1_i1_10;TRINITY_DN7612_c0_g1_i1_6;TRINITY_DN9145_c…
GO:0044614	nuclear pore cytoplasmic filaments	cellular_component	7	2652	13	22512	0.000280664	0.0158613	4.57083	TRINITY_DN15625_c0_g1_i6_9;TRINITY_DN15870_c0_g1_i19_8;TRINITY_DN16180_c1_g1_i1_3;TRINITY_DN16231_c0_g1_i11_1;TRINITY_DN16700_c0_g2_i16_1;TRINITY_DN16967_c0_g1_i5_7;TRINITY_DN17032_c1_g3_i15_2
GO:0015301	anion:anion antiporter activity	molecular_function	10	2652	25	22512	0.000308863	0.0168541	3.39548	TRINITY_DN15537_c0_g1_i13_3;TRINITY_DN15779_c0_g1_i8_11;TRINITY_DN15898_c0_g1_i15_10;TRINITY_DN16434_c0_g5_i5_10;TRINITY_DN16756_c0_g1_i1_4;TRINITY_DN18809_c0_g1_i1_1;TRINITY_DN4371_c0_g1_i1_12;TRINITY_DN5574_c0_g1_i1_7;TRINITY_DN5580_c0_g1_i1_11;TRINITY_DN9643_c0_g1_i1_1
GO:0016702	oxidoreductase activity, acting on single donors with incorporation of molecular oxygen, incorporation of two atoms of oxygen	molecular_function	12	2652	34	22512	0.000314353	0.0168541	2.99601	TRINITY_DN13338_c0_g1_i1_7;TRINITY_DN14126_c0_g1_i1_1;TRINITY_DN14547_c0_g1_i10_12;TRINITY_DN14856_c0_g1_i4_6;TRINITY_DN14906_c0_g1_i18_3;TRINITY_DN15074_c0_g2_i2_11;TRINITY_DN15332_c0_g1_i9_2;TRINITY_DN15421_c1_g1_i14_8;TRINITY_DN15773_c0_g1_i12_7;TRINITY_DN15777_c0_g1_i4_1;TRINITY_DN21913_c0_g1_i1_11;TRINITY_DN6065_c0_g1_i1_2
GO:1902446	regulation of shade avoidance	biological_process	6	2652	10	22512	0.000365733	0.0191187	5.09321	TRINITY_DN15625_c0_g1_i6_9;TRINITY_DN15870_c0_g1_i19_8;TRINITY_DN16180_c1_g1_i1_3;TRINITY_DN16700_c0_g2_i16_1;TRINITY_DN16967_c0_g1_i5_7;TRINITY_DN17032_c1_g3_i15_2
GO:0046244	salicylic acid catabolic process	biological_process	5	2652	7	22512	0.000386476	0.0197103	6.06335	TRINITY_DN10900_c0_g1_i1_7;TRINITY_DN13859_c0_g2_i1_1;TRINITY_DN3588_c0_g1_i2_10;TRINITY_DN4816_c0_g1_i2_4;TRINITY_DN6751_c0_g1_i5_3
GO:0009625	response to insect	biological_process	9	2652	22	22512	0.000508318	0.025307	3.47265	TRINITY_DN13317_c0_g1_i3_10;TRINITY_DN14851_c0_g1_i13_4;TRINITY_DN15482_c0_g1_i10_7;TRINITY_DN15571_c0_g1_i15_6;TRINITY_DN15709_c0_g1_i14_6;TRINITY_DN26647_c0_g1_i1_8;TRINITY_DN6759_c0_g1_i1_5;TRINITY_DN7039_c0_g1_i1_6;TRINITY_DN8618_c0_g1_i1_1
GO:0009873	ethylene-activated signaling pathway	biological_process	46	2652	239	22512	0.000526273	0.0255915	1.63381	TRINITY_DN10498_c0_g1_i1_10;TRINITY_DN10529_c0_g1_i1_1;TRINITY_DN10823_c0_g1_i1_1;TRINITY_DN10854_c0_g1_i4_10;TRINITY_DN10870_c0_g1_i2_10;TRINITY_DN11152_c0_g1_i1_8;TRINITY_DN12569_c0_g1_i2_11;TRINITY_DN13050_c0_g1_i3_8;TRINITY_DN13484_c0_g1_i1_4;TRINITY_DN13776_c0_g1_i1_3;TRINITY_DN13871_c0_g1_i1_12;TRINITY_DN14365_c0_g1_i9_11;TRINITY_DN15657_c0_g1_i15_12;TRINITY_DN15657_c0_g2_i1_12;TRINITY_DN15…
GO:0005782	peroxisomal matrix	cellular_component	6	2652	11	22512	0.000724298	0.0344206	4.63019	TRINITY_DN15571_c0_g1_i17_5;TRINITY_DN15591_c0_g1_i16_8;TRINITY_DN16131_c0_g1_i17_12;TRINITY_DN16135_c0_g1_i23_1;TRINITY_DN16191_c0_g1_i13_11;TRINITY_DN4033_c0_g1_i1_7
GO:0016762	xyloglucan:xyloglucosyl transferase activity	molecular_function	12	2652	37	22512	0.000758102	0.0352265	2.75309	TRINITY_DN10480_c0_g1_i2_11;TRINITY_DN1127_c0_g1_i1_4;TRINITY_DN13171_c0_g1_i3_5;TRINITY_DN13591_c0_g1_i3_3;TRINITY_DN13630_c0_g1_i4_3;TRINITY_DN15253_c0_g2_i2_6;TRINITY_DN22982_c0_g1_i1_1;TRINITY_DN24542_c0_g1_i1_6;TRINITY_DN6085_c0_g1_i2_2;TRINITY_DN7074_c0_g1_i3_5;TRINITY_DN8078_c0_g1_i2_9;TRINITY_DN9160_c0_g1_i3_3
GO:0000973	posttranscriptional tethering of RNA polymerase II gene DNA at nuclear periphery	biological_process	7	2652	15	22512	0.000849524	0.0386164	3.96139	TRINITY_DN15625_c0_g1_i6_9;TRINITY_DN15870_c0_g1_i19_8;TRINITY_DN16180_c1_g1_i1_3;TRINITY_DN16231_c0_g1_i11_1;TRINITY_DN16700_c0_g2_i16_1;TRINITY_DN16967_c0_g1_i5_7;TRINITY_DN17032_c1_g3_i15_2
GO:0004564	beta-fructofuranosidase activity	molecular_function	5	2652	8	22512	0.000930223	0.0389019	5.30543	TRINITY_DN12394_c0_g2_i6_12;TRINITY_DN13034_c0_g1_i9_2;TRINITY_DN13541_c0_g3_i1_11;TRINITY_DN15036_c0_g3_i1_10;TRINITY_DN17366_c0_g1_i1_10
GO:0005452	inorganic anion exchanger activity	molecular_function	5	2652	8	22512	0.000930223	0.0389019	5.30543	TRINITY_DN15537_c0_g1_i13_3;TRINITY_DN15779_c0_g1_i8_11;TRINITY_DN15898_c0_g1_i15_10;TRINITY_DN18809_c0_g1_i1_1;TRINITY_DN5574_c0_g1_i1_7
GO:0047998	hyoscyamine (6S)-dioxygenase activity	molecular_function	5	2652	8	22512	0.000930223	0.0389019	5.30543	TRINITY_DN14345_c0_g1_i2_8;TRINITY_DN14707_c0_g2_i1_10;TRINITY_DN15398_c0_g2_i1_11;TRINITY_DN4198_c0_g1_i2_9;TRINITY_DN7624_c0_g1_i1_9
GO:0080139	borate efflux transmembrane transporter activity	molecular_function	5	2652	8	22512	0.000930223	0.0389019	5.30543	TRINITY_DN15537_c0_g1_i13_3;TRINITY_DN15779_c0_g1_i8_11;TRINITY_DN15898_c0_g1_i15_10;TRINITY_DN18809_c0_g1_i1_1;TRINITY_DN5574_c0_g1_i1_7
GO:0005618	cell wall	cellular_component	84	2652	512	22512	0.00103215	0.0423183	1.39268	TRINITY_DN10480_c0_g1_i2_11;TRINITY_DN11117_c0_g1_i6_5;TRINITY_DN1127_c0_g1_i1_4;TRINITY_DN11462_c0_g1_i2_7;TRINITY_DN11470_c0_g1_i1_1;TRINITY_DN11594_c0_g1_i1_3;TRINITY_DN12180_c0_g1_i3_10;TRINITY_DN12184_c0_g2_i1_10;TRINITY_DN12264_c0_g2_i2_6;TRINITY_DN12394_c0_g2_i6_12;TRINITY_DN12499_c0_g1_i3_10;TRINITY_DN12693_c1_g1_i1_9;TRINITY_DN12771_c0_g1_i4_2;TRINITY_DN13034_c0_g1_i9_2;TRINITY_DN13146_c…
GO:0006865	amino acid transport	biological_process	9	2652	24	22512	0.00107302	0.0423338	3.18326	TRINITY_DN10887_c0_g1_i5_10;TRINITY_DN11038_c0_g1_i1_7;TRINITY_DN11686_c0_g1_i5_5;TRINITY_DN11760_c1_g1_i4_11;TRINITY_DN12677_c0_g1_i4_10;TRINITY_DN15822_c0_g1_i1_9;TRINITY_DN17711_c0_g1_i1_12;TRINITY_DN21598_c0_g1_i1_10;TRINITY_DN7612_c0_g1_i1_6
GO:0009267	cellular response to starvation	biological_process	9	2652	24	22512	0.00107302	0.0423338	3.18326	TRINITY_DN13000_c0_g1_i1_6;TRINITY_DN15660_c1_g2_i3_9;TRINITY_DN15896_c0_g2_i12_3;TRINITY_DN15962_c0_g1_i9_5;TRINITY_DN16397_c0_g1_i15_10;TRINITY_DN16667_c1_g1_i8_1;TRINITY_DN17826_c0_g1_i1_9;TRINITY_DN26895_c0_g1_i1_5;TRINITY_DN7694_c0_g1_i1_10
GO:0042542	response to hydrogen peroxide	biological_process	23	2652	100	22512	0.00115189	0.0446037	1.9524	TRINITY_DN10083_c0_g1_i3_7;TRINITY_DN10210_c0_g1_i1_5;TRINITY_DN10415_c0_g1_i1_7;TRINITY_DN12115_c0_g1_i3_7;TRINITY_DN12183_c0_g1_i2_1;TRINITY_DN13820_c0_g1_i1_7;TRINITY_DN14072_c0_g1_i7_7;TRINITY_DN14953_c0_g1_i6_1;TRINITY_DN15027_c0_g2_i1_7;TRINITY_DN15786_c0_g1_i8_2;TRINITY_DN16398_c0_g1_i5_6;TRINITY_DN1898_c0_g1_i2_7;TRINITY_DN21572_c0_g1_i1_10;TRINITY_DN23066_c0_g1_i1_11;TRINITY_DN23888_c0_g…
GO:0032432	actin filament bundle	cellular_component	6	2652	12	22512	0.00130436	0.0486661	4.24434	TRINITY_DN12458_c0_g1_i3_11;TRINITY_DN13223_c0_g1_i4_3;TRINITY_DN13693_c0_g1_i1_8;TRINITY_DN13870_c0_g1_i6_6;TRINITY_DN14615_c0_g1_i4_10;TRINITY_DN15168_c0_g1_i10_6
GO:0051639	actin filament network formation	biological_process	6	2652	12	22512	0.00130436	0.0486661	4.24434	TRINITY_DN12458_c0_g1_i3_11;TRINITY_DN13223_c0_g1_i4_3;TRINITY_DN13693_c0_g1_i1_8;TRINITY_DN13870_c0_g1_i6_6;TRINITY_DN14615_c0_g1_i4_10;TRINITY_DN15168_c0_g1_i10_6
GO:0009620	response to fungus	biological_process	22	2652	95	22512	0.00132662	0.0486661	1.9658	TRINITY_DN10900_c0_g1_i1_7;TRINITY_DN11121_c0_g1_i4_7;TRINITY_DN11724_c0_g1_i2_4;TRINITY_DN12191_c0_g1_i2_5;TRINITY_DN12290_c0_g1_i2_5;TRINITY_DN12872_c0_g1_i6_5;TRINITY_DN13432_c0_g1_i1_3;TRINITY_DN13859_c0_g2_i1_1;TRINITY_DN14611_c0_g1_i8_8;TRINITY_DN14947_c0_g1_i2_6;TRINITY_DN15223_c0_g1_i2_12;TRINITY_DN15455_c0_g1_i12_8;TRINITY_DN15494_c0_g1_i7_7;TRINITY_DN15698_c0_g1_i2_11;TRINITY_DN16015_c0…
GO:0006515	protein quality control for misfolded or incompletely synthesized proteins	biological_process	7	2652	16	22512	0.00135732	0.0489339	3.7138	TRINITY_DN13240_c0_g1_i1_4;TRINITY_DN15571_c0_g1_i17_5;TRINITY_DN15591_c0_g1_i16_8;TRINITY_DN16131_c0_g1_i17_12;TRINITY_DN16135_c0_g1_i23_1;TRINITY_DN16191_c0_g1_i13_11;TRINITY_DN18053_c0_g1_i1_9
GO:0006536	glutamate metabolic process	biological_process	9	2652	25	22512	0.00150286	0.053075	3.05593	TRINITY_DN12018_c0_g1_i12_4;TRINITY_DN12500_c0_g1_i2_9;TRINITY_DN13461_c0_g1_i8_5;TRINITY_DN13642_c0_g1_i5_7;TRINITY_DN13978_c0_g1_i1_6;TRINITY_DN15572_c0_g2_i3_8;TRINITY_DN15854_c0_g1_i2_7;TRINITY_DN16410_c0_g2_i3_6;TRINITY_DN16730_c0_g2_i4_7
GO:0009611	response to wounding	biological_process	42	2652	224	22512	0.00152296	0.053075	1.59163	TRINITY_DN10623_c0_g1_i4_11;TRINITY_DN11211_c0_g2_i3_5;TRINITY_DN12100_c0_g1_i1_11;TRINITY_DN12191_c0_g1_i2_5;TRINITY_DN12361_c0_g1_i1_10;TRINITY_DN12514_c0_g1_i5_1;TRINITY_DN12612_c0_g1_i5_4;TRINITY_DN13407_c0_g2_i1_5;TRINITY_DN13432_c0_g1_i1_3;TRINITY_DN13843_c0_g1_i4_6;TRINITY_DN13846_c0_g1_i2_7;TRINITY_DN14221_c1_g1_i5_7;TRINITY_DN14342_c0_g1_i4_4;TRINITY_DN14496_c0_g1_i7_4;TRINITY_DN14504_c0…
GO:0042546	cell wall biogenesis	biological_process	14	2652	51	22512	0.00179362	0.0598724	2.33023	TRINITY_DN10480_c0_g1_i2_11;TRINITY_DN1127_c0_g1_i1_4;TRINITY_DN13171_c0_g1_i3_5;TRINITY_DN13630_c0_g1_i4_3;TRINITY_DN13845_c0_g4_i3_9;TRINITY_DN14773_c0_g1_i1_2;TRINITY_DN14845_c0_g1_i7_11;TRINITY_DN21452_c0_g1_i1_12;TRINITY_DN22982_c0_g1_i1_1;TRINITY_DN24542_c0_g1_i1_6;TRINITY_DN6085_c0_g1_i2_2;TRINITY_DN7074_c0_g1_i3_5;TRINITY_DN8078_c0_g1_i2_9;TRINITY_DN9160_c0_g1_i3_3
GO:0004629	phospholipase C activity	molecular_function	5	2652	9	22512	0.0018898	0.0598724	4.71594	TRINITY_DN14888_c0_g1_i9_9;TRINITY_DN16302_c1_g1_i5_7;TRINITY_DN16415_c0_g1_i6_12;TRINITY_DN16543_c0_g1_i2_6;TRINITY_DN26198_c0_g1_i1_4
GO:0009270	response to humidity	biological_process	5	2652	9	22512	0.0018898	0.0598724	4.71594	TRINITY_DN15400_c0_g1_i23_9;TRINITY_DN15824_c0_g1_i8_3;TRINITY_DN15833_c1_g2_i3_5;TRINITY_DN16057_c3_g1_i11_1;TRINITY_DN16607_c0_g1_i12_7
GO:0033160	positive regulation of protein import into nucleus, translocation	biological_process	5	2652	9	22512	0.0018898	0.0598724	4.71594	TRINITY_DN13317_c0_g1_i3_10;TRINITY_DN14851_c0_g1_i13_4;TRINITY_DN15482_c0_g1_i10_7;TRINITY_DN15571_c0_g1_i15_6;TRINITY_DN15709_c0_g1_i14_6
GO:0045806	negative regulation of endocytosis	biological_process	5	2652	9	22512	0.0018898	0.0598724	4.71594	TRINITY_DN15142_c0_g1_i18_5;TRINITY_DN15507_c0_g2_i17_4;TRINITY_DN15711_c0_g1_i2_3;TRINITY_DN16095_c0_g1_i6_1;TRINITY_DN16590_c0_g1_i5_7
GO:1900186	negative regulation of clathrin-dependent endocytosis	biological_process	5	2652	9	22512	0.0018898	0.0598724	4.71594	TRINITY_DN15142_c0_g1_i18_5;TRINITY_DN15507_c0_g2_i17_4;TRINITY_DN15711_c0_g1_i2_3;TRINITY_DN16095_c0_g1_i6_1;TRINITY_DN16590_c0_g1_i5_7
GO:0048437	floral organ development	biological_process	7	2652	17	22512	0.00207428	0.0622358	3.49534	TRINITY_DN12735_c0_g1_i3_9;TRINITY_DN14888_c0_g1_i9_9;TRINITY_DN16302_c1_g1_i5_7;TRINITY_DN16415_c0_g1_i6_12;TRINITY_DN16543_c0_g1_i2_6;TRINITY_DN26198_c0_g1_i1_4;TRINITY_DN28397_c0_g1_i1_7
GO:0005887	integral component of plasma membrane	cellular_component	32	2652	162	22512	0.00224893	0.0622358	1.67678	TRINITY_DN10530_c0_g1_i2_10;TRINITY_DN10862_c0_g3_i1_6;TRINITY_DN11392_c0_g2_i1_11;TRINITY_DN11612_c0_g1_i2_5;TRINITY_DN12008_c0_g1_i1_4;TRINITY_DN13071_c0_g1_i5_12;TRINITY_DN14322_c0_g1_i5_11;TRINITY_DN15367_c0_g1_i14_9;TRINITY_DN15374_c0_g1_i15_4;TRINITY_DN15537_c0_g1_i13_3;TRINITY_DN15779_c0_g1_i8_11;TRINITY_DN15842_c0_g1_i1_4;TRINITY_DN15898_c0_g1_i15_10;TRINITY_DN15942_c0_g1_i1_6;TRINITY_DN1…
GO:0006855	drug transmembrane transport	biological_process	19	2652	81	22512	0.00234381	0.0622358	1.99117	TRINITY_DN10445_c0_g1_i1_4;TRINITY_DN10677_c0_g1_i1_2;TRINITY_DN111_c0_g1_i1_11;TRINITY_DN12481_c0_g1_i3_11;TRINITY_DN13849_c0_g1_i13_5;TRINITY_DN13901_c0_g1_i7_2;TRINITY_DN14284_c0_g1_i8_6;TRINITY_DN14602_c0_g1_i9_8;TRINITY_DN15647_c0_g1_i7_4;TRINITY_DN18557_c0_g1_i1_9;TRINITY_DN19259_c0_g1_i1_9;TRINITY_DN23142_c0_g1_i1_1;TRINITY_DN23938_c0_g1_i1_1;TRINITY_DN24029_c0_g1_i1_5;TRINITY_DN26092_c0_g…
GO:0009751	response to salicylic acid	biological_process	33	2652	169	22512	0.00235715	0.0622358	1.65755	TRINITY_DN10854_c0_g1_i4_10;TRINITY_DN10900_c0_g1_i1_7;TRINITY_DN12191_c0_g1_i2_5;TRINITY_DN12746_c0_g1_i4_5;TRINITY_DN13432_c0_g1_i1_3;TRINITY_DN13846_c0_g1_i2_7;TRINITY_DN13859_c0_g2_i1_1;TRINITY_DN13959_c0_g1_i1_7;TRINITY_DN14365_c0_g1_i9_11;TRINITY_DN14655_c0_g1_i3_7;TRINITY_DN14906_c0_g1_i18_3;TRINITY_DN14947_c0_g1_i2_6;TRINITY_DN15077_c0_g1_i2_4;TRINITY_DN15280_c0_g2_i7_10;TRINITY_DN15455_c…
GO:0004016	adenylate cyclase activity	molecular_function	4	2652	6	22512	0.002367	0.0622358	5.65913	TRINITY_DN15038_c0_g1_i6_4;TRINITY_DN15249_c0_g2_i5_8;TRINITY_DN15926_c1_g1_i3_10;TRINITY_DN16088_c1_g2_i4_6
GO:0006971	hypotonic response	biological_process	4	2652	6	22512	0.002367	0.0622358	5.65913	TRINITY_DN13000_c0_g1_i1_6;TRINITY_DN17826_c0_g1_i1_9;TRINITY_DN26895_c0_g1_i1_5;TRINITY_DN7694_c0_g1_i1_10
GO:0010036	response to boron-containing substance	biological_process	4	2652	6	22512	0.002367	0.0622358	5.65913	TRINITY_DN15537_c0_g1_i13_3;TRINITY_DN15779_c0_g1_i8_11;TRINITY_DN15898_c0_g1_i15_10;TRINITY_DN18809_c0_g1_i1_1
GO:0015039	NADPH-adrenodoxin reductase activity	molecular_function	4	2652	6	22512	0.002367	0.0622358	5.65913	TRINITY_DN15912_c0_g1_i6_3;TRINITY_DN16081_c0_g1_i23_10;TRINITY_DN16335_c0_g1_i13_12;TRINITY_DN16688_c0_g1_i32_7
GO:0016731	oxidoreductase activity, acting on iron-sulfur proteins as donors, NAD or NADP as acceptor	molecular_function	4	2652	6	22512	0.002367	0.0622358	5.65913	TRINITY_DN15912_c0_g1_i6_3;TRINITY_DN16081_c0_g1_i23_10;TRINITY_DN16335_c0_g1_i13_12;TRINITY_DN16688_c0_g1_i32_7
GO:0018171	peptidyl-cysteine oxidation	biological_process	4	2652	6	22512	0.002367	0.0622358	5.65913	TRINITY_DN12960_c0_g1_i3_4;TRINITY_DN14426_c0_g1_i2_7;TRINITY_DN15461_c0_g1_i3_7;TRINITY_DN8218_c0_g1_i3_11
GO:0034595	phosphatidylinositol phosphate 5-phosphatase activity	molecular_function	4	2652	6	22512	0.002367	0.0622358	5.65913	TRINITY_DN12466_c0_g1_i1_9;TRINITY_DN14301_c0_g1_i3_11;TRINITY_DN15358_c0_g1_i10_10;TRINITY_DN9745_c0_g1_i1_10
GO:2000369	regulation of clathrin-dependent endocytosis	biological_process	4	2652	6	22512	0.002367	0.0622358	5.65913	TRINITY_DN12466_c0_g1_i1_9;TRINITY_DN14301_c0_g1_i3_11;TRINITY_DN15358_c0_g1_i10_10;TRINITY_DN9745_c0_g1_i1_10
GO:2000693	positive regulation of seed maturation	biological_process	4	2652	6	22512	0.002367	0.0622358	5.65913	TRINITY_DN13000_c0_g1_i1_6;TRINITY_DN17826_c0_g1_i1_9;TRINITY_DN26895_c0_g1_i1_5;TRINITY_DN7694_c0_g1_i1_10
GO:0006355	regulation of transcription, DNA-templated	biological_process	122	2652	809	22512	0.00238109	0.0622358	1.28012	TRINITY_DN10319_c0_g1_i2_2;TRINITY_DN10345_c0_g1_i1_1;TRINITY_DN10358_c0_g1_i4_12;TRINITY_DN10560_c0_g2_i2_6;TRINITY_DN10650_c0_g1_i2_3;TRINITY_DN10697_c0_g1_i2_3;TRINITY_DN1075_c0_g1_i1_12;TRINITY_DN10981_c0_g1_i1_5;TRINITY_DN11013_c0_g1_i1_10;TRINITY_DN11015_c0_g1_i4_6;TRINITY_DN11027_c0_g2_i1_2;TRINITY_DN11183_c0_g1_i2_9;TRINITY_DN11195_c0_g1_i2_2;TRINITY_DN11293_c0_g1_i4_5;TRINITY_DN1144_c0_g…
GO:0044212	transcription regulatory region DNA binding	molecular_function	49	2652	278	22512	0.00254338	0.0656569	1.49621	TRINITY_DN10358_c0_g1_i4_12;TRINITY_DN10384_c0_g2_i3_4;TRINITY_DN10415_c0_g1_i1_7;TRINITY_DN11013_c0_g1_i1_10;TRINITY_DN11634_c0_g1_i3_5;TRINITY_DN11764_c0_g3_i2_4;TRINITY_DN12097_c0_g1_i2_6;TRINITY_DN12839_c0_g1_i1_11;TRINITY_DN13000_c0_g1_i1_6;TRINITY_DN13123_c0_g1_i4_3;TRINITY_DN13207_c0_g1_i5_8;TRINITY_DN13407_c0_g2_i1_5;TRINITY_DN13846_c0_g1_i2_7;TRINITY_DN14383_c0_g1_i1_11;TRINITY_DN14888_c…
GO:0016998	cell wall macromolecule catabolic process	biological_process	7	2652	18	22512	0.00305201	0.0768886	3.30116	TRINITY_DN10480_c0_g1_i2_11;TRINITY_DN1127_c0_g1_i1_4;TRINITY_DN15700_c0_g1_i3_12;TRINITY_DN16278_c0_g1_i7_1;TRINITY_DN16439_c0_g2_i5_7;TRINITY_DN21124_c0_g1_i1_12;TRINITY_DN27260_c0_g1_i1_10
GO:0030976	thiamine pyrophosphate binding	molecular_function	7	2652	18	22512	0.00305201	0.0768886	3.30116	TRINITY_DN12493_c0_g1_i1_3;TRINITY_DN13210_c0_g1_i10_3;TRINITY_DN13622_c0_g1_i8_5;TRINITY_DN14616_c0_g1_i3_7;TRINITY_DN14750_c0_g1_i13_1;TRINITY_DN25997_c0_g1_i1_1;TRINITY_DN7999_c0_g1_i2_6
GO:0009251	glucan catabolic process	biological_process	5	2652	10	22512	0.00341387	0.0799226	4.24434	TRINITY_DN13618_c0_g1_i6_8;TRINITY_DN14004_c0_g1_i1_2;TRINITY_DN16524_c0_g2_i7_10;TRINITY_DN17344_c0_g1_i1_12;TRINITY_DN25753_c0_g1_i1_6
GO:0033188	sphingomyelin synthase activity	molecular_function	5	2652	10	22512	0.00341387	0.0799226	4.24434	TRINITY_DN15367_c0_g1_i14_9;TRINITY_DN15947_c0_g2_i4_3;TRINITY_DN16096_c0_g2_i6_11;TRINITY_DN16446_c0_g1_i2_6;TRINITY_DN16617_c0_g1_i13_7
GO:0045140	inositol phosphoceramide synthase activity	molecular_function	5	2652	10	22512	0.00341387	0.0799226	4.24434	TRINITY_DN15367_c0_g1_i14_9;TRINITY_DN15947_c0_g2_i4_3;TRINITY_DN16096_c0_g2_i6_11;TRINITY_DN16446_c0_g1_i2_6;TRINITY_DN16617_c0_g1_i13_7
GO:0045793	positive regulation of cell size	biological_process	5	2652	10	22512	0.00341387	0.0799226	4.24434	TRINITY_DN15400_c0_g1_i23_9;TRINITY_DN15824_c0_g1_i8_3;TRINITY_DN15833_c1_g2_i3_5;TRINITY_DN16057_c3_g1_i11_1;TRINITY_DN16607_c0_g1_i12_7
GO:0046713	borate transport	biological_process	5	2652	10	22512	0.00341387	0.0799226	4.24434	TRINITY_DN15537_c0_g1_i13_3;TRINITY_DN15779_c0_g1_i8_11;TRINITY_DN15898_c0_g1_i15_10;TRINITY_DN18809_c0_g1_i1_1;TRINITY_DN5574_c0_g1_i1_7
GO:0047493	ceramide cholinephosphotransferase activity	molecular_function	5	2652	10	22512	0.00341387	0.0799226	4.24434	TRINITY_DN15367_c0_g1_i14_9;TRINITY_DN15947_c0_g2_i4_3;TRINITY_DN16096_c0_g2_i6_11;TRINITY_DN16446_c0_g1_i2_6;TRINITY_DN16617_c0_g1_i13_7
GO:0071323	cellular response to chitin	biological_process	6	2652	14	22512	0.00344	0.0799226	3.63801	TRINITY_DN13268_c0_g1_i4_2;TRINITY_DN14648_c0_g1_i12_4;TRINITY_DN14894_c0_g1_i6_9;TRINITY_DN15092_c0_g1_i10_4;TRINITY_DN15555_c0_g1_i7_11;TRINITY_DN27319_c0_g1_i1_4
GO:0005694	chromosome	cellular_component	19	2652	84	22512	0.00362542	0.0833049	1.92006	TRINITY_DN13272_c0_g1_i8_9;TRINITY_DN15394_c0_g1_i5_9;TRINITY_DN15474_c0_g1_i6_8;TRINITY_DN15540_c1_g1_i6_9;TRINITY_DN15610_c0_g1_i8_7;TRINITY_DN15660_c1_g2_i3_9;TRINITY_DN15720_c1_g2_i14_9;TRINITY_DN15896_c0_g2_i12_3;TRINITY_DN15915_c1_g1_i2_4;TRINITY_DN15962_c0_g1_i9_5;TRINITY_DN16065_c0_g2_i13_12;TRINITY_DN16145_c1_g2_i12_3;TRINITY_DN16397_c0_g1_i15_10;TRINITY_DN16467_c0_g2_i27_11;TRINITY_DN16…
GO:0000302	response to reactive oxygen species	biological_process	14	2652	55	22512	0.00384874	0.0874751	2.16076	TRINITY_DN14848_c0_g1_i6_7;TRINITY_DN15496_c0_g1_i1_9;TRINITY_DN16297_c0_g2_i1_7;TRINITY_DN16361_c0_g1_i1_12;TRINITY_DN16398_c0_g1_i5_6;TRINITY_DN18774_c0_g1_i1_1;TRINITY_DN1898_c0_g1_i2_7;TRINITY_DN23888_c0_g1_i1_4;TRINITY_DN2778_c0_g1_i1_10;TRINITY_DN4033_c0_g1_i1_7;TRINITY_DN4870_c0_g1_i1_4;TRINITY_DN6102_c0_g1_i1_8;TRINITY_DN7039_c0_g1_i1_6;TRINITY_DN8385_c0_g1_i2_1
GO:0015293	symporter activity	molecular_function	18	2652	79	22512	0.00420109	0.0944567	1.93413	TRINITY_DN10887_c0_g1_i5_10;TRINITY_DN11686_c0_g1_i5_5;TRINITY_DN11760_c1_g1_i4_11;TRINITY_DN11873_c0_g1_i1_3;TRINITY_DN12066_c0_g1_i1_5;TRINITY_DN12677_c0_g1_i4_10;TRINITY_DN13158_c0_g1_i6_10;TRINITY_DN14545_c0_g1_i7_1;TRINITY_DN16434_c0_g5_i5_10;TRINITY_DN16756_c0_g1_i1_4;TRINITY_DN17711_c0_g1_i1_12;TRINITY_DN19027_c0_g1_i1_10;TRINITY_DN23311_c0_g1_i1_2;TRINITY_DN26969_c0_g1_i1_12;TRINITY_DN437…
GO:0005546	phosphatidylinositol-4,5-bisphosphate binding	molecular_function	7	2652	19	22512	0.00434616	0.0946648	3.12741	TRINITY_DN12569_c0_g1_i3_2;TRINITY_DN14409_c0_g1_i1_11;TRINITY_DN15581_c0_g1_i22_11;TRINITY_DN15886_c0_g1_i20_5;TRINITY_DN16048_c0_g1_i31_1;TRINITY_DN16237_c0_g1_i8_10;TRINITY_DN16380_c0_g1_i14_6
GO:0005884	actin filament	cellular_component	7	2652	19	22512	0.00434616	0.0946648	3.12741	TRINITY_DN12458_c0_g1_i3_11;TRINITY_DN13223_c0_g1_i4_3;TRINITY_DN13693_c0_g1_i1_8;TRINITY_DN13870_c0_g1_i6_6;TRINITY_DN14615_c0_g1_i4_10;TRINITY_DN15168_c0_g1_i10_6;TRINITY_DN23408_c0_g1_i1_8
GO:0031982	vesicle	cellular_component	7	2652	19	22512	0.00434616	0.0946648	3.12741	TRINITY_DN15142_c0_g1_i18_5;TRINITY_DN15507_c0_g2_i17_4;TRINITY_DN15711_c0_g1_i2_3;TRINITY_DN16095_c0_g1_i6_1;TRINITY_DN16590_c0_g1_i5_7;TRINITY_DN17066_c0_g1_i1_10;TRINITY_DN18871_c0_g1_i1_12
GO:0016709	oxidoreductase activity, acting on paired donors, with incorporation or reduction of molecular oxygen, NAD(P)H as one donor, and incorporation of one atom of oxygen	molecular_function	14	2652	56	22512	0.00458606	0.095192	2.12217	TRINITY_DN10736_c0_g1_i3_3;TRINITY_DN10856_c0_g1_i1_11;TRINITY_DN12113_c0_g1_i2_7;TRINITY_DN12895_c0_g1_i1_12;TRINITY_DN16031_c0_g1_i3_11;TRINITY_DN17568_c0_g1_i1_9;TRINITY_DN25414_c0_g1_i1_10;TRINITY_DN25454_c0_g1_i1_11;TRINITY_DN28397_c0_g1_i1_7;TRINITY_DN3540_c0_g1_i1_5;TRINITY_DN6105_c0_g2_i1_10;TRINITY_DN7407_c0_g1_i4_10;TRINITY_DN7414_c0_g1_i1_10;TRINITY_DN7901_c0_g1_i1_8
GO:0009408	response to heat	biological_process	38	2652	210	22512	0.00463071	0.095192	1.53605	TRINITY_DN10083_c0_g1_i3_7;TRINITY_DN10415_c0_g1_i1_7;TRINITY_DN12559_c0_g1_i1_6;TRINITY_DN13154_c0_g1_i3_7;TRINITY_DN13196_c0_g1_i8_2;TRINITY_DN13433_c0_g2_i10_5;TRINITY_DN13527_c0_g1_i4_10;TRINITY_DN13708_c0_g1_i8_1;TRINITY_DN13820_c0_g1_i1_7;TRINITY_DN14012_c0_g1_i9_1;TRINITY_DN14041_c0_g1_i7_3;TRINITY_DN14072_c0_g1_i7_7;TRINITY_DN14246_c0_g1_i3_7;TRINITY_DN14277_c0_g1_i9_7;TRINITY_DN14284_c0_…
GO:0009820	alkaloid metabolic process	biological_process	8	2652	24	22512	0.00472893	0.095192	2.82956	TRINITY_DN10357_c0_g1_i2_4;TRINITY_DN13836_c1_g1_i1_1;TRINITY_DN14787_c0_g1_i4_1;TRINITY_DN15630_c0_g1_i7_5;TRINITY_DN15969_c0_g1_i17_3;TRINITY_DN16799_c0_g1_i11_2;TRINITY_DN19912_c0_g1_i1_11;TRINITY_DN8134_c0_g1_i1_6
GO:0034485	phosphatidylinositol-3,4,5-trisphosphate 5-phosphatase activity	molecular_function	9	2652	29	22512	0.00476494	0.095192	2.63442	TRINITY_DN11480_c0_g1_i4_9;TRINITY_DN12466_c0_g1_i1_9;TRINITY_DN13608_c0_g1_i4_12;TRINITY_DN14276_c0_g1_i2_4;TRINITY_DN14301_c0_g1_i3_11;TRINITY_DN14689_c0_g1_i40_11;TRINITY_DN15358_c0_g1_i10_10;TRINITY_DN4116_c0_g1_i1_10;TRINITY_DN9745_c0_g1_i1_10
GO:0000050	urea cycle	biological_process	4	2652	7	22512	0.00500771	0.095192	4.85068	TRINITY_DN12544_c0_g1_i3_7;TRINITY_DN12800_c0_g1_i9_3;TRINITY_DN13494_c0_g1_i4_4;TRINITY_DN24194_c0_g1_i1_12
GO:0004385	guanylate kinase activity	molecular_function	4	2652	7	22512	0.00500771	0.095192	4.85068	TRINITY_DN13581_c0_g1_i6_4;TRINITY_DN14433_c0_g1_i14_6;TRINITY_DN14489_c0_g2_i8_5;TRINITY_DN14995_c0_g1_i9_7
GO:0043233	organelle lumen	cellular_component	4	2652	7	22512	0.00500771	0.095192	4.85068	TRINITY_DN15571_c0_g1_i17_5;TRINITY_DN15591_c0_g1_i16_8;TRINITY_DN16135_c0_g1_i23_1;TRINITY_DN16191_c0_g1_i13_11
GO:0045551	cinnamyl-alcohol dehydrogenase activity	molecular_function	4	2652	7	22512	0.00500771	0.095192	4.85068	TRINITY_DN27769_c0_g1_i1_2;TRINITY_DN6004_c0_g1_i1_4;TRINITY_DN6192_c0_g1_i1_4;TRINITY_DN7310_c0_g2_i1_10
GO:0052747	sinapyl alcohol dehydrogenase activity	molecular_function	4	2652	7	22512	0.00500771	0.095192	4.85068	TRINITY_DN27769_c0_g1_i1_2;TRINITY_DN6004_c0_g1_i1_4;TRINITY_DN6192_c0_g1_i1_4;TRINITY_DN7310_c0_g2_i1_10
GO:0052894	norspermine:oxygen oxidoreductase activity	molecular_function	4	2652	7	22512	0.00500771	0.095192	4.85068	TRINITY_DN11703_c0_g1_i2_3;TRINITY_DN13810_c0_g1_i7_9;TRINITY_DN14941_c0_g1_i2_8;TRINITY_DN15659_c0_g1_i7_6
GO:0052895	N1-acetylspermine:oxygen oxidoreductase (N1-acetylspermidine-forming) activity	molecular_function	4	2652	7	22512	0.00500771	0.095192	4.85068	TRINITY_DN11703_c0_g1_i2_3;TRINITY_DN13810_c0_g1_i7_9;TRINITY_DN14941_c0_g1_i2_8;TRINITY_DN15659_c0_g1_i7_6
GO:0052901	spermine:oxygen oxidoreductase (spermidine-forming) activity	molecular_function	4	2652	7	22512	0.00500771	0.095192	4.85068	TRINITY_DN11703_c0_g1_i2_3;TRINITY_DN13810_c0_g1_i7_9;TRINITY_DN14941_c0_g1_i2_8;TRINITY_DN15659_c0_g1_i7_6
GO:0070483	detection of hypoxia	biological_process	4	2652	7	22512	0.00500771	0.095192	4.85068	TRINITY_DN12960_c0_g1_i3_4;TRINITY_DN14426_c0_g1_i2_7;TRINITY_DN15461_c0_g1_i3_7;TRINITY_DN8218_c0_g1_i3_11
GO:0080143	regulation of amino acid export	biological_process	4	2652	7	22512	0.00500771	0.095192	4.85068	TRINITY_DN11038_c0_g1_i1_7;TRINITY_DN15822_c0_g1_i1_9;TRINITY_DN21598_c0_g1_i1_10;TRINITY_DN2319_c0_g1_i1_9
GO:0005528	FK506 binding	molecular_function	6	2652	15	22512	0.00516698	0.095612	3.39548	TRINITY_DN13225_c0_g1_i5_5;TRINITY_DN15418_c0_g1_i4_1;TRINITY_DN15626_c0_g1_i15_6;TRINITY_DN16362_c0_g1_i3_7;TRINITY_DN16385_c0_g1_i4_6;TRINITY_DN16757_c0_g1_i17_7
GO:0006531	aspartate metabolic process	biological_process	6	2652	15	22512	0.00516698	0.095612	3.39548	TRINITY_DN12018_c0_g1_i12_4;TRINITY_DN12500_c0_g1_i2_9;TRINITY_DN13461_c0_g1_i8_5;TRINITY_DN13642_c0_g1_i5_7;TRINITY_DN13978_c0_g1_i1_6;TRINITY_DN15854_c0_g1_i2_7
GO:0010227	floral organ abscission	biological_process	6	2652	15	22512	0.00516698	0.095612	3.39548	TRINITY_DN13216_c0_g2_i1_9;TRINITY_DN14516_c0_g1_i1_6;TRINITY_DN15729_c0_g1_i14_11;TRINITY_DN22341_c0_g1_i1_4;TRINITY_DN25107_c0_g1_i1_6;TRINITY_DN29167_c0_g1_i1_7
GO:0009737	response to abscisic acid	biological_process	75	2652	477	22512	0.00556862	0.101068	1.3347	TRINITY_DN10534_c0_g1_i3_12;TRINITY_DN11201_c0_g1_i2_3;TRINITY_DN11416_c0_g1_i1_5;TRINITY_DN11480_c0_g1_i4_9;TRINITY_DN1148_c0_g1_i2_9;TRINITY_DN11711_c0_g1_i3_12;TRINITY_DN11724_c0_g1_i2_4;TRINITY_DN1177_c0_g1_i1_10;TRINITY_DN11816_c0_g1_i1_10;TRINITY_DN11864_c0_g1_i3_10;TRINITY_DN12278_c0_g1_i6_4;TRINITY_DN12288_c0_g1_i1_1;TRINITY_DN12400_c0_g1_i1_8;TRINITY_DN12409_c0_g1_i1_4;TRINITY_DN12423_c0…
GO:0031012	extracellular matrix	cellular_component	5	2652	11	22512	0.00565518	0.101068	3.85849	TRINITY_DN10090_c0_g1_i2_10;TRINITY_DN127_c0_g1_i1_1;TRINITY_DN15_c0_g1_i1_2;TRINITY_DN6171_c0_g1_i1_10;TRINITY_DN868_c0_g2_i1_9
GO:0080148	negative regulation of response to water deprivation	biological_process	5	2652	11	22512	0.00565518	0.101068	3.85849	TRINITY_DN10732_c0_g1_i3_2;TRINITY_DN11846_c0_g1_i2_1;TRINITY_DN11897_c0_g1_i1_10;TRINITY_DN13586_c0_g1_i3_7;TRINITY_DN14035_c0_g1_i7_10
GO:0101031	chaperone complex	cellular_component	5	2652	11	22512	0.00565518	0.101068	3.85849	TRINITY_DN12559_c0_g1_i1_6;TRINITY_DN13820_c0_g1_i1_7;TRINITY_DN15027_c0_g2_i1_7;TRINITY_DN17513_c0_g1_i1_10;TRINITY_DN2708_c0_g1_i1_2
GO:0051213	dioxygenase activity	molecular_function	24	2652	119	22512	0.00570682	0.101127	1.712	TRINITY_DN10900_c0_g1_i1_7;TRINITY_DN13243_c0_g1_i1_1;TRINITY_DN13406_c0_g1_i2_1;TRINITY_DN13859_c0_g2_i1_1;TRINITY_DN14046_c0_g1_i5_9;TRINITY_DN14515_c0_g1_i2_4;TRINITY_DN14851_c0_g5_i2_11;TRINITY_DN14985_c0_g1_i4_8;TRINITY_DN15353_c0_g2_i2_5;TRINITY_DN15455_c0_g1_i12_8;TRINITY_DN15479_c0_g1_i3_12;TRINITY_DN15698_c0_g1_i2_11;TRINITY_DN15736_c0_g2_i2_10;TRINITY_DN15857_c0_g1_i4_7;TRINITY_DN22093_…
GO:0004630	phospholipase D activity	molecular_function	9	2652	30	22512	0.00610732	0.105541	2.54661	TRINITY_DN11134_c0_g1_i1_3;TRINITY_DN12569_c0_g1_i3_2;TRINITY_DN14409_c0_g1_i1_11;TRINITY_DN15581_c0_g1_i22_11;TRINITY_DN15886_c0_g1_i20_5;TRINITY_DN16048_c0_g1_i31_1;TRINITY_DN16237_c0_g1_i8_10;TRINITY_DN16380_c0_g1_i14_6;TRINITY_DN23237_c0_g1_i1_2
GO:0008061	chitin binding	molecular_function	9	2652	30	22512	0.00610732	0.105541	2.54661	TRINITY_DN15184_c0_g1_i16_2;TRINITY_DN15700_c0_g1_i3_12;TRINITY_DN15873_c3_g4_i2_5;TRINITY_DN15884_c0_g2_i7_1;TRINITY_DN16278_c0_g1_i7_1;TRINITY_DN16439_c0_g2_i5_7;TRINITY_DN16528_c0_g1_i7_10;TRINITY_DN27319_c0_g1_i1_4;TRINITY_DN8344_c0_g1_i3_8
GO:0070290	N-acylphosphatidylethanolamine-specific phospholipase D activity	molecular_function	9	2652	30	22512	0.00610732	0.105541	2.54661	TRINITY_DN11134_c0_g1_i1_3;TRINITY_DN12569_c0_g1_i3_2;TRINITY_DN14409_c0_g1_i1_11;TRINITY_DN15581_c0_g1_i22_11;TRINITY_DN15886_c0_g1_i20_5;TRINITY_DN16048_c0_g1_i31_1;TRINITY_DN16237_c0_g1_i8_10;TRINITY_DN16380_c0_g1_i14_6;TRINITY_DN23237_c0_g1_i1_2
GO:0009624	response to nematode	biological_process	19	2652	88	22512	0.00619034	0.106098	1.83278	TRINITY_DN10191_c0_g1_i2_9;TRINITY_DN11873_c0_g1_i1_3;TRINITY_DN13044_c0_g1_i2_8;TRINITY_DN13567_c0_g1_i1_9;TRINITY_DN13849_c0_g1_i13_5;TRINITY_DN14029_c0_g1_i3_1;TRINITY_DN14284_c0_g1_i8_6;TRINITY_DN14602_c0_g1_i9_8;TRINITY_DN16491_c1_g8_i1_10;TRINITY_DN16706_c0_g1_i1_10;TRINITY_DN20728_c0_g1_i1_12;TRINITY_DN2346_c0_g1_i1_11;TRINITY_DN24029_c0_g1_i1_5;TRINITY_DN28549_c0_g1_i1_2;TRINITY_DN4145_c0…
GO:0016125	sterol metabolic process	biological_process	12	2652	47	22512	0.00700964	0.118203	2.16732	TRINITY_DN13762_c0_g1_i2_12;TRINITY_DN14154_c0_g1_i5_9;TRINITY_DN14894_c0_g1_i5_11;TRINITY_DN15628_c3_g4_i5_4;TRINITY_DN15828_c0_g1_i1_1;TRINITY_DN15863_c0_g2_i1_8;TRINITY_DN16288_c0_g1_i18_11;TRINITY_DN16368_c1_g2_i12_6;TRINITY_DN16842_c4_g1_i22_2;TRINITY_DN18502_c0_g1_i1_4;TRINITY_DN20920_c0_g1_i1_9;TRINITY_DN6880_c0_g2_i2_8
GO:0016874	ligase activity	molecular_function	12	2652	47	22512	0.00700964	0.118203	2.16732	TRINITY_DN11054_c0_g1_i1_7;TRINITY_DN11158_c1_g1_i2_3;TRINITY_DN11595_c0_g1_i5_7;TRINITY_DN14496_c0_g1_i7_4;TRINITY_DN14504_c0_g1_i1_1;TRINITY_DN15070_c0_g1_i2_12;TRINITY_DN15911_c0_g1_i1_1;TRINITY_DN28055_c0_g1_i1_10;TRINITY_DN4409_c0_g1_i1_11;TRINITY_DN4447_c0_g1_i1_3;TRINITY_DN6930_c0_g2_i1_7;TRINITY_DN7063_c0_g1_i2_1
GO:0007205	protein kinase C-activating G protein-coupled receptor signaling pathway	biological_process	6	2652	16	22512	0.00745277	0.122707	3.18326	TRINITY_DN13843_c0_g1_i4_6;TRINITY_DN14945_c0_g1_i2_4;TRINITY_DN15100_c0_g1_i1_9;TRINITY_DN16273_c0_g1_i1_11;TRINITY_DN16289_c0_g1_i4_6;TRINITY_DN16320_c0_g1_i1_12
GO:0010075	regulation of meristem growth	biological_process	6	2652	16	22512	0.00745277	0.122707	3.18326	TRINITY_DN13835_c0_g2_i1_10;TRINITY_DN28133_c0_g1_i1_10;TRINITY_DN7470_c0_g1_i1_4;TRINITY_DN7899_c0_g1_i1_2;TRINITY_DN8703_c0_g1_i1_9;TRINITY_DN9300_c0_g1_i1_4
GO:0016324	apical plasma membrane	cellular_component	6	2652	16	22512	0.00745277	0.122707	3.18326	TRINITY_DN11186_c0_g1_i1_8;TRINITY_DN17343_c0_g1_i1_12;TRINITY_DN20931_c0_g1_i1_2;TRINITY_DN2135_c0_g1_i2_1;TRINITY_DN25819_c0_g1_i1_9;TRINITY_DN7742_c0_g1_i1_2
GO:0004439	phosphatidylinositol-4,5-bisphosphate 5-phosphatase activity	molecular_function	9	2652	31	22512	0.00772265	0.125917	2.46446	TRINITY_DN11480_c0_g1_i4_9;TRINITY_DN12466_c0_g1_i1_9;TRINITY_DN13608_c0_g1_i4_12;TRINITY_DN14276_c0_g1_i2_4;TRINITY_DN14301_c0_g1_i3_11;TRINITY_DN14689_c0_g1_i40_11;TRINITY_DN15358_c0_g1_i10_10;TRINITY_DN4116_c0_g1_i1_10;TRINITY_DN9745_c0_g1_i1_10
GO:0003978	UDP-glucose 4-epimerase activity	molecular_function	7	2652	21	22512	0.00811912	0.125917	2.82956	TRINITY_DN13461_c0_g1_i2_7;TRINITY_DN14044_c0_g3_i1_9;TRINITY_DN14667_c0_g1_i7_8;TRINITY_DN14845_c0_g1_i7_11;TRINITY_DN15996_c0_g1_i4_7;TRINITY_DN19233_c0_g1_i1_6;TRINITY_DN27894_c0_g1_i1_7
GO:0000731	DNA synthesis involved in DNA repair	biological_process	5	2652	12	22512	0.00876291	0.125917	3.53695	TRINITY_DN15660_c1_g2_i3_9;TRINITY_DN15896_c0_g2_i12_3;TRINITY_DN15962_c0_g1_i9_5;TRINITY_DN16397_c0_g1_i15_10;TRINITY_DN16667_c1_g1_i8_1
GO:0004351	glutamate decarboxylase activity	molecular_function	5	2652	12	22512	0.00876291	0.125917	3.53695	TRINITY_DN15437_c0_g2_i4_9;TRINITY_DN15572_c0_g2_i3_8;TRINITY_DN15572_c0_g3_i15_8;TRINITY_DN16410_c0_g2_i3_6;TRINITY_DN16730_c0_g2_i4_7
GO:0007569	cell aging	biological_process	5	2652	12	22512	0.00876291	0.125917	3.53695	TRINITY_DN15660_c1_g2_i3_9;TRINITY_DN15896_c0_g2_i12_3;TRINITY_DN15962_c0_g1_i9_5;TRINITY_DN16397_c0_g1_i15_10;TRINITY_DN16667_c1_g1_i8_1
GO:0008340	determination of adult lifespan	biological_process	5	2652	12	22512	0.00876291	0.125917	3.53695	TRINITY_DN15660_c1_g2_i3_9;TRINITY_DN15896_c0_g2_i12_3;TRINITY_DN15962_c0_g1_i9_5;TRINITY_DN16397_c0_g1_i15_10;TRINITY_DN16667_c1_g1_i8_1
GO:0010259	multicellular organism aging	biological_process	5	2652	12	22512	0.00876291	0.125917	3.53695	TRINITY_DN15660_c1_g2_i3_9;TRINITY_DN15896_c0_g2_i12_3;TRINITY_DN15962_c0_g1_i9_5;TRINITY_DN16397_c0_g1_i15_10;TRINITY_DN16667_c1_g1_i8_1
GO:0010601	positive regulation of auxin biosynthetic process	biological_process	5	2652	12	22512	0.00876291	0.125917	3.53695	TRINITY_DN14888_c0_g1_i9_9;TRINITY_DN16302_c1_g1_i5_7;TRINITY_DN16415_c0_g1_i6_12;TRINITY_DN16543_c0_g1_i2_6;TRINITY_DN26198_c0_g1_i1_4
GO:0032541	cortical endoplasmic reticulum	cellular_component	5	2652	12	22512	0.00876291	0.125917	3.53695	TRINITY_DN13059_c0_g1_i4_2;TRINITY_DN15694_c0_g2_i1_11;TRINITY_DN24594_c0_g1_i1_4;TRINITY_DN26232_c0_g1_i1_1;TRINITY_DN3628_c0_g1_i1_2
GO:0051345	positive regulation of hydrolase activity	biological_process	5	2652	12	22512	0.00876291	0.125917	3.53695	TRINITY_DN15660_c1_g2_i3_9;TRINITY_DN15896_c0_g2_i12_3;TRINITY_DN15962_c0_g1_i9_5;TRINITY_DN16397_c0_g1_i15_10;TRINITY_DN16667_c1_g1_i8_1
GO:0060548	negative regulation of cell death	biological_process	5	2652	12	22512	0.00876291	0.125917	3.53695	TRINITY_DN15400_c0_g1_i23_9;TRINITY_DN15824_c0_g1_i8_3;TRINITY_DN15833_c1_g2_i3_5;TRINITY_DN16057_c3_g1_i11_1;TRINITY_DN16607_c0_g1_i12_7
GO:0061749	forked DNA-dependent helicase activity	molecular_function	5	2652	12	22512	0.00876291	0.125917	3.53695	TRINITY_DN15660_c1_g2_i3_9;TRINITY_DN15896_c0_g2_i12_3;TRINITY_DN15962_c0_g1_i9_5;TRINITY_DN16397_c0_g1_i15_10;TRINITY_DN16667_c1_g1_i8_1
GO:0070337	3'-flap-structured DNA binding	molecular_function	5	2652	12	22512	0.00876291	0.125917	3.53695	TRINITY_DN15660_c1_g2_i3_9;TRINITY_DN15896_c0_g2_i12_3;TRINITY_DN15962_c0_g1_i9_5;TRINITY_DN16397_c0_g1_i15_10;TRINITY_DN16667_c1_g1_i8_1
GO:0071277	cellular response to calcium ion	biological_process	5	2652	12	22512	0.00876291	0.125917	3.53695	TRINITY_DN15400_c0_g1_i23_9;TRINITY_DN15824_c0_g1_i8_3;TRINITY_DN15833_c1_g2_i3_5;TRINITY_DN16057_c3_g1_i11_1;TRINITY_DN16607_c0_g1_i12_7
GO:0072318	clathrin coat disassembly	biological_process	5	2652	12	22512	0.00876291	0.125917	3.53695	TRINITY_DN15142_c0_g1_i18_5;TRINITY_DN15507_c0_g2_i17_4;TRINITY_DN15711_c0_g1_i2_3;TRINITY_DN16095_c0_g1_i6_1;TRINITY_DN16590_c0_g1_i5_7
GO:0098530	positive regulation of strand invasion	biological_process	5	2652	12	22512	0.00876291	0.125917	3.53695	TRINITY_DN15660_c1_g2_i3_9;TRINITY_DN15896_c0_g2_i12_3;TRINITY_DN15962_c0_g1_i9_5;TRINITY_DN16397_c0_g1_i15_10;TRINITY_DN16667_c1_g1_i8_1
GO:1905773	8-hydroxy-2'-deoxyguanosine DNA binding	molecular_function	5	2652	12	22512	0.00876291	0.125917	3.53695	TRINITY_DN15660_c1_g2_i3_9;TRINITY_DN15896_c0_g2_i12_3;TRINITY_DN15962_c0_g1_i9_5;TRINITY_DN16397_c0_g1_i15_10;TRINITY_DN16667_c1_g1_i8_1
GO:2000032	regulation of secondary shoot formation	biological_process	5	2652	12	22512	0.00876291	0.125917	3.53695	TRINITY_DN15373_c0_g2_i1_8;TRINITY_DN15754_c0_g1_i11_11;TRINITY_DN16162_c0_g2_i5_1;TRINITY_DN18564_c0_g1_i1_8;TRINITY_DN25392_c0_g1_i1_1
GO:0009734	auxin-activated signaling pathway	biological_process	52	2652	318	22512	0.00898281	0.125917	1.38809	TRINITY_DN10869_c0_g1_i1_9;TRINITY_DN11489_c0_g1_i4_1;TRINITY_DN11764_c0_g3_i2_4;TRINITY_DN11884_c0_g1_i1_11;TRINITY_DN12055_c0_g1_i4_7;TRINITY_DN12288_c0_g1_i1_1;TRINITY_DN13050_c0_g1_i3_8;TRINITY_DN13476_c0_g1_i1_7;TRINITY_DN13961_c0_g1_i2_11;TRINITY_DN14342_c0_g1_i8_2;TRINITY_DN14950_c0_g1_i16_12;TRINITY_DN15173_c0_g1_i4_5;TRINITY_DN15398_c0_g1_i1_10;TRINITY_DN15700_c1_g2_i5_9;TRINITY_DN15732_…
GO:0009717	isoflavonoid biosynthetic process	biological_process	4	2652	8	22512	0.00908519	0.125917	4.24434	TRINITY_DN12640_c0_g2_i1_5;TRINITY_DN17592_c0_g1_i1_6;TRINITY_DN22159_c0_g1_i1_6;TRINITY_DN26059_c0_g1_i1_10
GO:0033987	2-hydroxyisoflavanone dehydratase activity	molecular_function	4	2652	8	22512	0.00908519	0.125917	4.24434	TRINITY_DN12640_c0_g2_i1_5;TRINITY_DN17592_c0_g1_i1_6;TRINITY_DN22159_c0_g1_i1_6;TRINITY_DN26059_c0_g1_i1_10
GO:0034504	protein localization to nucleus	biological_process	4	2652	8	22512	0.00908519	0.125917	4.24434	TRINITY_DN28133_c0_g1_i1_10;TRINITY_DN7899_c0_g1_i1_2;TRINITY_DN8703_c0_g1_i1_9;TRINITY_DN9300_c0_g1_i1_4
GO:0046287	isoflavonoid metabolic process	biological_process	4	2652	8	22512	0.00908519	0.125917	4.24434	TRINITY_DN12640_c0_g2_i1_5;TRINITY_DN17592_c0_g1_i1_6;TRINITY_DN22159_c0_g1_i1_6;TRINITY_DN26059_c0_g1_i1_10
GO:0045893	positive regulation of transcription, DNA-templated	biological_process	51	2652	311	22512	0.00909303	0.125917	1.39204	TRINITY_DN10415_c0_g1_i1_7;TRINITY_DN10560_c0_g2_i2_6;TRINITY_DN10584_c0_g2_i1_7;TRINITY_DN10595_c0_g1_i2_9;TRINITY_DN10740_c0_g1_i1_4;TRINITY_DN1079_c0_g1_i1_1;TRINITY_DN10870_c0_g1_i2_10;TRINITY_DN11396_c0_g1_i3_10;TRINITY_DN11727_c0_g1_i3_2;TRINITY_DN11898_c0_g1_i1_4;TRINITY_DN12278_c0_g1_i6_4;TRINITY_DN12361_c0_g1_i1_10;TRINITY_DN12569_c0_g1_i2_11;TRINITY_DN13000_c0_g1_i1_6;TRINITY_DN13060_c1…
GO:0004601	peroxidase activity	molecular_function	29	2652	157	22512	0.0092258	0.126915	1.56797	TRINITY_DN11680_c0_g1_i1_5;TRINITY_DN12029_c0_g1_i1_8;TRINITY_DN14221_c0_g1_i3_9;TRINITY_DN14405_c0_g1_i4_6;TRINITY_DN14578_c0_g1_i5_4;TRINITY_DN1458_c0_g1_i1_2;TRINITY_DN14906_c0_g1_i18_3;TRINITY_DN14928_c0_g2_i4_1;TRINITY_DN15288_c0_g1_i3_8;TRINITY_DN15380_c0_g1_i11_9;TRINITY_DN15469_c0_g1_i1_12;TRINITY_DN15524_c0_g1_i13_1;TRINITY_DN15816_c1_g1_i1_11;TRINITY_DN16257_c0_g2_i4_6;TRINITY_DN16297_c…
GO:0003993	acid phosphatase activity	molecular_function	11	2652	43	22512	0.0094933	0.128899	2.17152	TRINITY_DN11522_c0_g1_i1_9;TRINITY_DN12085_c0_g1_i5_8;TRINITY_DN13461_c0_g1_i1_1;TRINITY_DN14469_c0_g1_i1_2;TRINITY_DN15675_c0_g1_i4_9;TRINITY_DN16932_c0_g1_i1_1;TRINITY_DN17947_c0_g1_i1_6;TRINITY_DN21215_c0_g1_i1_5;TRINITY_DN7836_c0_g1_i1_10;TRINITY_DN8046_c0_g1_i3_10;TRINITY_DN8540_c0_g1_i1_4
GO:0009058	biosynthetic process	biological_process	11	2652	43	22512	0.0094933	0.128899	2.17152	TRINITY_DN12018_c0_g1_i12_4;TRINITY_DN12191_c0_g1_i2_5;TRINITY_DN12500_c0_g1_i2_9;TRINITY_DN13461_c0_g1_i8_5;TRINITY_DN13642_c0_g1_i5_7;TRINITY_DN13978_c0_g1_i1_6;TRINITY_DN15854_c0_g1_i2_7;TRINITY_DN16476_c0_g1_i7_2;TRINITY_DN16803_c0_g1_i14_7;TRINITY_DN1774_c0_g1_i1_8;TRINITY_DN24260_c0_g1_i1_9
GO:0010411	xyloglucan metabolic process	biological_process	12	2652	49	22512	0.009919	0.133811	2.07886	TRINITY_DN10480_c0_g1_i2_11;TRINITY_DN1127_c0_g1_i1_4;TRINITY_DN13171_c0_g1_i3_5;TRINITY_DN13591_c0_g1_i3_3;TRINITY_DN13630_c0_g1_i4_3;TRINITY_DN15253_c0_g2_i2_6;TRINITY_DN22982_c0_g1_i1_1;TRINITY_DN24542_c0_g1_i1_6;TRINITY_DN6085_c0_g1_i2_2;TRINITY_DN7074_c0_g1_i3_5;TRINITY_DN8078_c0_g1_i2_9;TRINITY_DN9160_c0_g1_i3_3
GO:0016491	oxidoreductase activity	molecular_function	46	2652	277	22512	0.0102104	0.136859	1.40967	TRINITY_DN10970_c0_g1_i1_8;TRINITY_DN11537_c0_g2_i1_1;TRINITY_DN11703_c0_g1_i2_3;TRINITY_DN11988_c0_g1_i1_1;TRINITY_DN12209_c0_g1_i1_12;TRINITY_DN12774_c0_g1_i7_8;TRINITY_DN13154_c0_g1_i3_7;TRINITY_DN13286_c0_g1_i1_8;TRINITY_DN13742_c0_g1_i1_6;TRINITY_DN13810_c0_g1_i7_9;TRINITY_DN14192_c0_g2_i2_12;TRINITY_DN14226_c0_g1_i2_7;TRINITY_DN14479_c0_g1_i7_10;TRINITY_DN14628_c0_g1_i7_8;TRINITY_DN14936_c0…
GO:0016157	sucrose synthase activity	molecular_function	6	2652	17	22512	0.0103865	0.137457	2.99601	TRINITY_DN13518_c0_g1_i2_9;TRINITY_DN15290_c0_g2_i1_8;TRINITY_DN16188_c0_g1_i33_1;TRINITY_DN16224_c0_g1_i15_6;TRINITY_DN16649_c0_g1_i23_7;TRINITY_DN6664_c0_g1_i2_4
GO:0070370	cellular heat acclimation	biological_process	6	2652	17	22512	0.0103865	0.137457	2.99601	TRINITY_DN13225_c0_g1_i5_5;TRINITY_DN15418_c0_g1_i4_1;TRINITY_DN15626_c0_g1_i15_6;TRINITY_DN16362_c0_g1_i3_7;TRINITY_DN16385_c0_g1_i4_6;TRINITY_DN16757_c0_g1_i17_7
GO:0046777	protein autophosphorylation	biological_process	32	2652	179	22512	0.0104869	0.137912	1.51753	TRINITY_DN12612_c0_g1_i5_4;TRINITY_DN13268_c0_g1_i4_2;TRINITY_DN13317_c0_g1_i3_10;TRINITY_DN13835_c0_g2_i1_10;TRINITY_DN13931_c0_g1_i1_11;TRINITY_DN14132_c0_g1_i1_7;TRINITY_DN14648_c0_g1_i12_4;TRINITY_DN14851_c0_g1_i13_4;TRINITY_DN14894_c0_g1_i6_9;TRINITY_DN15092_c0_g1_i10_4;TRINITY_DN15106_c0_g1_i7_6;TRINITY_DN15127_c0_g1_i19_5;TRINITY_DN15482_c0_g1_i10_7;TRINITY_DN15485_c0_g1_i1_10;TRINITY_DN15…
GO:0004022	alcohol dehydrogenase (NAD) activity	molecular_function	7	2652	22	22512	0.0107182	0.140074	2.70095	TRINITY_DN12394_c0_g1_i4_11;TRINITY_DN14522_c0_g1_i2_9;TRINITY_DN14609_c0_g1_i3_9;TRINITY_DN14891_c0_g1_i7_8;TRINITY_DN14966_c0_g1_i6_4;TRINITY_DN15141_c0_g1_i3_3;TRINITY_DN15737_c0_g1_i3_2
GO:0042742	defense response to bacterium	biological_process	48	2652	294	22512	0.0120127	0.149504	1.38591	TRINITY_DN10595_c0_g1_i2_9;TRINITY_DN10900_c0_g1_i1_7;TRINITY_DN11600_c0_g1_i4_7;TRINITY_DN11601_c0_g1_i4_9;TRINITY_DN11612_c0_g1_i2_5;TRINITY_DN12544_c0_g1_i3_7;TRINITY_DN12746_c0_g1_i4_5;TRINITY_DN12800_c0_g1_i9_3;TRINITY_DN12949_c0_g1_i1_1;TRINITY_DN13071_c0_g1_i5_12;TRINITY_DN13164_c0_g1_i10_7;TRINITY_DN13201_c0_g1_i2_8;TRINITY_DN13207_c0_g1_i5_8;TRINITY_DN13494_c0_g1_i4_4;TRINITY_DN13846_c0_…
GO:0071555	cell wall organization	biological_process	56	2652	353	22512	0.0125958	0.149504	1.34665	TRINITY_DN10191_c0_g1_i1_4;TRINITY_DN10480_c0_g1_i2_11;TRINITY_DN10972_c0_g1_i2_6;TRINITY_DN1127_c0_g1_i1_4;TRINITY_DN11470_c0_g1_i1_1;TRINITY_DN11747_c0_g1_i1_9;TRINITY_DN11770_c0_g2_i1_4;TRINITY_DN11802_c0_g1_i1_4;TRINITY_DN11890_c0_g1_i2_6;TRINITY_DN13171_c0_g1_i3_5;TRINITY_DN13263_c0_g1_i1_10;TRINITY_DN13335_c0_g1_i3_4;TRINITY_DN13383_c0_g1_i2_10;TRINITY_DN13384_c0_g1_i5_10;TRINITY_DN13591_c0…
GO:0001302	replicative cell aging	biological_process	5	2652	13	22512	0.0128761	0.149504	3.26488	TRINITY_DN15660_c1_g2_i3_9;TRINITY_DN15896_c0_g2_i12_3;TRINITY_DN15962_c0_g1_i9_5;TRINITY_DN16397_c0_g1_i15_10;TRINITY_DN16667_c1_g1_i8_1
GO:0016151	nickel cation binding	molecular_function	5	2652	13	22512	0.0128761	0.149504	3.26488	TRINITY_DN12946_c0_g1_i3_4;TRINITY_DN15963_c3_g2_i1_5;TRINITY_DN16055_c6_g3_i2_3;TRINITY_DN17040_c0_g1_i14_2;TRINITY_DN9462_c0_g1_i1_11
GO:0042981	regulation of apoptotic process	biological_process	5	2652	13	22512	0.0128761	0.149504	3.26488	TRINITY_DN15660_c1_g2_i3_9;TRINITY_DN15896_c0_g2_i12_3;TRINITY_DN15962_c0_g1_i9_5;TRINITY_DN16397_c0_g1_i15_10;TRINITY_DN16667_c1_g1_i8_1
GO:0045088	regulation of innate immune response	biological_process	5	2652	13	22512	0.0128761	0.149504	3.26488	TRINITY_DN13268_c0_g1_i4_2;TRINITY_DN14648_c0_g1_i12_4;TRINITY_DN14894_c0_g1_i6_9;TRINITY_DN15092_c0_g1_i10_4;TRINITY_DN15555_c0_g1_i7_11
GO:0048439	flower morphogenesis	biological_process	5	2652	13	22512	0.0128761	0.149504	3.26488	TRINITY_DN13216_c0_g2_i1_9;TRINITY_DN14046_c0_g1_i5_9;TRINITY_DN14516_c0_g1_i1_6;TRINITY_DN15736_c0_g2_i2_10;TRINITY_DN21548_c0_g1_i1_1
GO:2000071	regulation of defense response by callose deposition	biological_process	5	2652	13	22512	0.0128761	0.149504	3.26488	TRINITY_DN13268_c0_g1_i4_2;TRINITY_DN14648_c0_g1_i12_4;TRINITY_DN14894_c0_g1_i6_9;TRINITY_DN15092_c0_g1_i10_4;TRINITY_DN15555_c0_g1_i7_11
GO:0009690	cytokinin metabolic process	biological_process	10	2652	39	22512	0.0128945	0.149504	2.17659	TRINITY_DN11846_c0_g1_i2_1;TRINITY_DN14035_c0_g1_i7_10;TRINITY_DN14767_c0_g1_i4_4;TRINITY_DN14807_c0_g1_i5_12;TRINITY_DN16528_c0_g2_i1_1;TRINITY_DN21548_c0_g1_i1_1;TRINITY_DN23267_c0_g1_i1_2;TRINITY_DN23317_c0_g1_i1_12;TRINITY_DN5989_c0_g1_i1_4;TRINITY_DN9907_c0_g1_i4_1
GO:0019760	glucosinolate metabolic process	biological_process	10	2652	39	22512	0.0128945	0.149504	2.17659	TRINITY_DN15281_c0_g3_i1_3;TRINITY_DN16684_c0_g4_i1_12;TRINITY_DN19235_c0_g1_i1_4;TRINITY_DN19336_c0_g1_i1_2;TRINITY_DN21646_c0_g1_i1_10;TRINITY_DN21764_c0_g1_i1_6;TRINITY_DN3655_c0_g1_i1_4;TRINITY_DN5042_c0_g1_i1_12;TRINITY_DN8496_c0_g1_i1_7;TRINITY_DN9381_c0_g1_i3_8
GO:0004857	enzyme inhibitor activity	molecular_function	8	2652	28	22512	0.0130309	0.149504	2.42534	TRINITY_DN12697_c0_g1_i1_5;TRINITY_DN20159_c0_g1_i1_10;TRINITY_DN25661_c0_g1_i1_9;TRINITY_DN25697_c0_g1_i1_8;TRINITY_DN25709_c0_g1_i1_12;TRINITY_DN5211_c0_g1_i1_4;TRINITY_DN792_c0_g1_i1_4;TRINITY_DN807_c0_g1_i1_5
GO:0005227	calcium activated cation channel activity	molecular_function	8	2652	28	22512	0.0130309	0.149504	2.42534	TRINITY_DN14910_c0_g1_i15_5;TRINITY_DN15459_c0_g1_i21_4;TRINITY_DN15569_c0_g1_i23_8;TRINITY_DN15923_c0_g1_i4_12;TRINITY_DN16242_c0_g1_i10_11;TRINITY_DN16306_c0_g1_i15_10;TRINITY_DN16511_c0_g1_i45_7;TRINITY_DN4254_c0_g1_i1_3
GO:0002237	response to molecule of bacterial origin	biological_process	15	2652	69	22512	0.0131821	0.149504	1.84537	TRINITY_DN10432_c0_g1_i1_6;TRINITY_DN12746_c0_g1_i4_5;TRINITY_DN13317_c0_g1_i3_10;TRINITY_DN13846_c0_g1_i2_7;TRINITY_DN14851_c0_g1_i13_4;TRINITY_DN15482_c0_g1_i10_7;TRINITY_DN15512_c0_g1_i1_4;TRINITY_DN15571_c0_g1_i15_6;TRINITY_DN15709_c0_g1_i14_6;TRINITY_DN15930_c0_g1_i7_12;TRINITY_DN16569_c0_g1_i1_8;TRINITY_DN16648_c1_g3_i2_1;TRINITY_DN17066_c0_g1_i1_10;TRINITY_DN18871_c0_g1_i1_12;TRINITY_DN677…
GO:0015333	peptide:proton symporter activity	molecular_function	14	2652	63	22512	0.013493	0.149504	1.88638	TRINITY_DN13044_c0_g1_i2_8;TRINITY_DN13218_c0_g1_i1_4;TRINITY_DN14572_c0_g1_i5_4;TRINITY_DN14579_c0_g1_i2_2;TRINITY_DN16463_c0_g2_i1_1;TRINITY_DN16616_c0_g4_i1_1;TRINITY_DN16755_c1_g1_i1_2;TRINITY_DN17005_c0_g1_i8_2;TRINITY_DN2346_c0_g1_i1_11;TRINITY_DN258_c0_g1_i1_9;TRINITY_DN4313_c0_g1_i1_9;TRINITY_DN4638_c0_g1_i1_6;TRINITY_DN7842_c0_g1_i1_11;TRINITY_DN9915_c0_g1_i3_9
GO:1904680	peptide transmembrane transporter activity	molecular_function	14	2652	63	22512	0.013493	0.149504	1.88638	TRINITY_DN13044_c0_g1_i2_8;TRINITY_DN13218_c0_g1_i1_4;TRINITY_DN14572_c0_g1_i5_4;TRINITY_DN14579_c0_g1_i2_2;TRINITY_DN16463_c0_g2_i1_1;TRINITY_DN16616_c0_g4_i1_1;TRINITY_DN16755_c1_g1_i1_2;TRINITY_DN17005_c0_g1_i8_2;TRINITY_DN2346_c0_g1_i1_11;TRINITY_DN258_c0_g1_i1_9;TRINITY_DN4313_c0_g1_i1_9;TRINITY_DN4638_c0_g1_i1_6;TRINITY_DN7842_c0_g1_i1_11;TRINITY_DN9915_c0_g1_i3_9
GO:0004366	glycerol-3-phosphate O-acyltransferase activity	molecular_function	3	2652	5	22512	0.0135848	0.149504	5.09321	TRINITY_DN1366_c0_g1_i1_1;TRINITY_DN15587_c0_g1_i7_8;TRINITY_DN16420_c0_g1_i4_6
GO:0009954	proximal/distal pattern formation	biological_process	3	2652	5	22512	0.0135848	0.149504	5.09321	TRINITY_DN11195_c0_g1_i2_2;TRINITY_DN13216_c0_g2_i1_9;TRINITY_DN14516_c0_g1_i1_6
GO:0009961	response to 1-aminocyclopropane-1-carboxylic acid	biological_process	3	2652	5	22512	0.0135848	0.149504	5.09321	TRINITY_DN12361_c0_g1_i1_10;TRINITY_DN14655_c0_g1_i3_7;TRINITY_DN23459_c0_g1_i1_2
GO:0010148	transpiration	biological_process	3	2652	5	22512	0.0135848	0.149504	5.09321	TRINITY_DN11724_c0_g1_i2_4;TRINITY_DN2615_c0_g1_i2_8;TRINITY_DN27891_c0_g1_i1_10
GO:0030100	regulation of endocytosis	biological_process	3	2652	5	22512	0.0135848	0.149504	5.09321	TRINITY_DN11674_c0_g1_i3_9;TRINITY_DN9137_c0_g1_i1_5;TRINITY_DN9137_c0_g2_i3_5
GO:0033759	flavone synthase activity	molecular_function	3	2652	5	22512	0.0135848	0.149504	5.09321	TRINITY_DN10900_c0_g1_i1_7;TRINITY_DN13859_c0_g2_i1_1;TRINITY_DN6751_c0_g1_i5_3
GO:0034785	salicylate 5-hydroxylase activity	molecular_function	3	2652	5	22512	0.0135848	0.149504	5.09321	TRINITY_DN10900_c0_g1_i1_7;TRINITY_DN13859_c0_g2_i1_1;TRINITY_DN6751_c0_g1_i5_3
GO:0042277	peptide binding	molecular_function	3	2652	5	22512	0.0135848	0.149504	5.09321	TRINITY_DN21999_c0_g1_i1_9;TRINITY_DN25205_c0_g1_i1_11;TRINITY_DN7306_c0_g1_i2_4
GO:0045543	gibberellin 2-beta-dioxygenase activity	molecular_function	3	2652	5	22512	0.0135848	0.149504	5.09321	TRINITY_DN12167_c0_g1_i3_6;TRINITY_DN15766_c0_g1_i5_12;TRINITY_DN16423_c0_g1_i3_2
GO:0047196	long-chain-alcohol O-fatty-acyltransferase activity	molecular_function	3	2652	5	22512	0.0135848	0.149504	5.09321	TRINITY_DN10155_c0_g1_i2_6;TRINITY_DN26316_c0_g1_i1_8;TRINITY_DN5708_c0_g1_i1_5
GO:0047259	glucomannan 4-beta-mannosyltransferase activity	molecular_function	3	2652	5	22512	0.0135848	0.149504	5.09321	TRINITY_DN1560_c0_g1_i1_6;TRINITY_DN6301_c0_g1_i1_9;TRINITY_DN7682_c0_g1_i2_2
GO:0071398	cellular response to fatty acid	biological_process	3	2652	5	22512	0.0135848	0.149504	5.09321	TRINITY_DN15455_c0_g1_i12_8;TRINITY_DN15698_c0_g1_i2_11;TRINITY_DN15857_c0_g1_i4_7
GO:0102420	sn-1-glycerol-3-phosphate C16:0-DCA-CoA acyl transferase activity	molecular_function	3	2652	5	22512	0.0135848	0.149504	5.09321	TRINITY_DN1366_c0_g1_i1_1;TRINITY_DN15587_c0_g1_i7_8;TRINITY_DN16420_c0_g1_i4_6
GO:0102966	arachidoyl-CoA:1-dodecanol O-acyltransferase activity	molecular_function	3	2652	5	22512	0.0135848	0.149504	5.09321	TRINITY_DN10155_c0_g1_i2_6;TRINITY_DN26316_c0_g1_i1_8;TRINITY_DN5708_c0_g1_i1_5
GO:0103095	wax ester synthase activity	molecular_function	3	2652	5	22512	0.0135848	0.149504	5.09321	TRINITY_DN10155_c0_g1_i2_6;TRINITY_DN26316_c0_g1_i1_8;TRINITY_DN5708_c0_g1_i1_5
GO:2000022	regulation of jasmonic acid mediated signaling pathway	biological_process	13	2652	57	22512	0.0136772	0.149733	1.93602	TRINITY_DN11211_c0_g2_i3_5;TRINITY_DN12100_c0_g1_i1_11;TRINITY_DN12949_c0_g1_i1_1;TRINITY_DN13406_c0_g1_i2_1;TRINITY_DN14175_c0_g1_i1_3;TRINITY_DN14342_c0_g1_i4_4;TRINITY_DN15754_c0_g1_i18_3;TRINITY_DN16117_c0_g1_i27_7;TRINITY_DN16117_c0_g2_i2_7;TRINITY_DN2650_c0_g1_i2_12;TRINITY_DN5884_c0_g1_i2_9;TRINITY_DN7039_c0_g1_i1_6;TRINITY_DN7204_c0_g1_i1_1
GO:0006103	2-oxoglutarate metabolic process	biological_process	6	2652	18	22512	0.0140537	0.152261	2.82956	TRINITY_DN12018_c0_g1_i12_4;TRINITY_DN12500_c0_g1_i2_9;TRINITY_DN13461_c0_g1_i8_5;TRINITY_DN13642_c0_g1_i5_7;TRINITY_DN13978_c0_g1_i1_6;TRINITY_DN15854_c0_g1_i2_7
GO:0047372	acylglycerol lipase activity	molecular_function	6	2652	18	22512	0.0140537	0.152261	2.82956	TRINITY_DN12780_c0_g1_i3_8;TRINITY_DN13496_c0_g1_i6_8;TRINITY_DN14763_c0_g1_i1_2;TRINITY_DN15082_c0_g1_i1_4;TRINITY_DN15676_c0_g1_i3_10;TRINITY_DN15898_c0_g1_i3_7
GO:0006869	lipid transport	biological_process	16	2652	76	22512	0.0144685	0.154513	1.78709	TRINITY_DN12015_c0_g1_i2_10;TRINITY_DN13059_c0_g1_i4_2;TRINITY_DN14824_c0_g1_i1_6;TRINITY_DN14939_c0_g1_i20_3;TRINITY_DN15521_c0_g1_i22_4;TRINITY_DN15576_c0_g1_i24_9;TRINITY_DN15678_c0_g1_i18_8;TRINITY_DN16340_c0_g1_i21_6;TRINITY_DN17742_c0_g1_i1_1;TRINITY_DN19286_c0_g1_i1_11;TRINITY_DN19755_c0_g1_i1_7;TRINITY_DN22013_c0_g1_i1_9;TRINITY_DN22027_c0_g1_i1_7;TRINITY_DN22139_c0_g1_i1_9;TRINITY_DN2365…
GO:0001228	DNA-binding transcription activator activity, RNA polymerase II-specific	molecular_function	9	2652	34	22512	0.0145373	0.154513	2.24701	TRINITY_DN12204_c0_g1_i5_9;TRINITY_DN12468_c0_g1_i1_4;TRINITY_DN13541_c0_g1_i8_10;TRINITY_DN14383_c0_g1_i1_11;TRINITY_DN24360_c0_g1_i1_10;TRINITY_DN25115_c0_g1_i1_11;TRINITY_DN3898_c0_g1_i1_11;TRINITY_DN8483_c0_g1_i1_12;TRINITY_DN8736_c0_g1_i1_5
GO:0004609	phosphatidylserine decarboxylase activity	molecular_function	4	2652	9	22512	0.0148415	0.154513	3.77275	TRINITY_DN15673_c0_g1_i6_5;TRINITY_DN15780_c0_g1_i14_3;TRINITY_DN16318_c0_g1_i14_1;TRINITY_DN16495_c0_g1_i8_7
GO:0010371	regulation of gibberellin biosynthetic process	biological_process	4	2652	9	22512	0.0148415	0.154513	3.77275	TRINITY_DN19235_c0_g1_i1_4;TRINITY_DN22341_c0_g1_i1_4;TRINITY_DN24748_c0_g1_i1_7;TRINITY_DN26827_c0_g1_i1_3
GO:0042343	indole glucosinolate metabolic process	biological_process	4	2652	9	22512	0.0148415	0.154513	3.77275	TRINITY_DN25414_c0_g1_i1_10;TRINITY_DN3540_c0_g1_i1_5;TRINITY_DN7414_c0_g1_i1_10;TRINITY_DN7901_c0_g1_i1_8
GO:0051507	beta-sitosterol UDP-glucosyltransferase activity	molecular_function	4	2652	9	22512	0.0148415	0.154513	3.77275	TRINITY_DN15863_c0_g2_i1_8;TRINITY_DN16288_c0_g1_i18_11;TRINITY_DN16368_c1_g2_i12_6;TRINITY_DN16842_c4_g1_i22_2
GO:1900994	(-)-secologanin biosynthetic process	biological_process	4	2652	9	22512	0.0148415	0.154513	3.77275	TRINITY_DN16128_c0_g1_i3_12;TRINITY_DN16398_c0_g1_i1_9;TRINITY_DN16441_c0_g1_i13_11;TRINITY_DN23860_c0_g1_i1_6
GO:0071949	FAD binding	molecular_function	18	2652	89	22512	0.0148528	0.154513	1.71681	TRINITY_DN10795_c0_g1_i2_1;TRINITY_DN13286_c0_g1_i1_8;TRINITY_DN13835_c0_g2_i1_10;TRINITY_DN14409_c0_g2_i7_3;TRINITY_DN15223_c0_g1_i2_12;TRINITY_DN15281_c0_g3_i1_3;TRINITY_DN15496_c0_g1_i1_9;TRINITY_DN16361_c0_g1_i1_12;TRINITY_DN16684_c0_g4_i1_12;TRINITY_DN16809_c0_g2_i3_7;TRINITY_DN18344_c0_g1_i1_5;TRINITY_DN22508_c0_g1_i1_4;TRINITY_DN22868_c0_g1_i1_1;TRINITY_DN62_c0_g1_i1_12;TRINITY_DN7310_c0_g…
GO:0009695	jasmonic acid biosynthetic process	biological_process	10	2652	40	22512	0.0154231	0.159652	2.12217	TRINITY_DN12514_c0_g1_i5_1;TRINITY_DN12872_c0_g1_i6_5;TRINITY_DN14496_c0_g1_i7_4;TRINITY_DN14504_c0_g1_i1_1;TRINITY_DN14611_c0_g1_i8_8;TRINITY_DN15070_c0_g1_i2_12;TRINITY_DN15223_c0_g1_i2_12;TRINITY_DN15828_c0_g1_i1_1;TRINITY_DN20920_c0_g1_i1_9;TRINITY_DN6759_c0_g1_i1_5
GO:0010329	auxin efflux transmembrane transporter activity	molecular_function	8	2652	29	22512	0.0161798	0.165843	2.34171	TRINITY_DN13476_c0_g1_i1_7;TRINITY_DN14342_c0_g1_i8_2;TRINITY_DN15732_c0_g1_i1_9;TRINITY_DN16297_c0_g1_i27_1;TRINITY_DN16433_c0_g1_i1_9;TRINITY_DN19790_c0_g1_i1_1;TRINITY_DN22770_c0_g1_i1_6;TRINITY_DN6265_c0_g1_i1_12
GO:0038023	signaling receptor activity	molecular_function	8	2652	29	22512	0.0161798	0.165843	2.34171	TRINITY_DN10201_c0_g1_i5_8;TRINITY_DN17915_c0_g1_i1_7;TRINITY_DN21963_c0_g1_i1_4;TRINITY_DN24298_c0_g1_i1_5;TRINITY_DN2657_c0_g1_i1_9;TRINITY_DN4180_c0_g1_i1_9;TRINITY_DN5006_c0_g1_i1_7;TRINITY_DN7148_c0_g1_i1_2
GO:0016459	myosin complex	cellular_component	7	2652	24	22512	0.0176364	0.177907	2.47587	TRINITY_DN11434_c0_g1_i2_5;TRINITY_DN12726_c0_g1_i1_12;TRINITY_DN15397_c0_g1_i9_4;TRINITY_DN15706_c0_g1_i7_9;TRINITY_DN16206_c0_g1_i12_6;TRINITY_DN16206_c0_g3_i1_6;TRINITY_DN16508_c0_g2_i1_11
GO:0030026	cellular manganese ion homeostasis	biological_process	7	2652	24	22512	0.0176364	0.177907	2.47587	TRINITY_DN10754_c0_g2_i1_9;TRINITY_DN1371_c0_g1_i1_8;TRINITY_DN21694_c0_g1_i1_12;TRINITY_DN28549_c0_g1_i1_2;TRINITY_DN2966_c0_g1_i1_9;TRINITY_DN7168_c0_g1_i3_11;TRINITY_DN7311_c0_g2_i1_1
GO:0009738	abscisic acid-activated signaling pathway	biological_process	48	2652	301	22512	0.0180124	0.177907	1.35368	TRINITY_DN10201_c0_g1_i5_8;TRINITY_DN11400_c0_g1_i1_1;TRINITY_DN11480_c0_g1_i4_9;TRINITY_DN11846_c0_g1_i2_1;TRINITY_DN11921_c0_g1_i1_2;TRINITY_DN12278_c0_g1_i6_4;TRINITY_DN12288_c0_g1_i1_1;TRINITY_DN13010_c0_g1_i2_5;TRINITY_DN13060_c1_g1_i4_5;TRINITY_DN13266_c0_g1_i1_5;TRINITY_DN13601_c0_g1_i2_2;TRINITY_DN13608_c0_g1_i4_12;TRINITY_DN13697_c0_g1_i5_5;TRINITY_DN13776_c0_g1_i1_3;TRINITY_DN14035_c0_g…
GO:0046856	phosphatidylinositol dephosphorylation	biological_process	13	2652	59	22512	0.0181173	0.177907	1.87039	TRINITY_DN11480_c0_g1_i4_9;TRINITY_DN12466_c0_g1_i1_9;TRINITY_DN13608_c0_g1_i4_12;TRINITY_DN14276_c0_g1_i2_4;TRINITY_DN14301_c0_g1_i3_11;TRINITY_DN14689_c0_g1_i40_11;TRINITY_DN15358_c0_g1_i10_10;TRINITY_DN15477_c0_g1_i1_9;TRINITY_DN16400_c2_g2_i17_11;TRINITY_DN16583_c2_g5_i3_12;TRINITY_DN16717_c0_g6_i6_6;TRINITY_DN4116_c0_g1_i1_10;TRINITY_DN9745_c0_g1_i1_10
GO:0004143	diacylglycerol kinase activity	molecular_function	5	2652	14	22512	0.0181184	0.177907	3.03167	TRINITY_DN13843_c0_g1_i4_6;TRINITY_DN14945_c0_g1_i2_4;TRINITY_DN15100_c0_g1_i1_9;TRINITY_DN16273_c0_g1_i1_11;TRINITY_DN16320_c0_g1_i1_12
GO:0009687	abscisic acid metabolic process	biological_process	5	2652	14	22512	0.0181184	0.177907	3.03167	TRINITY_DN11966_c0_g1_i2_6;TRINITY_DN12658_c0_g1_i2_6;TRINITY_DN13322_c0_g1_i1_2;TRINITY_DN14154_c0_g1_i5_9;TRINITY_DN14894_c0_g1_i5_11
GO:0071365	cellular response to auxin stimulus	biological_process	5	2652	14	22512	0.0181184	0.177907	3.03167	TRINITY_DN10143_c0_g1_i4_2;TRINITY_DN12763_c0_g1_i1_10;TRINITY_DN13979_c0_g1_i6_5;TRINITY_DN14500_c0_g1_i6_6;TRINITY_DN14981_c0_g1_i9_8
GO:0004069	L-aspartate:2-oxoglutarate aminotransferase activity	molecular_function	6	2652	19	22512	0.0185342	0.177907	2.68064	TRINITY_DN12018_c0_g1_i12_4;TRINITY_DN12500_c0_g1_i2_9;TRINITY_DN13461_c0_g1_i8_5;TRINITY_DN13642_c0_g1_i5_7;TRINITY_DN13978_c0_g1_i1_6;TRINITY_DN15854_c0_g1_i2_7
GO:0005216	ion channel activity	molecular_function	6	2652	19	22512	0.0185342	0.177907	2.68064	TRINITY_DN13567_c0_g1_i1_9;TRINITY_DN14029_c0_g1_i3_1;TRINITY_DN15614_c0_g3_i1_9;TRINITY_DN15753_c0_g2_i1_4;TRINITY_DN16426_c0_g1_i46_11;TRINITY_DN16819_c1_g1_i10_7
GO:0022900	electron transport chain	biological_process	6	2652	19	22512	0.0185342	0.177907	2.68064	TRINITY_DN11833_c0_g1_i2_1;TRINITY_DN12205_c0_g2_i1_5;TRINITY_DN15912_c0_g1_i6_3;TRINITY_DN16081_c0_g1_i23_10;TRINITY_DN16335_c0_g1_i13_12;TRINITY_DN16688_c0_g1_i32_7
GO:0045926	negative regulation of growth	biological_process	6	2652	19	22512	0.0185342	0.177907	2.68064	TRINITY_DN15142_c0_g1_i18_5;TRINITY_DN15507_c0_g2_i17_4;TRINITY_DN15711_c0_g1_i2_3;TRINITY_DN16095_c0_g1_i6_1;TRINITY_DN16590_c0_g1_i5_7;TRINITY_DN21548_c0_g1_i1_1
GO:0051259	protein complex oligomerization	biological_process	6	2652	19	22512	0.0185342	0.177907	2.68064	TRINITY_DN16398_c0_g1_i5_6;TRINITY_DN1898_c0_g1_i2_7;TRINITY_DN23888_c0_g1_i1_4;TRINITY_DN4033_c0_g1_i1_7;TRINITY_DN6102_c0_g1_i1_8;TRINITY_DN8385_c0_g1_i2_1
GO:0015706	nitrate transport	biological_process	11	2652	47	22512	0.0185479	0.177907	1.98671	TRINITY_DN11982_c0_g1_i3_8;TRINITY_DN12066_c0_g1_i1_5;TRINITY_DN14579_c0_g1_i2_2;TRINITY_DN15195_c0_g1_i1_2;TRINITY_DN16463_c0_g2_i1_1;TRINITY_DN16616_c0_g4_i1_1;TRINITY_DN17005_c0_g1_i8_2;TRINITY_DN23311_c0_g1_i1_2;TRINITY_DN258_c0_g1_i1_9;TRINITY_DN3755_c0_g1_i1_11;TRINITY_DN7842_c0_g1_i1_11
GO:0048573	photoperiodism, flowering	biological_process	11	2652	47	22512	0.0185479	0.177907	1.98671	TRINITY_DN12204_c0_g1_i5_9;TRINITY_DN13218_c0_g1_i11_3;TRINITY_DN13541_c0_g1_i8_10;TRINITY_DN24360_c0_g1_i1_10;TRINITY_DN25019_c0_g1_i1_9;TRINITY_DN28133_c0_g1_i1_10;TRINITY_DN3898_c0_g1_i1_11;TRINITY_DN6759_c0_g1_i1_5;TRINITY_DN724_c0_g1_i1_1;TRINITY_DN8483_c0_g1_i1_12;TRINITY_DN9577_c0_g1_i3_7
GO:0004364	glutathione transferase activity	molecular_function	19	2652	98	22512	0.0193022	0.184296	1.64577	TRINITY_DN10732_c0_g1_i3_2;TRINITY_DN11897_c0_g1_i1_10;TRINITY_DN13178_c0_g1_i2_9;TRINITY_DN13202_c0_g1_i9_5;TRINITY_DN14453_c0_g1_i1_1;TRINITY_DN14836_c0_g1_i10_3;TRINITY_DN15110_c0_g1_i1_10;TRINITY_DN15700_c0_g1_i3_7;TRINITY_DN15840_c0_g3_i7_5;TRINITY_DN15845_c0_g1_i9_2;TRINITY_DN16421_c0_g3_i1_11;TRINITY_DN16421_c0_g4_i1_11;TRINITY_DN16481_c0_g13_i1_7;TRINITY_DN17124_c0_g1_i1_11;TRINITY_DN2186…
GO:0048046	apoplast	cellular_component	54	2652	349	22512	0.0220246	0.205981	1.31344	TRINITY_DN10480_c0_g1_i2_11;TRINITY_DN11117_c0_g1_i6_5;TRINITY_DN1127_c0_g1_i1_4;TRINITY_DN11890_c0_g1_i2_6;TRINITY_DN12180_c0_g1_i3_10;TRINITY_DN13171_c0_g1_i3_5;TRINITY_DN13311_c2_g1_i7_9;TRINITY_DN13419_c0_g1_i1_1;TRINITY_DN1352_c0_g1_i1_7;TRINITY_DN13541_c0_g1_i4_8;TRINITY_DN13591_c0_g1_i3_3;TRINITY_DN13630_c0_g1_i4_3;TRINITY_DN13659_c0_g1_i1_5;TRINITY_DN13708_c0_g1_i8_1;TRINITY_DN14267_c0_g1…
GO:0035251	UDP-glucosyltransferase activity	molecular_function	7	2652	25	22512	0.0220655	0.205981	2.37683	TRINITY_DN16128_c0_g1_i3_12;TRINITY_DN16398_c0_g1_i1_9;TRINITY_DN16441_c0_g1_i13_11;TRINITY_DN22504_c0_g1_i1_5;TRINITY_DN23290_c0_g1_i1_11;TRINITY_DN23860_c0_g1_i1_6;TRINITY_DN7172_c0_g1_i1_6
GO:0070696	transmembrane receptor protein serine/threonine kinase binding	molecular_function	7	2652	25	22512	0.0220655	0.205981	2.37683	TRINITY_DN13164_c0_g1_i10_7;TRINITY_DN14933_c0_g1_i2_2;TRINITY_DN15260_c0_g1_i2_11;TRINITY_DN1715_c0_g1_i1_4;TRINITY_DN3362_c0_g1_i2_8;TRINITY_DN5777_c0_g1_i2_5;TRINITY_DN9897_c0_g1_i1_5
GO:0004753	saccharopine dehydrogenase activity	molecular_function	4	2652	10	22512	0.0224599	0.205981	3.39548	TRINITY_DN15376_c0_g1_i5_5;TRINITY_DN15643_c0_g1_i1_8;TRINITY_DN16625_c0_g2_i1_1;TRINITY_DN16925_c0_g1_i11_2
GO:0008272	sulfate transport	biological_process	4	2652	10	22512	0.0224599	0.205981	3.39548	TRINITY_DN15305_c0_g1_i1_7;TRINITY_DN5580_c0_g1_i1_11;TRINITY_DN7296_c0_g2_i1_2;TRINITY_DN9643_c0_g1_i1_1
GO:0016540	protein autoprocessing	biological_process	4	2652	10	22512	0.0224599	0.205981	3.39548	TRINITY_DN15673_c0_g1_i6_5;TRINITY_DN15780_c0_g1_i14_3;TRINITY_DN16318_c0_g1_i14_1;TRINITY_DN16495_c0_g1_i8_7
GO:0017172	cysteine dioxygenase activity	molecular_function	4	2652	10	22512	0.0224599	0.205981	3.39548	TRINITY_DN12960_c0_g1_i3_4;TRINITY_DN14426_c0_g1_i2_7;TRINITY_DN15461_c0_g1_i3_7;TRINITY_DN8218_c0_g1_i3_11
GO:0047130	saccharopine dehydrogenase (NADP+, L-lysine-forming) activity	molecular_function	4	2652	10	22512	0.0224599	0.205981	3.39548	TRINITY_DN15376_c0_g1_i5_5;TRINITY_DN15643_c0_g1_i1_8;TRINITY_DN16625_c0_g2_i1_1;TRINITY_DN16925_c0_g1_i11_2
GO:0047131	saccharopine dehydrogenase (NAD+, L-glutamate-forming) activity	molecular_function	4	2652	10	22512	0.0224599	0.205981	3.39548	TRINITY_DN15376_c0_g1_i5_5;TRINITY_DN15643_c0_g1_i1_8;TRINITY_DN16625_c0_g2_i1_1;TRINITY_DN16925_c0_g1_i11_2
GO:0002229	defense response to oomycetes	biological_process	8	2652	31	22512	0.0240581	0.209208	2.19063	TRINITY_DN10900_c0_g1_i1_7;TRINITY_DN13859_c0_g2_i1_1;TRINITY_DN16132_c0_g1_i1_4;TRINITY_DN3588_c0_g1_i2_10;TRINITY_DN4816_c0_g1_i2_4;TRINITY_DN5628_c0_g1_i1_7;TRINITY_DN6751_c0_g1_i5_3;TRINITY_DN7039_c0_g1_i1_6
GO:0005544	calcium-dependent phospholipid binding	molecular_function	8	2652	31	22512	0.0240581	0.209208	2.19063	TRINITY_DN13196_c0_g1_i8_2;TRINITY_DN13433_c0_g2_i10_5;TRINITY_DN14738_c0_g2_i11_1;TRINITY_DN15400_c0_g1_i23_9;TRINITY_DN15824_c0_g1_i8_3;TRINITY_DN15833_c1_g2_i3_5;TRINITY_DN16057_c3_g1_i11_1;TRINITY_DN16607_c0_g1_i12_7
GO:0006406	mRNA export from nucleus	biological_process	8	2652	31	22512	0.0240581	0.209208	2.19063	TRINITY_DN15625_c0_g1_i6_9;TRINITY_DN15657_c0_g1_i15_12;TRINITY_DN15657_c0_g2_i1_12;TRINITY_DN15870_c0_g1_i19_8;TRINITY_DN16180_c1_g1_i1_3;TRINITY_DN16700_c0_g2_i16_1;TRINITY_DN16967_c0_g1_i5_7;TRINITY_DN17032_c1_g3_i15_2
GO:1900425	negative regulation of defense response to bacterium	biological_process	8	2652	31	22512	0.0240581	0.209208	2.19063	TRINITY_DN11082_c0_g1_i1_11;TRINITY_DN11965_c0_g2_i1_1;TRINITY_DN12180_c0_g1_i3_10;TRINITY_DN14291_c0_g1_i2_11;TRINITY_DN15373_c0_g2_i1_8;TRINITY_DN15754_c0_g1_i11_11;TRINITY_DN16162_c0_g2_i5_1;TRINITY_DN22426_c0_g1_i1_4
GO:0009644	response to high light intensity	biological_process	15	2652	74	22512	0.0242622	0.209208	1.72068	TRINITY_DN10083_c0_g1_i3_7;TRINITY_DN11898_c0_g1_i1_4;TRINITY_DN13820_c0_g1_i1_7;TRINITY_DN13835_c0_g2_i1_10;TRINITY_DN14072_c0_g1_i7_7;TRINITY_DN14469_c0_g1_i7_4;TRINITY_DN14953_c0_g1_i6_1;TRINITY_DN15027_c0_g2_i1_7;TRINITY_DN1898_c0_g1_i2_7;TRINITY_DN23888_c0_g1_i1_4;TRINITY_DN2708_c0_g1_i1_2;TRINITY_DN6102_c0_g1_i1_8;TRINITY_DN6230_c0_g1_i1_6;TRINITY_DN721_c0_g1_i2_1;TRINITY_DN8429_c0_g1_i1_7
GO:0000405	bubble DNA binding	molecular_function	5	2652	15	22512	0.0245941	0.209208	2.82956	TRINITY_DN15660_c1_g2_i3_9;TRINITY_DN15896_c0_g2_i12_3;TRINITY_DN15962_c0_g1_i9_5;TRINITY_DN16397_c0_g1_i15_10;TRINITY_DN16667_c1_g1_i8_1
GO:0006880	intracellular sequestering of iron ion	biological_process	5	2652	15	22512	0.0245941	0.209208	2.82956	TRINITY_DN10754_c0_g2_i1_9;TRINITY_DN1371_c0_g1_i1_8;TRINITY_DN21694_c0_g1_i1_12;TRINITY_DN2966_c0_g1_i1_9;TRINITY_DN7311_c0_g2_i1_1
GO:0008324	cation transmembrane transporter activity	molecular_function	5	2652	15	22512	0.0245941	0.209208	2.82956	TRINITY_DN10635_c0_g1_i5_8;TRINITY_DN15368_c0_g1_i1_3;TRINITY_DN16795_c0_g1_i1_1;TRINITY_DN16922_c2_g3_i1_7;TRINITY_DN19134_c0_g1_i1_9
GO:0009299	mRNA transcription	biological_process	5	2652	15	22512	0.0245941	0.209208	2.82956	TRINITY_DN21907_c0_g1_i1_9;TRINITY_DN26624_c0_g1_i1_9;TRINITY_DN529_c0_g1_i1_12;TRINITY_DN9270_c0_g2_i2_9;TRINITY_DN9303_c0_g1_i1_8
GO:0061820	telomeric D-loop disassembly	biological_process	5	2652	15	22512	0.0245941	0.209208	2.82956	TRINITY_DN15660_c1_g2_i3_9;TRINITY_DN15896_c0_g2_i12_3;TRINITY_DN15962_c0_g1_i9_5;TRINITY_DN16397_c0_g1_i15_10;TRINITY_DN16667_c1_g1_i8_1
GO:0061821	telomeric D-loop binding	molecular_function	5	2652	15	22512	0.0245941	0.209208	2.82956	TRINITY_DN15660_c1_g2_i3_9;TRINITY_DN15896_c0_g2_i12_3;TRINITY_DN15962_c0_g1_i9_5;TRINITY_DN16397_c0_g1_i15_10;TRINITY_DN16667_c1_g1_i8_1
GO:0004338	glucan exo-1,3-beta-glucosidase activity	molecular_function	3	2652	6	22512	0.0248025	0.209208	4.24434	TRINITY_DN13618_c0_g1_i6_8;TRINITY_DN14004_c0_g1_i1_2;TRINITY_DN16524_c0_g2_i7_10
GO:0006527	arginine catabolic process	biological_process	3	2652	6	22512	0.0248025	0.209208	4.24434	TRINITY_DN12544_c0_g1_i3_7;TRINITY_DN12800_c0_g1_i9_3;TRINITY_DN13494_c0_g1_i4_4
GO:0043100	pyrimidine nucleobase salvage	biological_process	3	2652	6	22512	0.0248025	0.209208	4.24434	TRINITY_DN14868_c0_g1_i2_4;TRINITY_DN15988_c0_g1_i1_12;TRINITY_DN17333_c0_g1_i1_6
GO:0046475	glycerophospholipid catabolic process	biological_process	3	2652	6	22512	0.0248025	0.209208	4.24434	TRINITY_DN12290_c2_g1_i1_9;TRINITY_DN13406_c1_g1_i2_5;TRINITY_DN14200_c0_g1_i7_3
GO:0051510	regulation of unidimensional cell growth	biological_process	3	2652	6	22512	0.0248025	0.209208	4.24434	TRINITY_DN11674_c0_g1_i3_9;TRINITY_DN13835_c0_g2_i1_10;TRINITY_DN19235_c0_g1_i1_4
GO:0090359	negative regulation of abscisic acid biosynthetic process	biological_process	3	2652	6	22512	0.0248025	0.209208	4.24434	TRINITY_DN1715_c0_g1_i1_4;TRINITY_DN3362_c0_g1_i2_8;TRINITY_DN5777_c0_g1_i2_5
GO:1902347	response to strigolactone	biological_process	3	2652	6	22512	0.0248025	0.209208	4.24434	TRINITY_DN13835_c0_g2_i1_10;TRINITY_DN27916_c0_g1_i1_7;TRINITY_DN7470_c0_g1_i1_4
GO:1905582	response to mannose	biological_process	3	2652	6	22512	0.0248025	0.209208	4.24434	TRINITY_DN18344_c0_g1_i1_9;TRINITY_DN26135_c0_g1_i1_8;TRINITY_DN28449_c0_g1_i1_2
GO:0010029	regulation of seed germination	biological_process	11	2652	49	22512	0.0249491	0.209208	1.90562	TRINITY_DN10358_c0_g1_i4_12;TRINITY_DN15305_c0_g1_i1_7;TRINITY_DN16361_c0_g1_i6_11;TRINITY_DN17101_c0_g1_i1_4;TRINITY_DN20107_c0_g1_i1_9;TRINITY_DN22042_c0_g1_i1_5;TRINITY_DN23033_c0_g1_i1_11;TRINITY_DN23258_c0_g1_i1_2;TRINITY_DN23934_c0_g1_i1_10;TRINITY_DN24415_c0_g1_i1_4;TRINITY_DN7369_c0_g1_i1_6
GO:0004553	hydrolase activity, hydrolyzing O-glycosyl compounds	molecular_function	10	2652	43	22512	0.025213	0.209208	1.97411	TRINITY_DN1127_c0_g1_i1_4;TRINITY_DN13171_c0_g1_i3_5;TRINITY_DN13591_c0_g1_i3_3;TRINITY_DN13630_c0_g1_i4_3;TRINITY_DN15253_c0_g2_i2_6;TRINITY_DN22982_c0_g1_i1_1;TRINITY_DN24542_c0_g1_i1_6;TRINITY_DN6085_c0_g1_i2_2;TRINITY_DN8078_c0_g1_i2_9;TRINITY_DN9160_c0_g1_i3_3
GO:0009627	systemic acquired resistance	biological_process	10	2652	43	22512	0.025213	0.209208	1.97411	TRINITY_DN11816_c0_g1_i1_10;TRINITY_DN14722_c0_g1_i1_1;TRINITY_DN14906_c0_g1_i18_3;TRINITY_DN16822_c0_g1_i1_10;TRINITY_DN17742_c0_g1_i1_1;TRINITY_DN22027_c0_g1_i1_7;TRINITY_DN22139_c0_g1_i1_9;TRINITY_DN22723_c0_g1_i1_1;TRINITY_DN24947_c0_g1_i1_4;TRINITY_DN26247_c0_g1_i1_10
GO:0016758	transferase activity, transferring hexosyl groups	molecular_function	10	2652	43	22512	0.025213	0.209208	1.97411	TRINITY_DN14767_c0_g1_i4_4;TRINITY_DN15105_c0_g1_i1_12;TRINITY_DN16528_c0_g2_i1_1;TRINITY_DN21694_c0_g1_i1_1;TRINITY_DN23267_c0_g1_i1_2;TRINITY_DN23317_c0_g1_i1_12;TRINITY_DN23729_c0_g1_i1_2;TRINITY_DN26002_c0_g1_i1_10;TRINITY_DN27730_c0_g1_i1_6;TRINITY_DN5989_c0_g1_i1_4
GO:0030148	sphingolipid biosynthetic process	biological_process	10	2652	43	22512	0.025213	0.209208	1.97411	TRINITY_DN15367_c0_g1_i14_9;TRINITY_DN1589_c0_g1_i1_4;TRINITY_DN15908_c0_g2_i10_7;TRINITY_DN15947_c0_g2_i4_3;TRINITY_DN16096_c0_g2_i6_11;TRINITY_DN16446_c0_g1_i2_6;TRINITY_DN16617_c0_g1_i13_7;TRINITY_DN3177_c0_g1_i1_3;TRINITY_DN7680_c0_g1_i2_1;TRINITY_DN7883_c0_g1_i2_3
GO:0009846	pollen germination	biological_process	17	2652	88	22512	0.0267471	0.22106	1.63986	TRINITY_DN10403_c0_g1_i1_11;TRINITY_DN11797_c0_g1_i1_2;TRINITY_DN12458_c0_g1_i3_11;TRINITY_DN13223_c0_g1_i4_3;TRINITY_DN13521_c0_g1_i2_3;TRINITY_DN13693_c0_g1_i1_8;TRINITY_DN13870_c0_g1_i6_6;TRINITY_DN14615_c0_g1_i4_10;TRINITY_DN15168_c0_g1_i10_6;TRINITY_DN16346_c0_g1_i1_3;TRINITY_DN20931_c0_g1_i1_2;TRINITY_DN21646_c0_g1_i1_10;TRINITY_DN22764_c0_g1_i1_11;TRINITY_DN25176_c0_g1_i1_3;TRINITY_DN5300_…
GO:0006807	nitrogen compound metabolic process	biological_process	7	2652	26	22512	0.0272079	0.223105	2.28542	TRINITY_DN13852_c0_g1_i5_7;TRINITY_DN15963_c3_g2_i1_5;TRINITY_DN16055_c6_g3_i2_3;TRINITY_DN16755_c1_g1_i1_2;TRINITY_DN17040_c0_g1_i14_2;TRINITY_DN1761_c0_g1_i1_4;TRINITY_DN9462_c0_g1_i1_11
GO:0030553	cGMP binding	molecular_function	7	2652	26	22512	0.0272079	0.223105	2.28542	TRINITY_DN13567_c0_g1_i1_9;TRINITY_DN14029_c0_g1_i3_1;TRINITY_DN15614_c0_g3_i1_9;TRINITY_DN15753_c0_g2_i1_4;TRINITY_DN16426_c0_g1_i46_11;TRINITY_DN16819_c1_g1_i10_7;TRINITY_DN17343_c0_g1_i1_12
GO:0080167	response to karrikin	biological_process	18	2652	95	22512	0.0276638	0.225957	1.60838	TRINITY_DN10291_c0_g1_i3_7;TRINITY_DN10732_c0_g1_i3_2;TRINITY_DN11897_c0_g1_i1_10;TRINITY_DN1366_c0_g1_i1_1;TRINITY_DN14545_c0_g1_i7_1;TRINITY_DN14877_c0_g1_i9_5;TRINITY_DN14985_c0_g1_i4_8;TRINITY_DN15234_c0_g2_i9_9;TRINITY_DN15234_c0_g6_i2_9;TRINITY_DN15272_c0_g1_i1_11;TRINITY_DN15479_c0_g1_i3_12;TRINITY_DN20643_c0_g1_i1_3;TRINITY_DN24681_c0_g1_i1_3;TRINITY_DN26008_c0_g1_i1_9;TRINITY_DN27473_c0_…
GO:0009816	defense response to bacterium, incompatible interaction	biological_process	12	2652	56	22512	0.0277897	0.226102	1.819	TRINITY_DN11426_c0_g1_i2_4;TRINITY_DN12569_c0_g1_i3_2;TRINITY_DN14210_c0_g2_i1_9;TRINITY_DN14409_c0_g1_i1_11;TRINITY_DN15077_c0_g1_i2_4;TRINITY_DN15581_c0_g1_i22_11;TRINITY_DN15886_c0_g1_i20_5;TRINITY_DN16048_c0_g1_i31_1;TRINITY_DN16237_c0_g1_i8_10;TRINITY_DN16380_c0_g1_i14_6;TRINITY_DN16648_c1_g3_i2_1;TRINITY_DN5296_c0_g1_i1_10
GO:0009863	salicylic acid mediated signaling pathway	biological_process	8	2652	32	22512	0.0288629	0.23302	2.12217	TRINITY_DN10432_c0_g1_i1_6;TRINITY_DN16119_c0_g1_i1_3;TRINITY_DN3129_c0_g1_i1_2;TRINITY_DN443_c0_g2_i1_11;TRINITY_DN5707_c0_g1_i1_4;TRINITY_DN6771_c0_g1_i1_4;TRINITY_DN9137_c0_g1_i1_5;TRINITY_DN9137_c0_g2_i3_5
GO:0016747	transferase activity, transferring acyl groups other than amino-acyl groups	molecular_function	8	2652	32	22512	0.0288629	0.23302	2.12217	TRINITY_DN13614_c0_g1_i4_12;TRINITY_DN15785_c0_g1_i2_11;TRINITY_DN15857_c0_g1_i7_4;TRINITY_DN16449_c0_g5_i2_2;TRINITY_DN17234_c0_g1_i1_2;TRINITY_DN1734_c0_g1_i1_11;TRINITY_DN1882_c0_g2_i1_11;TRINITY_DN22963_c0_g1_i1_10
GO:0010051	xylem and phloem pattern formation	biological_process	10	2652	44	22512	0.0292928	0.235581	1.92925	TRINITY_DN11674_c0_g1_i3_9;TRINITY_DN11802_c0_g1_i1_4;TRINITY_DN13815_c0_g1_i1_11;TRINITY_DN15782_c0_g1_i1_6;TRINITY_DN19716_c0_g1_i1_6;TRINITY_DN23301_c0_g1_i1_8;TRINITY_DN25205_c0_g1_i1_11;TRINITY_DN26908_c0_g1_i1_9;TRINITY_DN6954_c0_g1_i2_10;TRINITY_DN8217_c0_g1_i1_4
GO:0009505	plant-type cell wall	cellular_component	39	2652	244	22512	0.029467	0.236075	1.3568	TRINITY_DN11470_c0_g1_i1_1;TRINITY_DN11890_c0_g1_i2_6;TRINITY_DN13311_c2_g1_i7_9;TRINITY_DN13384_c0_g1_i5_10;TRINITY_DN13419_c0_g1_i1_1;TRINITY_DN13535_c0_g1_i3_11;TRINITY_DN13659_c0_g1_i1_5;TRINITY_DN14038_c0_g1_i6_3;TRINITY_DN14236_c0_g1_i4_5;TRINITY_DN14262_c0_g1_i1_9;TRINITY_DN1458_c0_g1_i1_2;TRINITY_DN14722_c0_g1_i1_1;TRINITY_DN15543_c0_g1_i5_10;TRINITY_DN15816_c1_g1_i1_11;TRINITY_DN15958_c0…
GO:0000413	protein peptidyl-prolyl isomerization	biological_process	6	2652	21	22512	0.0302116	0.239564	2.42534	TRINITY_DN13225_c0_g1_i5_5;TRINITY_DN15418_c0_g1_i4_1;TRINITY_DN15626_c0_g1_i15_6;TRINITY_DN16362_c0_g1_i3_7;TRINITY_DN16385_c0_g1_i4_6;TRINITY_DN16757_c0_g1_i17_7
GO:0009636	response to toxic substance	biological_process	6	2652	21	22512	0.0302116	0.239564	2.42534	TRINITY_DN13178_c0_g1_i2_9;TRINITY_DN14453_c0_g1_i1_1;TRINITY_DN14836_c0_g1_i10_3;TRINITY_DN15700_c0_g1_i3_7;TRINITY_DN17850_c0_g1_i1_11;TRINITY_DN4863_c0_g1_i1_11
GO:0035673	oligopeptide transmembrane transporter activity	molecular_function	15	2652	76	22512	0.0302463	0.239564	1.6754	TRINITY_DN12008_c0_g1_i1_4;TRINITY_DN13044_c0_g1_i2_8;TRINITY_DN13218_c0_g1_i1_4;TRINITY_DN14572_c0_g1_i5_4;TRINITY_DN14579_c0_g1_i2_2;TRINITY_DN16463_c0_g2_i1_1;TRINITY_DN16616_c0_g4_i1_1;TRINITY_DN16755_c1_g1_i1_2;TRINITY_DN17005_c0_g1_i8_2;TRINITY_DN2346_c0_g1_i1_11;TRINITY_DN258_c0_g1_i1_9;TRINITY_DN4313_c0_g1_i1_9;TRINITY_DN4638_c0_g1_i1_6;TRINITY_DN7842_c0_g1_i1_11;TRINITY_DN9915_c0_g1_i3_9
GO:0006812	cation transport	biological_process	4	2652	11	22512	0.0320627	0.243591	3.0868	TRINITY_DN16242_c0_g1_i10_11;TRINITY_DN16306_c0_g1_i15_10;TRINITY_DN16511_c0_g1_i45_7;TRINITY_DN27795_c0_g1_i1_10
GO:0009815	1-aminocyclopropane-1-carboxylate oxidase activity	molecular_function	4	2652	11	22512	0.0320627	0.243591	3.0868	TRINITY_DN15455_c0_g1_i12_8;TRINITY_DN15698_c0_g1_i2_11;TRINITY_DN15857_c0_g1_i4_7;TRINITY_DN16084_c0_g3_i1_10
GO:0009864	induced systemic resistance, jasmonic acid mediated signaling pathway	biological_process	4	2652	11	22512	0.0320627	0.243591	3.0868	TRINITY_DN13216_c0_g2_i1_9;TRINITY_DN14516_c0_g1_i1_6;TRINITY_DN6759_c0_g1_i1_5;TRINITY_DN7039_c0_g1_i1_6
GO:0016906	sterol 3-beta-glucosyltransferase activity	molecular_function	4	2652	11	22512	0.0320627	0.243591	3.0868	TRINITY_DN15863_c0_g2_i1_8;TRINITY_DN16288_c0_g1_i18_11;TRINITY_DN16368_c1_g2_i12_6;TRINITY_DN16842_c4_g1_i22_2
GO:0019878	lysine biosynthetic process via aminoadipic acid	biological_process	4	2652	11	22512	0.0320627	0.243591	3.0868	TRINITY_DN15376_c0_g1_i5_5;TRINITY_DN15643_c0_g1_i1_8;TRINITY_DN16625_c0_g2_i1_1;TRINITY_DN16925_c0_g1_i11_2
GO:0030259	lipid glycosylation	biological_process	4	2652	11	22512	0.0320627	0.243591	3.0868	TRINITY_DN15863_c0_g2_i1_8;TRINITY_DN16288_c0_g1_i18_11;TRINITY_DN16368_c1_g2_i12_6;TRINITY_DN16842_c4_g1_i22_2
GO:0042285	xylosyltransferase activity	molecular_function	4	2652	11	22512	0.0320627	0.243591	3.0868	TRINITY_DN11294_c0_g1_i3_2;TRINITY_DN11747_c0_g1_i1_9;TRINITY_DN22890_c0_g1_i1_11;TRINITY_DN23290_c0_g1_i1_11
GO:0090698	post-embryonic plant morphogenesis	biological_process	4	2652	11	22512	0.0320627	0.243591	3.0868	TRINITY_DN21907_c0_g1_i1_9;TRINITY_DN26624_c0_g1_i1_9;TRINITY_DN529_c0_g1_i1_12;TRINITY_DN9270_c0_g2_i2_9
GO:0102202	soladodine glucosyltransferase activity	molecular_function	4	2652	11	22512	0.0320627	0.243591	3.0868	TRINITY_DN15863_c0_g2_i1_8;TRINITY_DN16288_c0_g1_i18_11;TRINITY_DN16368_c1_g2_i12_6;TRINITY_DN16842_c4_g1_i22_2
GO:0102203	brassicasterol glucosyltransferase activity	molecular_function	4	2652	11	22512	0.0320627	0.243591	3.0868	TRINITY_DN15863_c0_g2_i1_8;TRINITY_DN16288_c0_g1_i18_11;TRINITY_DN16368_c1_g2_i12_6;TRINITY_DN16842_c4_g1_i22_2
GO:0102205	cholesterol allpha-glucosyltransferase activity	molecular_function	4	2652	11	22512	0.0320627	0.243591	3.0868	TRINITY_DN15863_c0_g2_i1_8;TRINITY_DN16288_c0_g1_i18_11;TRINITY_DN16368_c1_g2_i12_6;TRINITY_DN16842_c4_g1_i22_2
GO:0006898	receptor-mediated endocytosis	biological_process	5	2652	16	22512	0.0323856	0.243591	2.65271	TRINITY_DN15142_c0_g1_i18_5;TRINITY_DN15507_c0_g2_i17_4;TRINITY_DN15711_c0_g1_i2_3;TRINITY_DN16095_c0_g1_i6_1;TRINITY_DN16590_c0_g1_i5_7
GO:0044806	G-quadruplex DNA unwinding	biological_process	5	2652	16	22512	0.0323856	0.243591	2.65271	TRINITY_DN15660_c1_g2_i3_9;TRINITY_DN15896_c0_g2_i12_3;TRINITY_DN15962_c0_g1_i9_5;TRINITY_DN16397_c0_g1_i15_10;TRINITY_DN16667_c1_g1_i8_1
GO:0071480	cellular response to gamma radiation	biological_process	5	2652	16	22512	0.0323856	0.243591	2.65271	TRINITY_DN15660_c1_g2_i3_9;TRINITY_DN15896_c0_g2_i12_3;TRINITY_DN15962_c0_g1_i9_5;TRINITY_DN16397_c0_g1_i15_10;TRINITY_DN16667_c1_g1_i8_1
GO:0010089	xylem development	biological_process	7	2652	27	22512	0.0331066	0.247235	2.20077	TRINITY_DN10534_c0_g1_i3_12;TRINITY_DN12739_c0_g1_i1_4;TRINITY_DN13130_c0_g1_i4_6;TRINITY_DN13815_c0_g1_i1_11;TRINITY_DN15782_c0_g1_i1_6;TRINITY_DN23772_c0_g1_i1_11;TRINITY_DN27260_c0_g1_i1_9
GO:0050826	response to freezing	biological_process	7	2652	27	22512	0.0331066	0.247235	2.20077	TRINITY_DN13317_c0_g1_i3_10;TRINITY_DN14851_c0_g1_i13_4;TRINITY_DN15482_c0_g1_i10_7;TRINITY_DN15571_c0_g1_i15_6;TRINITY_DN15709_c0_g1_i14_6;TRINITY_DN15888_c0_g2_i1_2;TRINITY_DN19235_c0_g1_i1_4
GO:0004683	calmodulin-dependent protein kinase activity	molecular_function	10	2652	45	22512	0.0338185	0.250761	1.88638	TRINITY_DN11400_c0_g1_i1_1;TRINITY_DN13010_c0_g1_i2_5;TRINITY_DN13266_c0_g1_i1_5;TRINITY_DN13601_c0_g1_i2_2;TRINITY_DN14132_c0_g1_i1_7;TRINITY_DN14693_c0_g1_i1_2;TRINITY_DN15373_c0_g2_i1_8;TRINITY_DN15754_c0_g1_i11_11;TRINITY_DN16162_c0_g2_i5_1;TRINITY_DN5189_c0_g1_i1_11
GO:0009504	cell plate	cellular_component	10	2652	45	22512	0.0338185	0.250761	1.88638	TRINITY_DN11201_c0_g1_i2_3;TRINITY_DN11711_c0_g1_i3_12;TRINITY_DN11724_c0_g1_i2_4;TRINITY_DN15142_c0_g1_i18_5;TRINITY_DN15507_c0_g2_i17_4;TRINITY_DN15711_c0_g1_i2_3;TRINITY_DN16095_c0_g1_i6_1;TRINITY_DN16590_c0_g1_i5_7;TRINITY_DN21452_c0_g1_i1_12;TRINITY_DN2615_c0_g1_i2_8
GO:0015079	potassium ion transmembrane transporter activity	molecular_function	8	2652	33	22512	0.0342896	0.253235	2.05786	TRINITY_DN13675_c0_g1_i4_3;TRINITY_DN14138_c0_g1_i1_6;TRINITY_DN15038_c0_g1_i6_4;TRINITY_DN15249_c0_g2_i5_8;TRINITY_DN15605_c0_g8_i1_1;TRINITY_DN15926_c1_g1_i3_10;TRINITY_DN16088_c1_g2_i4_6;TRINITY_DN1863_c0_g1_i2_10
GO:0042651	thylakoid membrane	cellular_component	9	2652	39	22512	0.0343944	0.253235	1.95893	TRINITY_DN14396_c0_g1_i1_4;TRINITY_DN15167_c0_g1_i16_9;TRINITY_DN15404_c0_g1_i2_10;TRINITY_DN15428_c0_g1_i6_3;TRINITY_DN15902_c2_g1_i19_1;TRINITY_DN16440_c2_g1_i18_6;TRINITY_DN16471_c0_g3_i1_6;TRINITY_DN16564_c0_g1_i6_2;TRINITY_DN23077_c0_g1_i1_1
GO:1900150	regulation of defense response to fungus	biological_process	11	2652	52	22512	0.0373453	0.27249	1.79568	TRINITY_DN10854_c0_g1_i4_10;TRINITY_DN11082_c0_g1_i1_11;TRINITY_DN11965_c0_g2_i1_1;TRINITY_DN13268_c0_g1_i4_2;TRINITY_DN14365_c0_g1_i9_11;TRINITY_DN14648_c0_g1_i12_4;TRINITY_DN14894_c0_g1_i6_9;TRINITY_DN15092_c0_g1_i10_4;TRINITY_DN15555_c0_g1_i7_11;TRINITY_DN9137_c0_g1_i1_5;TRINITY_DN9137_c0_g2_i3_5
GO:0005381	iron ion transmembrane transporter activity	molecular_function	6	2652	22	22512	0.0375216	0.27249	2.3151	TRINITY_DN10754_c0_g2_i1_9;TRINITY_DN1371_c0_g1_i1_8;TRINITY_DN14284_c0_g1_i8_6;TRINITY_DN21694_c0_g1_i1_12;TRINITY_DN2966_c0_g1_i1_9;TRINITY_DN7311_c0_g2_i1_1
GO:0052793	pectin acetylesterase activity	molecular_function	6	2652	22	22512	0.0375216	0.27249	2.3151	TRINITY_DN14038_c0_g1_i6_3;TRINITY_DN15958_c0_g2_i28_3;TRINITY_DN16012_c1_g2_i11_5;TRINITY_DN16119_c0_g1_i1_9;TRINITY_DN16445_c2_g1_i4_12;TRINITY_DN16518_c0_g6_i1_11
GO:0006970	response to osmotic stress	biological_process	35	2652	219	22512	0.037531	0.27249	1.35664	TRINITY_DN11966_c0_g1_i2_6;TRINITY_DN12612_c0_g1_i5_4;TRINITY_DN12658_c0_g1_i2_6;TRINITY_DN12839_c0_g1_i1_11;TRINITY_DN13196_c0_g1_i8_2;TRINITY_DN13322_c0_g1_i1_2;TRINITY_DN13407_c0_g2_i1_5;TRINITY_DN13433_c0_g2_i10_5;TRINITY_DN13776_c0_g1_i1_3;TRINITY_DN14175_c0_g1_i1_3;TRINITY_DN14284_c0_g1_i8_6;TRINITY_DN14409_c0_g2_i7_3;TRINITY_DN14655_c0_g1_i3_7;TRINITY_DN14738_c0_g2_i11_1;TRINITY_DN14888_c0…
GO:0006048	UDP-N-acetylglucosamine biosynthetic process	biological_process	3	2652	7	22512	0.0396486	0.275365	3.63801	TRINITY_DN13506_c0_g1_i1_3;TRINITY_DN13534_c0_g1_i4_2;TRINITY_DN14149_c0_g1_i3_10
GO:0008798	beta-aspartyl-peptidase activity	molecular_function	3	2652	7	22512	0.0396486	0.275365	3.63801	TRINITY_DN10450_c0_g2_i2_11;TRINITY_DN11353_c0_g1_i4_10;TRINITY_DN14654_c0_g1_i1_2
GO:0009610	response to symbiotic fungus	biological_process	3	2652	7	22512	0.0396486	0.275365	3.63801	TRINITY_DN13621_c0_g1_i4_10;TRINITY_DN21897_c0_g1_i1_7;TRINITY_DN53_c0_g1_i1_2
GO:0009725	response to hormone	biological_process	3	2652	7	22512	0.0396486	0.275365	3.63801	TRINITY_DN24298_c0_g1_i1_5;TRINITY_DN2657_c0_g1_i1_9;TRINITY_DN4180_c0_g1_i1_9
GO:0010244	response to low fluence blue light stimulus by blue low-fluence system	biological_process	3	2652	7	22512	0.0396486	0.275365	3.63801	TRINITY_DN13835_c0_g2_i1_10;TRINITY_DN13888_c0_g1_i2_10;TRINITY_DN7470_c0_g1_i1_4
GO:0010600	regulation of auxin biosynthetic process	biological_process	3	2652	7	22512	0.0396486	0.275365	3.63801	TRINITY_DN11884_c0_g1_i1_11;TRINITY_DN13888_c0_g1_i2_10;TRINITY_DN15514_c0_g3_i4_11
GO:0015770	sucrose transport	biological_process	3	2652	7	22512	0.0396486	0.275365	3.63801	TRINITY_DN11392_c0_g2_i1_11;TRINITY_DN14322_c0_g1_i5_11;TRINITY_DN7007_c0_g1_i1_4
GO:0015858	nucleoside transport	biological_process	3	2652	7	22512	0.0396486	0.275365	3.63801	TRINITY_DN15713_c0_g1_i13_4;TRINITY_DN16081_c0_g1_i21_3;TRINITY_DN16456_c0_g1_i2_10
GO:0016656	monodehydroascorbate reductase (NADH) activity	molecular_function	3	2652	7	22512	0.0396486	0.275365	3.63801	TRINITY_DN14733_c0_g1_i1_12;TRINITY_DN15034_c0_g1_i2_1;TRINITY_DN7076_c0_g1_i1_5
GO:0043617	cellular response to sucrose starvation	biological_process	3	2652	7	22512	0.0396486	0.275365	3.63801	TRINITY_DN12131_c0_g1_i1_5;TRINITY_DN14203_c0_g1_i9_5;TRINITY_DN15094_c0_g1_i19_2
GO:0102311	8-hydroxygeraniol dehydrogenase activity	molecular_function	3	2652	7	22512	0.0396486	0.275365	3.63801	TRINITY_DN13789_c0_g1_i2_7;TRINITY_DN13947_c0_g1_i5_2;TRINITY_DN15044_c0_g1_i4_6
GO:0103075	indole-3-pyruvate monooxygenase activity	molecular_function	3	2652	7	22512	0.0396486	0.275365	3.63801	TRINITY_DN15514_c0_g3_i4_11;TRINITY_DN2820_c0_g1_i1_9;TRINITY_DN7263_c0_g1_i2_11
GO:0009556	microsporogenesis	biological_process	7	2652	28	22512	0.0397985	0.275365	2.12217	TRINITY_DN1396_c0_g1_i1_6;TRINITY_DN14888_c0_g1_i9_9;TRINITY_DN16302_c1_g1_i5_7;TRINITY_DN16415_c0_g1_i6_12;TRINITY_DN16543_c0_g1_i2_6;TRINITY_DN21055_c0_g1_i1_1;TRINITY_DN26198_c0_g1_i1_4
GO:0030552	cAMP binding	molecular_function	7	2652	28	22512	0.0397985	0.275365	2.12217	TRINITY_DN13567_c0_g1_i1_9;TRINITY_DN14029_c0_g1_i3_1;TRINITY_DN15614_c0_g3_i1_9;TRINITY_DN15753_c0_g2_i1_4;TRINITY_DN16426_c0_g1_i46_11;TRINITY_DN16819_c1_g1_i10_7;TRINITY_DN17343_c0_g1_i1_12
GO:0009835	fruit ripening	biological_process	9	2652	40	22512	0.0399022	0.275365	1.90995	TRINITY_DN14851_c0_g5_i2_11;TRINITY_DN15349_c0_g1_i7_7;TRINITY_DN15455_c0_g1_i12_8;TRINITY_DN15698_c0_g1_i2_11;TRINITY_DN16084_c0_g3_i1_10;TRINITY_DN16223_c0_g2_i1_6;TRINITY_DN17323_c0_g1_i1_7;TRINITY_DN18491_c0_g1_i1_5;TRINITY_DN6246_c0_g1_i1_3
GO:0046513	ceramide biosynthetic process	biological_process	5	2652	17	22512	0.0415518	0.283937	2.49667	TRINITY_DN15367_c0_g1_i14_9;TRINITY_DN15947_c0_g2_i4_3;TRINITY_DN16096_c0_g2_i6_11;TRINITY_DN16446_c0_g1_i2_6;TRINITY_DN16617_c0_g1_i13_7
GO:0051119	sugar transmembrane transporter activity	molecular_function	5	2652	17	22512	0.0415518	0.283937	2.49667	TRINITY_DN11392_c0_g2_i1_11;TRINITY_DN14322_c0_g1_i5_11;TRINITY_DN20427_c0_g1_i1_9;TRINITY_DN26733_c0_g1_i1_9;TRINITY_DN7007_c0_g1_i1_4
GO:0080163	regulation of protein serine/threonine phosphatase activity	biological_process	5	2652	17	22512	0.0415518	0.283937	2.49667	TRINITY_DN10201_c0_g1_i5_8;TRINITY_DN17915_c0_g1_i1_7;TRINITY_DN21963_c0_g1_i1_4;TRINITY_DN5006_c0_g1_i1_7;TRINITY_DN7148_c0_g1_i1_2
GO:0000266	mitochondrial fission	biological_process	11	2652	53	22512	0.0422934	0.288064	1.7618	TRINITY_DN11711_c0_g1_i3_12;TRINITY_DN12093_c0_g1_i4_7;TRINITY_DN12521_c0_g1_i3_12;TRINITY_DN13401_c0_g1_i5_10;TRINITY_DN13931_c0_g1_i1_11;TRINITY_DN14063_c0_g2_i1_9;TRINITY_DN14246_c0_g1_i1_9;TRINITY_DN14318_c0_g1_i8_2;TRINITY_DN15497_c0_g2_i1_5;TRINITY_DN15670_c0_g2_i1_8;TRINITY_DN27596_c0_g1_i1_6
GO:0001709	cell fate determination	biological_process	4	2652	12	22512	0.0437125	0.2939	2.82956	TRINITY_DN14551_c0_g1_i15_4;TRINITY_DN15921_c0_g1_i2_2;TRINITY_DN16001_c0_g1_i6_6;TRINITY_DN22458_c0_g1_i1_9
GO:0010037	response to carbon dioxide	biological_process	4	2652	12	22512	0.0437125	0.2939	2.82956	TRINITY_DN12180_c0_g1_i3_10;TRINITY_DN14291_c0_g1_i2_11;TRINITY_DN14622_c0_g1_i11_4;TRINITY_DN16021_c0_g1_i9_11
GO:0033512	L-lysine catabolic process to acetyl-CoA via saccharopine	biological_process	4	2652	12	22512	0.0437125	0.2939	2.82956	TRINITY_DN15376_c0_g1_i5_5;TRINITY_DN15643_c0_g1_i1_8;TRINITY_DN16625_c0_g2_i1_1;TRINITY_DN16925_c0_g1_i11_2
GO:0048831	regulation of shoot system development	biological_process	4	2652	12	22512	0.0437125	0.2939	2.82956	TRINITY_DN15305_c0_g1_i1_7;TRINITY_DN21999_c0_g1_i1_9;TRINITY_DN25205_c0_g1_i1_11;TRINITY_DN7306_c0_g1_i2_4
GO:0009931	calcium-dependent protein serine/threonine kinase activity	molecular_function	10	2652	47	22512	0.0442869	0.296807	1.8061	TRINITY_DN11400_c0_g1_i1_1;TRINITY_DN13010_c0_g1_i2_5;TRINITY_DN13266_c0_g1_i1_5;TRINITY_DN13601_c0_g1_i2_2;TRINITY_DN14132_c0_g1_i1_7;TRINITY_DN14693_c0_g1_i1_2;TRINITY_DN15373_c0_g2_i1_8;TRINITY_DN15754_c0_g1_i11_11;TRINITY_DN16162_c0_g2_i5_1;TRINITY_DN5189_c0_g1_i1_11
GO:0003677	DNA binding	molecular_function	202	2652	1534	22512	0.0455701	0.304432	1.11781	TRINITY_DN10122_c0_g1_i2_4;TRINITY_DN10319_c0_g1_i2_2;TRINITY_DN10327_c0_g1_i1_6;TRINITY_DN10345_c0_g1_i1_1;TRINITY_DN10369_c0_g1_i1_5;TRINITY_DN10498_c0_g1_i1_10;TRINITY_DN10529_c0_g1_i1_1;TRINITY_DN10534_c0_g1_i3_12;TRINITY_DN10560_c0_g2_i2_6;TRINITY_DN10595_c0_g1_i2_9;TRINITY_DN10607_c0_g1_i1_11;TRINITY_DN10650_c0_g1_i2_3;TRINITY_DN10697_c0_g1_i2_3;TRINITY_DN10766_c0_g2_i1_5;TRINITY_DN10870_c0…
GO:0016024	CDP-diacylglycerol biosynthetic process	biological_process	6	2652	23	22512	0.0458686	0.30545	2.21444	TRINITY_DN11792_c0_g1_i2_12;TRINITY_DN13239_c0_g1_i1_2;TRINITY_DN1366_c0_g1_i1_1;TRINITY_DN15587_c0_g1_i7_8;TRINITY_DN16420_c0_g1_i4_6;TRINITY_DN19199_c0_g1_i1_12
GO:0035556	intracellular signal transduction	biological_process	29	2652	179	22512	0.0467449	0.308202	1.37526	TRINITY_DN11400_c0_g1_i1_1;TRINITY_DN12052_c0_g1_i4_1;TRINITY_DN12288_c0_g1_i1_1;TRINITY_DN13010_c0_g1_i2_5;TRINITY_DN13266_c0_g1_i1_5;TRINITY_DN13601_c0_g1_i2_2;TRINITY_DN13843_c0_g1_i4_6;TRINITY_DN14132_c0_g1_i1_7;TRINITY_DN14552_c0_g1_i16_8;TRINITY_DN14693_c0_g1_i1_2;TRINITY_DN14888_c0_g1_i9_9;TRINITY_DN15090_c0_g1_i5_5;TRINITY_DN15113_c0_g1_i11_3;TRINITY_DN15236_c0_g1_i14_12;TRINITY_DN15373_c…
GO:0010167	response to nitrate	biological_process	8	2652	35	22512	0.0471203	0.308202	1.94027	TRINITY_DN11982_c0_g1_i3_8;TRINITY_DN12066_c0_g1_i1_5;TRINITY_DN12405_c0_g1_i2_5;TRINITY_DN15195_c0_g1_i1_2;TRINITY_DN23311_c0_g1_i1_2;TRINITY_DN3755_c0_g1_i1_11;TRINITY_DN6951_c0_g1_i2_8;TRINITY_DN9198_c0_g1_i1_1
GO:0004867	serine-type endopeptidase inhibitor activity	molecular_function	7	2652	29	22512	0.0473136	0.308202	2.04899	TRINITY_DN10623_c0_g1_i4_11;TRINITY_DN13373_c0_g1_i2_7;TRINITY_DN16426_c1_g1_i9_12;TRINITY_DN17784_c0_g1_i1_12;TRINITY_DN21990_c0_g1_i1_2;TRINITY_DN4375_c0_g1_i1_3;TRINITY_DN8462_c0_g1_i2_2
GO:0005985	sucrose metabolic process	biological_process	7	2652	29	22512	0.0473136	0.308202	2.04899	TRINITY_DN15290_c0_g2_i1_8;TRINITY_DN15785_c0_g1_i2_11;TRINITY_DN16188_c0_g1_i33_1;TRINITY_DN16224_c0_g1_i15_6;TRINITY_DN16649_c0_g1_i23_7;TRINITY_DN17234_c0_g1_i1_2;TRINITY_DN6664_c0_g1_i2_4
GO:0017056	structural constituent of nuclear pore	molecular_function	7	2652	29	22512	0.0473136	0.308202	2.04899	TRINITY_DN15625_c0_g1_i6_9;TRINITY_DN15870_c0_g1_i19_8;TRINITY_DN16180_c1_g1_i1_3;TRINITY_DN16231_c0_g1_i11_1;TRINITY_DN16700_c0_g2_i16_1;TRINITY_DN16967_c0_g1_i5_7;TRINITY_DN17032_c1_g3_i15_2
GO:0070417	cellular response to cold	biological_process	7	2652	29	22512	0.0473136	0.308202	2.04899	TRINITY_DN1350_c0_g1_i1_3;TRINITY_DN14221_c1_g1_i5_7;TRINITY_DN14870_c0_g1_i6_11;TRINITY_DN15203_c0_g1_i17_7;TRINITY_DN16199_c0_g1_i1_9;TRINITY_DN16238_c0_g2_i29_6;TRINITY_DN6306_c0_g1_i2_6
GO:0072583	clathrin-dependent endocytosis	biological_process	7	2652	29	22512	0.0473136	0.308202	2.04899	TRINITY_DN11711_c0_g1_i3_12;TRINITY_DN15142_c0_g1_i18_5;TRINITY_DN15507_c0_g2_i17_4;TRINITY_DN15711_c0_g1_i2_3;TRINITY_DN16095_c0_g1_i6_1;TRINITY_DN16590_c0_g1_i5_7;TRINITY_DN2135_c0_g1_i2_1
GO:0009877	nodulation	biological_process	10	2652	48	22512	0.0502637	0.325391	1.76848	TRINITY_DN10344_c0_g1_i1_2;TRINITY_DN10805_c0_g1_i7_7;TRINITY_DN11186_c0_g1_i1_8;TRINITY_DN11694_c0_g1_i1_7;TRINITY_DN16727_c0_g1_i12_7;TRINITY_DN17645_c0_g1_i1_10;TRINITY_DN7604_c0_g1_i2_6;TRINITY_DN8816_c0_g1_i1_10;TRINITY_DN8823_c0_g1_i1_7;TRINITY_DN9892_c0_g1_i5_10
GO:0016126	sterol biosynthetic process	biological_process	10	2652	48	22512	0.0502637	0.325391	1.76848	TRINITY_DN11537_c0_g2_i1_1;TRINITY_DN12697_c0_g1_i3_3;TRINITY_DN13127_c0_g1_i3_5;TRINITY_DN15577_c0_g2_i1_8;TRINITY_DN15863_c0_g2_i1_8;TRINITY_DN16288_c0_g1_i18_11;TRINITY_DN16368_c1_g2_i12_6;TRINITY_DN164_c0_g1_i1_1;TRINITY_DN16842_c4_g1_i22_2;TRINITY_DN3832_c0_g1_i1_4
GO:0008271	secondary active sulfate transmembrane transporter activity	molecular_function	5	2652	18	22512	0.052128	0.333332	2.35797	TRINITY_DN16434_c0_g5_i5_10;TRINITY_DN16756_c0_g1_i1_4;TRINITY_DN4371_c0_g1_i1_12;TRINITY_DN5580_c0_g1_i1_11;TRINITY_DN9643_c0_g1_i1_1
GO:0009102	biotin biosynthetic process	biological_process	5	2652	18	22512	0.052128	0.333332	2.35797	TRINITY_DN15912_c0_g1_i6_3;TRINITY_DN16081_c0_g1_i23_10;TRINITY_DN16335_c0_g1_i13_12;TRINITY_DN16688_c0_g1_i32_7;TRINITY_DN26158_c0_g1_i1_9
GO:0010196	nonphotochemical quenching	biological_process	5	2652	18	22512	0.052128	0.333332	2.35797	TRINITY_DN15167_c0_g1_i16_9;TRINITY_DN15428_c0_g1_i6_3;TRINITY_DN15902_c2_g1_i19_1;TRINITY_DN16471_c0_g3_i1_6;TRINITY_DN16564_c0_g1_i6_2
GO:0033619	membrane protein proteolysis	biological_process	5	2652	18	22512	0.052128	0.333332	2.35797	TRINITY_DN15374_c0_g1_i13_8;TRINITY_DN16250_c0_g1_i23_12;TRINITY_DN16302_c0_g3_i4_11;TRINITY_DN6650_c0_g1_i2_9;TRINITY_DN9577_c0_g1_i3_7
GO:0016114	terpenoid biosynthetic process	biological_process	6	2652	24	22512	0.0552793	0.346429	2.12217	TRINITY_DN12163_c0_g1_i5_9;TRINITY_DN14255_c0_g1_i3_2;TRINITY_DN14260_c0_g1_i1_2;TRINITY_DN19909_c0_g1_i1_2;TRINITY_DN3655_c0_g1_i1_1;TRINITY_DN5010_c0_g1_i1_9
GO:0016597	amino acid binding	molecular_function	6	2652	24	22512	0.0552793	0.346429	2.12217	TRINITY_DN11416_c0_g1_i1_5;TRINITY_DN13543_c0_g1_i1_4;TRINITY_DN15338_c0_g1_i5_2;TRINITY_DN16055_c4_g1_i6_3;TRINITY_DN53_c0_g1_i1_7;TRINITY_DN8234_c0_g2_i2_12
GO:0006636	unsaturated fatty acid biosynthetic process	biological_process	7	2652	30	22512	0.0556744	0.346429	1.98069	TRINITY_DN10043_c0_g1_i1_9;TRINITY_DN12209_c0_g1_i1_12;TRINITY_DN14690_c0_g1_i7_4;TRINITY_DN14825_c0_g1_i1_10;TRINITY_DN15101_c0_g1_i6_11;TRINITY_DN15526_c0_g2_i1_10;TRINITY_DN6759_c0_g1_i1_5
GO:0015250	water channel activity	molecular_function	7	2652	30	22512	0.0556744	0.346429	1.98069	TRINITY_DN10314_c0_g1_i1_2;TRINITY_DN16173_c0_g1_i1_6;TRINITY_DN16952_c2_g5_i1_7;TRINITY_DN21010_c0_g1_i1_3;TRINITY_DN24315_c0_g1_i1_2;TRINITY_DN2472_c0_g1_i1_9;TRINITY_DN5474_c0_g1_i1_5
GO:0050660	flavin adenine dinucleotide binding	molecular_function	19	2652	110	22512	0.0556916	0.346429	1.46623	TRINITY_DN13038_c0_g1_i3_9;TRINITY_DN13810_c0_g1_i7_9;TRINITY_DN13901_c0_g1_i2_8;TRINITY_DN14733_c0_g1_i1_12;TRINITY_DN14941_c0_g1_i2_8;TRINITY_DN15034_c0_g1_i2_1;TRINITY_DN15223_c0_g1_i2_12;TRINITY_DN15319_c0_g1_i6_12;TRINITY_DN15514_c0_g3_i4_11;TRINITY_DN15659_c0_g1_i7_6;TRINITY_DN15912_c0_g1_i6_3;TRINITY_DN16081_c0_g1_i23_10;TRINITY_DN16153_c0_g1_i2_1;TRINITY_DN16335_c0_g1_i13_12;TRINITY_DN166…
GO:0008171	O-methyltransferase activity	molecular_function	4	2652	13	22512	0.0574176	0.346429	2.6119	TRINITY_DN11239_c0_g1_i3_12;TRINITY_DN23310_c0_g1_i1_9;TRINITY_DN2452_c0_g1_i2_11;TRINITY_DN25906_c0_g1_i1_9
GO:0030660	Golgi-associated vesicle membrane	cellular_component	4	2652	13	22512	0.0574176	0.346429	2.6119	TRINITY_DN15374_c0_g1_i13_8;TRINITY_DN16250_c0_g1_i23_12;TRINITY_DN16302_c0_g3_i4_11;TRINITY_DN6650_c0_g1_i2_9
GO:0043812	phosphatidylinositol-4-phosphate phosphatase activity	molecular_function	4	2652	13	22512	0.0574176	0.346429	2.6119	TRINITY_DN15477_c0_g1_i1_9;TRINITY_DN16400_c2_g2_i17_11;TRINITY_DN16583_c2_g5_i3_12;TRINITY_DN16717_c0_g6_i6_6
GO:0001653	peptide receptor activity	molecular_function	3	2652	8	22512	0.0579867	0.346429	3.18326	TRINITY_DN21999_c0_g1_i1_9;TRINITY_DN25205_c0_g1_i1_11;TRINITY_DN7306_c0_g1_i2_4
GO:0004758	serine C-palmitoyltransferase activity	molecular_function	3	2652	8	22512	0.0579867	0.346429	3.18326	TRINITY_DN15908_c0_g2_i10_7;TRINITY_DN7680_c0_g1_i2_1;TRINITY_DN7883_c0_g1_i2_3
GO:0004829	threonine-tRNA ligase activity	molecular_function	3	2652	8	22512	0.0579867	0.346429	3.18326	TRINITY_DN15665_c0_g2_i9_4;TRINITY_DN16406_c0_g1_i21_2;TRINITY_DN16577_c0_g1_i4_7
GO:0005548	phospholipid transporter activity	molecular_function	3	2652	8	22512	0.0579867	0.346429	3.18326	TRINITY_DN15586_c0_g1_i5_8;TRINITY_DN16342_c0_g2_i24_12;TRINITY_DN16729_c0_g1_i11_7
GO:0006435	threonyl-tRNA aminoacylation	biological_process	3	2652	8	22512	0.0579867	0.346429	3.18326	TRINITY_DN15665_c0_g2_i9_4;TRINITY_DN16406_c0_g1_i21_2;TRINITY_DN16577_c0_g1_i4_7
GO:0010069	zygote asymmetric cytokinesis in embryo sac	biological_process	3	2652	8	22512	0.0579867	0.346429	3.18326	TRINITY_DN23191_c0_g1_i1_4;TRINITY_DN27093_c0_g1_i1_9;TRINITY_DN27590_c0_g1_i1_1
GO:0010070	zygote asymmetric cell division	biological_process	3	2652	8	22512	0.0579867	0.346429	3.18326	TRINITY_DN23191_c0_g1_i1_4;TRINITY_DN27093_c0_g1_i1_9;TRINITY_DN27590_c0_g1_i1_1
GO:0010161	red light signaling pathway	biological_process	3	2652	8	22512	0.0579867	0.346429	3.18326	TRINITY_DN11848_c0_g1_i3_12;TRINITY_DN13888_c0_g1_i2_10;TRINITY_DN16361_c0_g1_i6_11
GO:0010582	floral meristem determinacy	biological_process	3	2652	8	22512	0.0579867	0.346429	3.18326	TRINITY_DN13216_c0_g2_i1_9;TRINITY_DN14516_c0_g1_i1_6;TRINITY_DN19477_c0_g1_i1_10
GO:0016131	brassinosteroid metabolic process	biological_process	3	2652	8	22512	0.0579867	0.346429	3.18326	TRINITY_DN12359_c0_g2_i1_2;TRINITY_DN18073_c0_g1_i1_6;TRINITY_DN23979_c0_g1_i1_6
GO:0016831	carboxy-lyase activity	molecular_function	3	2652	8	22512	0.0579867	0.346429	3.18326	TRINITY_DN12493_c0_g1_i1_3;TRINITY_DN14616_c0_g1_i3_7;TRINITY_DN25997_c0_g1_i1_1
GO:0019048	modulation by virus of host morphology or physiology	biological_process	3	2652	8	22512	0.0579867	0.346429	3.18326	TRINITY_DN11426_c0_g1_i2_4;TRINITY_DN15822_c0_g1_i1_9;TRINITY_DN16266_c0_g1_i2_2
GO:0038199	ethylene receptor activity	molecular_function	3	2652	8	22512	0.0579867	0.346429	3.18326	TRINITY_DN14025_c0_g1_i1_7;TRINITY_DN15924_c0_g1_i5_1;TRINITY_DN19177_c0_g1_i1_6
GO:0051740	ethylene binding	molecular_function	3	2652	8	22512	0.0579867	0.346429	3.18326	TRINITY_DN14025_c0_g1_i1_7;TRINITY_DN15924_c0_g1_i5_1;TRINITY_DN19177_c0_g1_i1_6
GO:0055069	zinc ion homeostasis	biological_process	3	2652	8	22512	0.0579867	0.346429	3.18326	TRINITY_DN10191_c0_g1_i2_9;TRINITY_DN12659_c0_g1_i5_10;TRINITY_DN16713_c0_g1_i9_2
GO:0009617	response to bacterium	biological_process	22	2652	132	22512	0.0585913	0.349044	1.41478	TRINITY_DN10432_c0_g1_i1_6;TRINITY_DN10595_c0_g1_i2_9;TRINITY_DN10900_c0_g1_i1_7;TRINITY_DN11121_c0_g1_i4_7;TRINITY_DN11600_c0_g1_i4_7;TRINITY_DN12290_c0_g1_i2_5;TRINITY_DN12949_c0_g1_i1_1;TRINITY_DN13201_c0_g1_i2_8;TRINITY_DN13859_c0_g2_i1_1;TRINITY_DN14469_c0_g1_i7_4;TRINITY_DN14655_c0_g1_i3_7;TRINITY_DN15077_c0_g1_i2_4;TRINITY_DN1560_c0_g1_i1_6;TRINITY_DN16032_c0_g1_i8_12;TRINITY_DN17066_c0_g1…
GO:0050832	defense response to fungus	biological_process	42	2652	280	22512	0.0596457	0.354159	1.2733	TRINITY_DN10603_c0_g1_i1_11;TRINITY_DN11601_c0_g1_i4_9;TRINITY_DN11724_c0_g1_i2_4;TRINITY_DN12093_c0_g1_i4_7;TRINITY_DN12521_c0_g1_i3_12;TRINITY_DN12746_c0_g1_i4_5;TRINITY_DN13044_c0_g1_i2_1;TRINITY_DN13286_c0_g1_i1_5;TRINITY_DN13401_c0_g1_i5_10;TRINITY_DN13541_c0_g1_i4_8;TRINITY_DN13585_c1_g1_i1_10;TRINITY_DN13776_c0_g1_i1_3;TRINITY_DN13846_c0_g1_i2_7;TRINITY_DN14246_c0_g1_i1_9;TRINITY_DN14687_c…
GO:0009607	response to biotic stimulus	biological_process	11	2652	56	22512	0.0597888	0.354159	1.66742	TRINITY_DN10974_c0_g2_i1_8;TRINITY_DN14298_c0_g1_i10_9;TRINITY_DN15392_c0_g1_i12_10;TRINITY_DN16057_c0_g2_i5_11;TRINITY_DN16086_c1_g1_i21_10;TRINITY_DN16421_c0_g4_i1_11;TRINITY_DN17382_c0_g1_i1_9;TRINITY_DN19507_c0_g1_i1_4;TRINITY_DN21470_c0_g1_i1_3;TRINITY_DN547_c0_g1_i1_6;TRINITY_DN8989_c0_g1_i1_4
GO:0009646	response to absence of light	biological_process	8	2652	37	22512	0.0627273	0.370406	1.83539	TRINITY_DN12131_c0_g1_i1_5;TRINITY_DN13835_c0_g2_i1_10;TRINITY_DN14203_c0_g1_i9_5;TRINITY_DN14284_c0_g1_i8_6;TRINITY_DN15094_c0_g1_i19_2;TRINITY_DN23779_c0_g1_i1_11;TRINITY_DN6759_c0_g1_i1_5;TRINITY_DN7470_c0_g1_i1_4
GO:0000403	Y-form DNA binding	molecular_function	5	2652	19	22512	0.0641258	0.370406	2.23387	TRINITY_DN15660_c1_g2_i3_9;TRINITY_DN15896_c0_g2_i12_3;TRINITY_DN15962_c0_g1_i9_5;TRINITY_DN16397_c0_g1_i15_10;TRINITY_DN16667_c1_g1_i8_1
GO:0002239	response to oomycetes	biological_process	5	2652	19	22512	0.0641258	0.370406	2.23387	TRINITY_DN10900_c0_g1_i1_7;TRINITY_DN13859_c0_g2_i1_1;TRINITY_DN15050_c0_g1_i2_12;TRINITY_DN16809_c0_g2_i3_7;TRINITY_DN6751_c0_g1_i5_3
GO:0006526	arginine biosynthetic process	biological_process	5	2652	19	22512	0.0641258	0.370406	2.23387	TRINITY_DN14416_c0_g1_i16_8;TRINITY_DN15796_c0_g1_i1_10;TRINITY_DN16055_c4_g1_i6_3;TRINITY_DN24194_c0_g1_i1_12;TRINITY_DN53_c0_g1_i1_7
GO:0009266	response to temperature stimulus	biological_process	5	2652	19	22512	0.0641258	0.370406	2.23387	TRINITY_DN15400_c0_g1_i23_9;TRINITY_DN15824_c0_g1_i8_3;TRINITY_DN15833_c1_g2_i3_5;TRINITY_DN16057_c3_g1_i11_1;TRINITY_DN16607_c0_g1_i12_7
GO:0009378	four-way junction helicase activity	molecular_function	5	2652	19	22512	0.0641258	0.370406	2.23387	TRINITY_DN15660_c1_g2_i3_9;TRINITY_DN15896_c0_g2_i12_3;TRINITY_DN15962_c0_g1_i9_5;TRINITY_DN16397_c0_g1_i15_10;TRINITY_DN16667_c1_g1_i8_1
GO:0015116	sulfate transmembrane transporter activity	molecular_function	5	2652	19	22512	0.0641258	0.370406	2.23387	TRINITY_DN16434_c0_g5_i5_10;TRINITY_DN16756_c0_g1_i1_4;TRINITY_DN4371_c0_g1_i1_12;TRINITY_DN5580_c0_g1_i1_11;TRINITY_DN9643_c0_g1_i1_1
GO:0015369	calcium:proton antiporter activity	molecular_function	5	2652	19	22512	0.0641258	0.370406	2.23387	TRINITY_DN14286_c0_g1_i4_9;TRINITY_DN15014_c0_g1_i7_3;TRINITY_DN15414_c0_g1_i3_8;TRINITY_DN28549_c0_g1_i1_2;TRINITY_DN4899_c0_g1_i1_7
GO:0071732	cellular response to nitric oxide	biological_process	5	2652	19	22512	0.0641258	0.370406	2.23387	TRINITY_DN14906_c0_g1_i18_3;TRINITY_DN15455_c0_g1_i12_8;TRINITY_DN15698_c0_g1_i2_11;TRINITY_DN15857_c0_g1_i4_7;TRINITY_DN21694_c0_g1_i1_12
GO:0004709	MAP kinase kinase kinase activity	molecular_function	7	2652	31	22512	0.0648958	0.370675	1.9168	TRINITY_DN12612_c0_g1_i5_4;TRINITY_DN13268_c0_g1_i4_2;TRINITY_DN14648_c0_g1_i12_4;TRINITY_DN14894_c0_g1_i6_9;TRINITY_DN15092_c0_g1_i10_4;TRINITY_DN15555_c0_g1_i7_11;TRINITY_DN16440_c3_g1_i1_7
GO:0005388	calcium-transporting ATPase activity	molecular_function	7	2652	31	22512	0.0648958	0.370675	1.9168	TRINITY_DN11612_c0_g1_i2_5;TRINITY_DN13071_c0_g1_i5_12;TRINITY_DN13271_c0_g1_i1_10;TRINITY_DN15842_c0_g1_i1_4;TRINITY_DN15942_c0_g1_i1_6;TRINITY_DN16361_c0_g3_i4_1;TRINITY_DN16646_c0_g1_i24_7
GO:0030544	Hsp70 protein binding	molecular_function	7	2652	31	22512	0.0648958	0.370675	1.9168	TRINITY_DN12387_c0_g2_i1_7;TRINITY_DN12493_c0_g3_i1_10;TRINITY_DN12566_c0_g1_i2_1;TRINITY_DN14189_c0_g1_i2_7;TRINITY_DN4448_c0_g1_i1_1;TRINITY_DN6636_c0_g1_i2_11;TRINITY_DN8140_c0_g1_i3_1
GO:0000400	four-way junction DNA binding	molecular_function	6	2652	25	22512	0.0657678	0.370675	2.03729	TRINITY_DN15660_c1_g2_i3_9;TRINITY_DN15896_c0_g2_i12_3;TRINITY_DN15962_c0_g1_i9_5;TRINITY_DN16397_c0_g1_i15_10;TRINITY_DN16667_c1_g1_i8_1;TRINITY_DN21646_c0_g1_i1_10
GO:0005384	manganese ion transmembrane transporter activity	molecular_function	6	2652	25	22512	0.0657678	0.370675	2.03729	TRINITY_DN10754_c0_g2_i1_9;TRINITY_DN11600_c0_g1_i4_7;TRINITY_DN1371_c0_g1_i1_8;TRINITY_DN21694_c0_g1_i1_12;TRINITY_DN2966_c0_g1_i1_9;TRINITY_DN7311_c0_g2_i1_1
GO:0006012	galactose metabolic process	biological_process	6	2652	25	22512	0.0657678	0.370675	2.03729	TRINITY_DN13461_c0_g1_i2_7;TRINITY_DN14667_c0_g1_i7_8;TRINITY_DN14845_c0_g1_i7_11;TRINITY_DN15996_c0_g1_i4_7;TRINITY_DN19233_c0_g1_i1_6;TRINITY_DN27894_c0_g1_i1_7
GO:0043547	positive regulation of GTPase activity	biological_process	6	2652	25	22512	0.0657678	0.370675	2.03729	TRINITY_DN11921_c0_g1_i1_2;TRINITY_DN14704_c0_g1_i2_6;TRINITY_DN15023_c0_g3_i2_1;TRINITY_DN16348_c0_g3_i2_7;TRINITY_DN3977_c0_g1_i1_8;TRINITY_DN8518_c0_g1_i1_2
GO:0050404	zeatin O-beta-D-xylosyltransferase activity	molecular_function	6	2652	25	22512	0.0657678	0.370675	2.03729	TRINITY_DN14767_c0_g1_i4_4;TRINITY_DN16528_c0_g2_i1_1;TRINITY_DN21548_c0_g1_i1_1;TRINITY_DN23267_c0_g1_i1_2;TRINITY_DN23317_c0_g1_i1_12;TRINITY_DN5989_c0_g1_i1_4
GO:2000280	regulation of root development	biological_process	6	2652	25	22512	0.0657678	0.370675	2.03729	TRINITY_DN20358_c0_g1_i1_10;TRINITY_DN21999_c0_g1_i1_9;TRINITY_DN25205_c0_g1_i1_11;TRINITY_DN29067_c0_g1_i1_7;TRINITY_DN622_c0_g1_i2_7;TRINITY_DN7306_c0_g1_i2_4
GO:0048316	seed development	biological_process	16	2652	92	22512	0.0708422	0.398202	1.47629	TRINITY_DN10504_c0_g1_i1_9;TRINITY_DN10607_c0_g1_i1_11;TRINITY_DN10856_c0_g1_i1_11;TRINITY_DN11629_c0_g1_i3_12;TRINITY_DN13897_c0_g1_i8_7;TRINITY_DN13932_c0_g1_i2_6;TRINITY_DN14122_c0_g1_i1_12;TRINITY_DN15863_c0_g2_i1_8;TRINITY_DN16288_c0_g1_i18_11;TRINITY_DN16368_c1_g2_i12_6;TRINITY_DN16842_c4_g1_i22_2;TRINITY_DN21548_c0_g1_i1_1;TRINITY_DN23249_c0_g1_i1_12;TRINITY_DN5491_c0_g1_i1_6;TRINITY_DN658…
GO:0045735	nutrient reservoir activity	molecular_function	10	2652	51	22512	0.0713207	0.399817	1.66445	TRINITY_DN12422_c0_g1_i4_7;TRINITY_DN12427_c0_g1_i6_4;TRINITY_DN13000_c0_g1_i1_6;TRINITY_DN17826_c0_g1_i1_9;TRINITY_DN20737_c0_g1_i1_9;TRINITY_DN24916_c0_g1_i1_8;TRINITY_DN25904_c0_g1_i1_6;TRINITY_DN26895_c0_g1_i1_5;TRINITY_DN5811_c0_g1_i2_2;TRINITY_DN7694_c0_g1_i1_10
GO:0008356	asymmetric cell division	biological_process	4	2652	14	22512	0.0731373	0.408904	2.42534	TRINITY_DN28133_c0_g1_i1_10;TRINITY_DN7899_c0_g1_i1_2;TRINITY_DN8703_c0_g1_i1_9;TRINITY_DN9300_c0_g1_i1_4
GO:0030170	pyridoxal phosphate binding	molecular_function	24	2652	150	22512	0.0735409	0.410064	1.35819	TRINITY_DN12018_c0_g1_i12_4;TRINITY_DN12500_c0_g1_i2_9;TRINITY_DN13461_c0_g1_i8_5;TRINITY_DN13642_c0_g1_i5_7;TRINITY_DN13978_c0_g1_i1_6;TRINITY_DN15437_c0_g2_i4_9;TRINITY_DN15572_c0_g2_i3_8;TRINITY_DN15572_c0_g3_i15_8;TRINITY_DN15854_c0_g1_i2_7;TRINITY_DN15908_c0_g2_i10_7;TRINITY_DN16223_c0_g2_i1_6;TRINITY_DN16410_c0_g2_i3_6;TRINITY_DN16476_c0_g1_i7_2;TRINITY_DN16730_c0_g2_i4_7;TRINITY_DN16744_c0…
GO:0010305	leaf vascular tissue pattern formation	biological_process	7	2652	32	22512	0.074985	0.410762	1.8569	TRINITY_DN10869_c0_g1_i1_9;TRINITY_DN12055_c0_g1_i4_7;TRINITY_DN19716_c0_g1_i1_6;TRINITY_DN24390_c0_g1_i1_9;TRINITY_DN24941_c0_g1_i1_1;TRINITY_DN27769_c0_g1_i1_6;TRINITY_DN959_c0_g1_i1_6
GO:0045490	pectin catabolic process	biological_process	13	2652	72	22512	0.0763323	0.410762	1.53268	TRINITY_DN1109_c0_g1_i1_2;TRINITY_DN12499_c0_g1_i3_10;TRINITY_DN12693_c1_g1_i1_9;TRINITY_DN15863_c2_g1_i2_3;TRINITY_DN16276_c0_g1_i3_7;TRINITY_DN24290_c0_g1_i1_9;TRINITY_DN25661_c0_g1_i1_9;TRINITY_DN29167_c0_g1_i1_7;TRINITY_DN3035_c0_g1_i1_1;TRINITY_DN3446_c0_g1_i2_1;TRINITY_DN7132_c0_g1_i2_4;TRINITY_DN8755_c0_g1_i2_9;TRINITY_DN9541_c1_g1_i1_9
GO:0009705	plant-type vacuole membrane	cellular_component	25	2652	158	22512	0.0765122	0.410762	1.34315	TRINITY_DN10191_c0_g1_i2_9;TRINITY_DN11612_c0_g1_i2_5;TRINITY_DN11674_c0_g1_i3_9;TRINITY_DN12427_c0_g1_i6_4;TRINITY_DN13071_c0_g1_i5_12;TRINITY_DN1350_c0_g1_i1_3;TRINITY_DN13918_c0_g1_i12_4;TRINITY_DN14286_c0_g1_i4_9;TRINITY_DN15195_c0_g1_i1_2;TRINITY_DN15234_c0_g2_i9_9;TRINITY_DN15234_c0_g6_i2_9;TRINITY_DN15414_c0_g1_i3_8;TRINITY_DN15673_c0_g1_i6_5;TRINITY_DN15780_c0_g1_i14_3;TRINITY_DN16199_c0_…
GO:0031347	regulation of defense response	biological_process	15	2652	86	22512	0.0768639	0.410762	1.48059	TRINITY_DN11211_c0_g2_i3_5;TRINITY_DN12100_c0_g1_i1_11;TRINITY_DN12746_c0_g1_i4_5;TRINITY_DN13846_c0_g1_i2_7;TRINITY_DN14342_c0_g1_i4_4;TRINITY_DN15512_c0_g1_i1_4;TRINITY_DN15754_c0_g1_i18_3;TRINITY_DN15930_c0_g1_i7_12;TRINITY_DN16117_c0_g1_i27_7;TRINITY_DN16117_c0_g2_i2_7;TRINITY_DN16569_c0_g1_i1_8;TRINITY_DN20107_c0_g1_i1_9;TRINITY_DN5884_c0_g1_i2_9;TRINITY_DN7039_c0_g1_i1_6;TRINITY_DN7204_c0_g…
GO:0004620	phospholipase activity	molecular_function	6	2652	26	22512	0.0773358	0.410762	1.95893	TRINITY_DN12780_c0_g1_i3_8;TRINITY_DN15676_c0_g1_i3_10;TRINITY_DN15898_c0_g1_i3_7;TRINITY_DN23139_c0_g1_i1_9;TRINITY_DN7487_c0_g1_i2_1;TRINITY_DN9945_c0_g1_i5_1
GO:0000187	activation of MAPK activity	biological_process	5	2652	20	22512	0.0775346	0.410762	2.12217	TRINITY_DN13268_c0_g1_i4_2;TRINITY_DN14648_c0_g1_i12_4;TRINITY_DN14894_c0_g1_i6_9;TRINITY_DN15092_c0_g1_i10_4;TRINITY_DN15555_c0_g1_i7_11
GO:0004144	diacylglycerol O-acyltransferase activity	molecular_function	5	2652	20	22512	0.0775346	0.410762	2.12217	TRINITY_DN10155_c0_g1_i2_6;TRINITY_DN15392_c2_g1_i15_9;TRINITY_DN16096_c0_g1_i6_3;TRINITY_DN16634_c0_g2_i5_2;TRINITY_DN26316_c0_g1_i1_8
GO:0010225	response to UV-C	biological_process	5	2652	20	22512	0.0775346	0.410762	2.12217	TRINITY_DN15660_c1_g2_i3_9;TRINITY_DN15896_c0_g2_i12_3;TRINITY_DN15962_c0_g1_i9_5;TRINITY_DN16397_c0_g1_i15_10;TRINITY_DN16667_c1_g1_i8_1
GO:0043138	3'-5' DNA helicase activity	molecular_function	5	2652	20	22512	0.0775346	0.410762	2.12217	TRINITY_DN15660_c1_g2_i3_9;TRINITY_DN15896_c0_g2_i12_3;TRINITY_DN15962_c0_g1_i9_5;TRINITY_DN16397_c0_g1_i15_10;TRINITY_DN16667_c1_g1_i8_1
GO:0004860	protein kinase inhibitor activity	molecular_function	3	2652	9	22512	0.0795593	0.410762	2.82956	TRINITY_DN20191_c0_g1_i1_1;TRINITY_DN23804_c0_g1_i1_10;TRINITY_DN29168_c0_g1_i1_10
GO:0006821	chloride transport	biological_process	3	2652	9	22512	0.0795593	0.410762	2.82956	TRINITY_DN25777_c0_g1_i1_7;TRINITY_DN3755_c0_g1_i1_11;TRINITY_DN7884_c0_g1_i2_1
GO:0008083	growth factor activity	molecular_function	3	2652	9	22512	0.0795593	0.410762	2.82956	TRINITY_DN10090_c0_g1_i2_10;TRINITY_DN127_c0_g1_i1_1;TRINITY_DN15_c0_g1_i1_2
GO:0010115	regulation of abscisic acid biosynthetic process	biological_process	3	2652	9	22512	0.0795593	0.410762	2.82956	TRINITY_DN1715_c0_g1_i1_4;TRINITY_DN3362_c0_g1_i2_8;TRINITY_DN5777_c0_g1_i2_5
GO:0010271	regulation of chlorophyll catabolic process	biological_process	3	2652	9	22512	0.0795593	0.410762	2.82956	TRINITY_DN1715_c0_g1_i1_4;TRINITY_DN3362_c0_g1_i2_8;TRINITY_DN5777_c0_g1_i2_5
GO:0010336	gibberellic acid homeostasis	biological_process	3	2652	9	22512	0.0795593	0.410762	2.82956	TRINITY_DN16686_c0_g1_i10_7;TRINITY_DN7077_c0_g1_i2_11;TRINITY_DN9915_c0_g1_i3_9
GO:0010555	response to mannitol	biological_process	3	2652	9	22512	0.0795593	0.410762	2.82956	TRINITY_DN21999_c0_g1_i1_9;TRINITY_DN23799_c0_g1_i1_11;TRINITY_DN7306_c0_g1_i2_4
GO:0015210	uracil transmembrane transporter activity	molecular_function	3	2652	9	22512	0.0795593	0.410762	2.82956	TRINITY_DN14252_c0_g1_i6_12;TRINITY_DN14868_c0_g1_i2_4;TRINITY_DN15988_c0_g1_i1_12
GO:0015749	monosaccharide transmembrane transport	biological_process	3	2652	9	22512	0.0795593	0.410762	2.82956	TRINITY_DN16329_c0_g1_i4_10;TRINITY_DN7667_c0_g1_i2_11;TRINITY_DN9395_c0_g1_i3_5
GO:0015976	carbon utilization	biological_process	3	2652	9	22512	0.0795593	0.410762	2.82956	TRINITY_DN14079_c0_g1_i34_5;TRINITY_DN14622_c0_g1_i11_4;TRINITY_DN16021_c0_g1_i9_11
GO:0016717	oxidoreductase activity, acting on paired donors, with oxidation of a pair of donors resulting in the reduction of molecular oxygen to two molecules of water	molecular_function	3	2652	9	22512	0.0795593	0.410762	2.82956	TRINITY_DN14690_c0_g1_i7_4;TRINITY_DN14825_c0_g1_i1_10;TRINITY_DN15101_c0_g1_i6_11
GO:0022821	potassium ion antiporter activity	molecular_function	3	2652	9	22512	0.0795593	0.410762	2.82956	TRINITY_DN10191_c0_g1_i2_9;TRINITY_DN15234_c0_g2_i9_9;TRINITY_DN15234_c0_g6_i2_9
GO:0033879	acetylajmaline esterase activity	molecular_function	3	2652	9	22512	0.0795593	0.410762	2.82956	TRINITY_DN10357_c0_g1_i2_4;TRINITY_DN13836_c1_g1_i1_1;TRINITY_DN8134_c0_g1_i1_6
GO:0102485	dATP phosphohydrolase activity	molecular_function	3	2652	9	22512	0.0795593	0.410762	2.82956	TRINITY_DN6221_c0_g1_i1_11;TRINITY_DN7454_c0_g1_i2_4;TRINITY_DN9865_c0_g1_i1_5
GO:0102486	dCTP phosphohydrolase activity	molecular_function	3	2652	9	22512	0.0795593	0.410762	2.82956	TRINITY_DN6221_c0_g1_i1_11;TRINITY_DN7454_c0_g1_i2_4;TRINITY_DN9865_c0_g1_i1_5
GO:0102487	dUTP phosphohydrolase activity	molecular_function	3	2652	9	22512	0.0795593	0.410762	2.82956	TRINITY_DN6221_c0_g1_i1_11;TRINITY_DN7454_c0_g1_i2_4;TRINITY_DN9865_c0_g1_i1_5
GO:0102488	dTTP phosphohydrolase activity	molecular_function	3	2652	9	22512	0.0795593	0.410762	2.82956	TRINITY_DN6221_c0_g1_i1_11;TRINITY_DN7454_c0_g1_i2_4;TRINITY_DN9865_c0_g1_i1_5
GO:0102489	GTP phosphohydrolase activity	molecular_function	3	2652	9	22512	0.0795593	0.410762	2.82956	TRINITY_DN6221_c0_g1_i1_11;TRINITY_DN7454_c0_g1_i2_4;TRINITY_DN9865_c0_g1_i1_5
GO:0102490	8-oxo-dGTP phosphohydrolase activity	molecular_function	3	2652	9	22512	0.0795593	0.410762	2.82956	TRINITY_DN6221_c0_g1_i1_11;TRINITY_DN7454_c0_g1_i2_4;TRINITY_DN9865_c0_g1_i1_5
GO:0102491	dGTP phosphohydrolase activity	molecular_function	3	2652	9	22512	0.0795593	0.410762	2.82956	TRINITY_DN6221_c0_g1_i1_11;TRINITY_DN7454_c0_g1_i2_4;TRINITY_DN9865_c0_g1_i1_5
GO:1900367	positive regulation of defense response to insect	biological_process	3	2652	9	22512	0.0795593	0.410762	2.82956	TRINITY_DN14870_c0_g1_i6_11;TRINITY_DN16238_c0_g2_i29_6;TRINITY_DN6759_c0_g1_i1_5
GO:0071472	cellular response to salt stress	biological_process	8	2652	39	22512	0.0812087	0.418245	1.74127	TRINITY_DN11446_c0_g1_i1_7;TRINITY_DN12466_c0_g1_i1_9;TRINITY_DN14301_c0_g1_i3_11;TRINITY_DN15014_c0_g1_i7_3;TRINITY_DN15358_c0_g1_i10_10;TRINITY_DN8736_c0_g1_i1_5;TRINITY_DN9577_c0_g1_i3_7;TRINITY_DN9745_c0_g1_i1_10
GO:0010087	phloem or xylem histogenesis	biological_process	12	2652	66	22512	0.0827094	0.423886	1.5434	TRINITY_DN10869_c0_g1_i1_9;TRINITY_DN12055_c0_g1_i4_7;TRINITY_DN13050_c0_g1_i3_8;TRINITY_DN16874_c0_g1_i1_11;TRINITY_DN1716_c0_g1_i1_12;TRINITY_DN23772_c0_g1_i1_11;TRINITY_DN24390_c0_g1_i1_9;TRINITY_DN24941_c0_g1_i1_1;TRINITY_DN27769_c0_g1_i1_6;TRINITY_DN3709_c0_g1_i1_2;TRINITY_DN8078_c0_g1_i2_9;TRINITY_DN959_c0_g1_i1_6
GO:0051085	chaperone cofactor-dependent protein refolding	biological_process	12	2652	66	22512	0.0827094	0.423886	1.5434	TRINITY_DN12387_c0_g2_i1_7;TRINITY_DN12493_c0_g3_i1_10;TRINITY_DN12559_c0_g1_i1_6;TRINITY_DN12566_c0_g1_i2_1;TRINITY_DN13708_c0_g1_i8_1;TRINITY_DN14189_c0_g1_i2_7;TRINITY_DN16494_c0_g1_i10_7;TRINITY_DN17513_c0_g1_i1_10;TRINITY_DN4448_c0_g1_i1_1;TRINITY_DN6636_c0_g1_i2_11;TRINITY_DN8140_c0_g1_i3_1;TRINITY_DN8429_c0_g1_i1_7
GO:0009744	response to sucrose	biological_process	13	2652	73	22512	0.0833256	0.426	1.51168	TRINITY_DN12131_c0_g1_i1_5;TRINITY_DN13432_c0_g1_i1_3;TRINITY_DN14203_c0_g1_i9_5;TRINITY_DN14947_c0_g1_i2_6;TRINITY_DN15094_c0_g1_i19_2;TRINITY_DN18344_c0_g1_i1_9;TRINITY_DN24298_c0_g1_i1_5;TRINITY_DN26135_c0_g1_i1_8;TRINITY_DN2657_c0_g1_i1_9;TRINITY_DN28449_c0_g1_i1_2;TRINITY_DN4180_c0_g1_i1_9;TRINITY_DN7881_c0_g1_i1_5;TRINITY_DN9101_c0_g1_i2_1
GO:0003951	NAD+ kinase activity	molecular_function	7	2652	33	22512	0.0859414	0.437235	1.80063	TRINITY_DN12723_c0_g1_i4_9;TRINITY_DN13843_c0_g1_i4_6;TRINITY_DN14945_c0_g1_i2_4;TRINITY_DN15100_c0_g1_i1_9;TRINITY_DN16273_c0_g1_i1_11;TRINITY_DN16289_c0_g1_i4_6;TRINITY_DN16320_c0_g1_i1_12
GO:0009688	abscisic acid biosynthetic process	biological_process	7	2652	33	22512	0.0859414	0.437235	1.80063	TRINITY_DN11966_c0_g1_i2_6;TRINITY_DN12658_c0_g1_i2_6;TRINITY_DN13322_c0_g1_i1_2;TRINITY_DN15281_c0_g3_i1_3;TRINITY_DN15331_c1_g2_i2_11;TRINITY_DN16684_c0_g4_i1_12;TRINITY_DN62_c0_g1_i1_12
GO:0030246	carbohydrate binding	molecular_function	22	2652	138	22512	0.0863503	0.438249	1.35327	TRINITY_DN11117_c0_g1_i6_5;TRINITY_DN11626_c0_g1_i1_2;TRINITY_DN13383_c0_g1_i2_10;TRINITY_DN13473_c0_g1_i1_2;TRINITY_DN14044_c0_g3_i1_9;TRINITY_DN15162_c0_g1_i2_5;TRINITY_DN15253_c0_g2_i1_1;TRINITY_DN15851_c0_g1_i24_7;TRINITY_DN16559_c0_g2_i1_6;TRINITY_DN16641_c0_g1_i6_1;TRINITY_DN16782_c0_g1_i1_11;TRINITY_DN16907_c0_g2_i3_2;TRINITY_DN17504_c0_g1_i1_2;TRINITY_DN21832_c0_g1_i1_9;TRINITY_DN22806_c0…
GO:0008757	S-adenosylmethionine-dependent methyltransferase activity	molecular_function	10	2652	53	22512	0.0880419	0.444676	1.60164	TRINITY_DN11239_c0_g1_i3_12;TRINITY_DN12524_c0_g1_i8_4;TRINITY_DN13343_c0_g1_i22_12;TRINITY_DN13431_c0_g1_i8_5;TRINITY_DN14236_c0_g1_i4_5;TRINITY_DN14925_c0_g1_i15_1;TRINITY_DN15218_c0_g2_i3_12;TRINITY_DN23310_c0_g1_i1_9;TRINITY_DN25906_c0_g1_i1_9;TRINITY_DN9439_c0_g1_i2_12
GO:0042128	nitrate assimilation	biological_process	10	2652	53	22512	0.0880419	0.444676	1.60164	TRINITY_DN12405_c0_g1_i2_5;TRINITY_DN14579_c0_g1_i2_2;TRINITY_DN15195_c0_g1_i1_2;TRINITY_DN2346_c0_g1_i1_11;TRINITY_DN4313_c0_g1_i1_9;TRINITY_DN4983_c0_g1_i1_12;TRINITY_DN6951_c0_g1_i2_8;TRINITY_DN7842_c0_g1_i1_11;TRINITY_DN9198_c0_g1_i1_1;TRINITY_DN9915_c0_g1_i3_9
GO:0010119	regulation of stomatal movement	biological_process	11	2652	60	22512	0.0896553	0.449859	1.55626	TRINITY_DN11724_c0_g1_i2_4;TRINITY_DN14189_c0_g1_i1_8;TRINITY_DN14383_c0_g1_i1_11;TRINITY_DN14622_c0_g1_i11_4;TRINITY_DN16021_c0_g1_i9_11;TRINITY_DN22042_c0_g1_i1_5;TRINITY_DN2346_c0_g1_i1_11;TRINITY_DN23772_c0_g1_i1_11;TRINITY_DN2615_c0_g1_i2_8;TRINITY_DN4313_c0_g1_i1_9;TRINITY_DN5125_c0_g1_i1_2
GO:0070588	calcium ion transmembrane transport	biological_process	6	2652	27	22512	0.0899727	0.449859	1.88638	TRINITY_DN14286_c0_g1_i4_9;TRINITY_DN15014_c0_g1_i7_3;TRINITY_DN15414_c0_g1_i3_8;TRINITY_DN16646_c0_g1_i24_7;TRINITY_DN28549_c0_g1_i1_2;TRINITY_DN4899_c0_g1_i1_7
GO:0071458	integral component of cytoplasmic side of endoplasmic reticulum membrane	cellular_component	6	2652	27	22512	0.0899727	0.449859	1.88638	TRINITY_DN12445_c0_g1_i3_7;TRINITY_DN15374_c0_g1_i13_8;TRINITY_DN16250_c0_g1_i23_12;TRINITY_DN16302_c0_g3_i4_11;TRINITY_DN20036_c0_g1_i1_7;TRINITY_DN6650_c0_g1_i2_9
GO:0005504	fatty acid binding	molecular_function	4	2652	15	22512	0.0907894	0.449859	2.26365	TRINITY_DN15223_c0_g1_i2_12;TRINITY_DN17742_c0_g1_i1_1;TRINITY_DN22027_c0_g1_i1_7;TRINITY_DN22139_c0_g1_i1_9
GO:0010099	regulation of photomorphogenesis	biological_process	4	2652	15	22512	0.0907894	0.449859	2.26365	TRINITY_DN13432_c0_g1_i1_3;TRINITY_DN14947_c0_g1_i2_6;TRINITY_DN16361_c0_g1_i6_11;TRINITY_DN8815_c0_g1_i3_6
GO:0015743	malate transport	biological_process	4	2652	15	22512	0.0907894	0.449859	2.26365	TRINITY_DN12166_c0_g1_i1_6;TRINITY_DN22964_c0_g1_i1_11;TRINITY_DN23752_c0_g1_i1_12;TRINITY_DN24237_c0_g1_i1_11
GO:0016560	protein import into peroxisome matrix, docking	biological_process	4	2652	15	22512	0.0907894	0.449859	2.26365	TRINITY_DN15571_c0_g1_i17_5;TRINITY_DN15591_c0_g1_i16_8;TRINITY_DN16135_c0_g1_i23_1;TRINITY_DN16191_c0_g1_i13_11
GO:0071629	cytoplasm protein quality control by the ubiquitin-proteasome system	biological_process	4	2652	15	22512	0.0907894	0.449859	2.26365	TRINITY_DN13440_c0_g1_i2_6;TRINITY_DN13869_c0_g1_i2_7;TRINITY_DN14436_c0_g1_i4_9;TRINITY_DN23492_c0_g1_i1_10
GO:0009704	de-etiolation	biological_process	5	2652	21	22512	0.0923231	0.453163	2.02112	TRINITY_DN10732_c0_g1_i3_2;TRINITY_DN11897_c0_g1_i1_10;TRINITY_DN13888_c0_g1_i2_10;TRINITY_DN24681_c0_g1_i1_3;TRINITY_DN27473_c0_g1_i1_11
GO:0010427	abscisic acid binding	molecular_function	5	2652	21	22512	0.0923231	0.453163	2.02112	TRINITY_DN10201_c0_g1_i5_8;TRINITY_DN17915_c0_g1_i1_7;TRINITY_DN21963_c0_g1_i1_4;TRINITY_DN5006_c0_g1_i1_7;TRINITY_DN7148_c0_g1_i1_2
GO:0031297	replication fork processing	biological_process	5	2652	21	22512	0.0923231	0.453163	2.02112	TRINITY_DN15660_c1_g2_i3_9;TRINITY_DN15896_c0_g2_i12_3;TRINITY_DN15962_c0_g1_i9_5;TRINITY_DN16397_c0_g1_i15_10;TRINITY_DN16667_c1_g1_i8_1
GO:0051707	response to other organism	biological_process	5	2652	21	22512	0.0923231	0.453163	2.02112	TRINITY_DN10290_c0_g1_i1_6;TRINITY_DN11201_c0_g1_i2_3;TRINITY_DN16088_c0_g1_i14_7;TRINITY_DN7172_c0_g1_i1_6;TRINITY_DN7487_c0_g1_i2_1
GO:0009832	plant-type cell wall biogenesis	biological_process	10	2652	54	22512	0.0972162	0.476063	1.57198	TRINITY_DN11802_c0_g1_i1_4;TRINITY_DN13461_c0_g1_i2_7;TRINITY_DN13535_c0_g1_i3_11;TRINITY_DN13591_c0_g1_i3_3;TRINITY_DN14079_c0_g1_i34_5;TRINITY_DN15197_c0_g1_i9_2;TRINITY_DN15253_c0_g2_i2_6;TRINITY_DN19233_c0_g1_i1_6;TRINITY_DN3342_c0_g1_i1_5;TRINITY_DN6954_c0_g1_i2_10
GO:0008139	nuclear localization sequence binding	molecular_function	7	2652	34	22512	0.0977569	0.476148	1.74767	TRINITY_DN15625_c0_g1_i6_9;TRINITY_DN15870_c0_g1_i19_8;TRINITY_DN16180_c1_g1_i1_3;TRINITY_DN16231_c0_g1_i11_1;TRINITY_DN16700_c0_g2_i16_1;TRINITY_DN16967_c0_g1_i5_7;TRINITY_DN17032_c1_g3_i15_2
GO:0006813	potassium ion transport	biological_process	12	2652	68	22512	0.0986816	0.476148	1.498	TRINITY_DN11109_c0_g1_i1_1;TRINITY_DN14138_c0_g1_i1_6;TRINITY_DN15038_c0_g1_i6_4;TRINITY_DN15249_c0_g2_i5_8;TRINITY_DN15605_c0_g8_i1_1;TRINITY_DN15847_c1_g3_i1_6;TRINITY_DN15926_c1_g1_i3_10;TRINITY_DN16088_c1_g2_i4_6;TRINITY_DN16940_c5_g2_i1_7;TRINITY_DN1863_c0_g1_i2_10;TRINITY_DN2213_c0_g1_i1_9;TRINITY_DN27795_c0_g1_i1_10
GO:0006032	chitin catabolic process	biological_process	6	2652	28	22512	0.103657	0.476148	1.819	TRINITY_DN15700_c0_g1_i3_12;TRINITY_DN16278_c0_g1_i7_1;TRINITY_DN16439_c0_g2_i5_7;TRINITY_DN18224_c0_g1_i1_1;TRINITY_DN21124_c0_g1_i1_12;TRINITY_DN27260_c0_g1_i1_10
GO:0006874	cellular calcium ion homeostasis	biological_process	6	2652	28	22512	0.103657	0.476148	1.819	TRINITY_DN14286_c0_g1_i4_9;TRINITY_DN15014_c0_g1_i7_3;TRINITY_DN15414_c0_g1_i3_8;TRINITY_DN17343_c0_g1_i1_12;TRINITY_DN28549_c0_g1_i1_2;TRINITY_DN4899_c0_g1_i1_7
GO:0051453	regulation of intracellular pH	biological_process	6	2652	28	22512	0.103657	0.476148	1.819	TRINITY_DN12166_c0_g1_i1_6;TRINITY_DN15537_c0_g1_i13_3;TRINITY_DN15779_c0_g1_i8_11;TRINITY_DN15898_c0_g1_i15_10;TRINITY_DN18809_c0_g1_i1_1;TRINITY_DN5574_c0_g1_i1_7
GO:0005337	nucleoside transmembrane transporter activity	molecular_function	3	2652	10	22512	0.10403	0.476148	2.54661	TRINITY_DN15713_c0_g1_i13_4;TRINITY_DN16081_c0_g1_i21_3;TRINITY_DN16456_c0_g1_i2_10
GO:0007338	single fertilization	biological_process	3	2652	10	22512	0.10403	0.476148	2.54661	TRINITY_DN13521_c0_g1_i2_3;TRINITY_DN15942_c0_g1_i1_6;TRINITY_DN6467_c0_g2_i1_5
GO:0009405	pathogenesis	biological_process	3	2652	10	22512	0.10403	0.476148	2.54661	TRINITY_DN11543_c0_g1_i1_10;TRINITY_DN16524_c0_g2_i7_10;TRINITY_DN6096_c0_g1_i3_8
GO:0010076	maintenance of floral meristem identity	biological_process	3	2652	10	22512	0.10403	0.476148	2.54661	TRINITY_DN13815_c0_g1_i1_11;TRINITY_DN14551_c0_g1_i15_4;TRINITY_DN16001_c0_g1_i6_6
GO:0010447	response to acidic pH	biological_process	3	2652	10	22512	0.10403	0.476148	2.54661	TRINITY_DN14041_c0_g1_i3_4;TRINITY_DN14579_c0_g1_i2_2;TRINITY_DN7842_c0_g1_i1_11
GO:0031349	positive regulation of defense response	biological_process	3	2652	10	22512	0.10403	0.476148	2.54661	TRINITY_DN15994_c0_g4_i2_3;TRINITY_DN16380_c0_g3_i2_10;TRINITY_DN26647_c0_g1_i1_8
GO:0035435	phosphate ion transmembrane transport	biological_process	3	2652	10	22512	0.10403	0.476148	2.54661	TRINITY_DN11594_c0_g1_i1_3;TRINITY_DN12184_c0_g2_i1_10;TRINITY_DN928_c0_g1_i2_9
GO:0052654	L-leucine transaminase activity	molecular_function	3	2652	10	22512	0.10403	0.476148	2.54661	TRINITY_DN13836_c0_g1_i3_4;TRINITY_DN14504_c0_g2_i9_5;TRINITY_DN26381_c0_g1_i1_4
GO:0052655	L-valine transaminase activity	molecular_function	3	2652	10	22512	0.10403	0.476148	2.54661	TRINITY_DN13836_c0_g1_i3_4;TRINITY_DN14504_c0_g2_i9_5;TRINITY_DN26381_c0_g1_i1_4
GO:0052656	L-isoleucine transaminase activity	molecular_function	3	2652	10	22512	0.10403	0.476148	2.54661	TRINITY_DN13836_c0_g1_i3_4;TRINITY_DN14504_c0_g2_i9_5;TRINITY_DN26381_c0_g1_i1_4
GO:0042744	hydrogen peroxide catabolic process	biological_process	23	2652	149	22512	0.106334	0.476148	1.31033	TRINITY_DN11680_c0_g1_i1_5;TRINITY_DN12183_c0_g1_i2_1;TRINITY_DN14221_c0_g1_i3_9;TRINITY_DN1458_c0_g1_i1_2;TRINITY_DN15288_c0_g1_i3_8;TRINITY_DN15380_c0_g1_i11_9;TRINITY_DN15469_c0_g1_i1_12;TRINITY_DN15816_c1_g1_i1_11;TRINITY_DN16257_c0_g2_i4_6;TRINITY_DN16297_c0_g2_i1_7;TRINITY_DN16400_c0_g2_i8_7;TRINITY_DN16426_c0_g1_i5_7;TRINITY_DN19590_c0_g1_i1_1;TRINITY_DN21207_c0_g1_i1_1;TRINITY_DN6684_c0_g…
GO:0005315	inorganic phosphate transmembrane transporter activity	molecular_function	5	2652	22	22512	0.108441	0.476148	1.92925	TRINITY_DN11594_c0_g1_i1_3;TRINITY_DN11873_c0_g1_i1_3;TRINITY_DN12184_c0_g2_i1_10;TRINITY_DN16867_c0_g1_i12_2;TRINITY_DN928_c0_g1_i2_9
GO:0006814	sodium ion transport	biological_process	5	2652	22	22512	0.108441	0.476148	1.92925	TRINITY_DN11873_c0_g1_i1_3;TRINITY_DN12166_c0_g1_i1_6;TRINITY_DN13675_c0_g1_i4_3;TRINITY_DN27795_c0_g1_i1_10;TRINITY_DN4899_c0_g1_i1_7
GO:0009116	nucleoside metabolic process	biological_process	5	2652	22	22512	0.108441	0.476148	1.92925	TRINITY_DN12422_c0_g1_i4_7;TRINITY_DN15126_c0_g1_i1_10;TRINITY_DN15305_c0_g1_i1_7;TRINITY_DN15381_c0_g2_i3_12;TRINITY_DN25904_c0_g1_i1_6
GO:0045332	phospholipid translocation	biological_process	5	2652	22	22512	0.108441	0.476148	1.92925	TRINITY_DN14929_c0_g2_i1_11;TRINITY_DN15586_c0_g1_i5_8;TRINITY_DN16342_c0_g2_i24_12;TRINITY_DN16729_c0_g1_i11_7;TRINITY_DN5196_c0_g1_i1_10
GO:0001673	male germ cell nucleus	cellular_component	2	2652	5	22512	0.10886	0.476148	3.39548	TRINITY_DN10504_c0_g1_i1_9;TRINITY_DN13932_c0_g1_i2_6
GO:0004349	glutamate 5-kinase activity	molecular_function	2	2652	5	22512	0.10886	0.476148	3.39548	TRINITY_DN14175_c0_g3_i3_5;TRINITY_DN14627_c0_g2_i3_12
GO:0004350	glutamate-5-semialdehyde dehydrogenase activity	molecular_function	2	2652	5	22512	0.10886	0.476148	3.39548	TRINITY_DN14175_c0_g3_i3_5;TRINITY_DN14627_c0_g2_i3_12
GO:0004585	ornithine carbamoyltransferase activity	molecular_function	2	2652	5	22512	0.10886	0.476148	3.39548	TRINITY_DN16055_c4_g1_i6_3;TRINITY_DN53_c0_g1_i1_7
GO:0006538	glutamate catabolic process	biological_process	2	2652	5	22512	0.10886	0.476148	3.39548	TRINITY_DN15437_c0_g2_i4_9;TRINITY_DN15572_c0_g3_i15_8
GO:0007010	cytoskeleton organization	biological_process	2	2652	5	22512	0.10886	0.476148	3.39548	TRINITY_DN11802_c0_g1_i1_4;TRINITY_DN6954_c0_g1_i2_10
GO:0007231	osmosensory signaling pathway	biological_process	2	2652	5	22512	0.10886	0.476148	3.39548	TRINITY_DN15305_c0_g1_i1_7;TRINITY_DN7296_c0_g2_i1_2
GO:0008479	queuine tRNA-ribosyltransferase activity	molecular_function	2	2652	5	22512	0.10886	0.476148	3.39548	TRINITY_DN12845_c0_g1_i1_3;TRINITY_DN14282_c0_g1_i6_12
GO:0009648	photoperiodism	biological_process	2	2652	5	22512	0.10886	0.476148	3.39548	TRINITY_DN18774_c0_g1_i1_1;TRINITY_DN4870_c0_g1_i1_4
GO:0010067	procambium histogenesis	biological_process	2	2652	5	22512	0.10886	0.476148	3.39548	TRINITY_DN11674_c0_g1_i3_9;TRINITY_DN1716_c0_g1_i1_12
GO:0010542	nitrate efflux transmembrane transporter activity	molecular_function	2	2652	5	22512	0.10886	0.476148	3.39548	TRINITY_DN14579_c0_g1_i2_2;TRINITY_DN7842_c0_g1_i1_11
GO:0015175	neutral amino acid transmembrane transporter activity	molecular_function	2	2652	5	22512	0.10886	0.476148	3.39548	TRINITY_DN19027_c0_g1_i1_10;TRINITY_DN22998_c0_g1_i1_11
GO:0015630	microtubule cytoskeleton	cellular_component	2	2652	5	22512	0.10886	0.476148	3.39548	TRINITY_DN2307_c0_g1_i1_9;TRINITY_DN9900_c0_g1_i1_12
GO:0015720	allantoin transport	biological_process	2	2652	5	22512	0.10886	0.476148	3.39548	TRINITY_DN14868_c0_g1_i2_4;TRINITY_DN15988_c0_g1_i1_12
GO:0015857	uracil transport	biological_process	2	2652	5	22512	0.10886	0.476148	3.39548	TRINITY_DN14868_c0_g1_i2_4;TRINITY_DN15988_c0_g1_i1_12
GO:0018685	alkane 1-monooxygenase activity	molecular_function	2	2652	5	22512	0.10886	0.476148	3.39548	TRINITY_DN17801_c0_g1_i1_8;TRINITY_DN22166_c0_g1_i1_9
GO:0033499	galactose catabolic process via UDP-galactose	biological_process	2	2652	5	22512	0.10886	0.476148	3.39548	TRINITY_DN14044_c0_g3_i1_9;TRINITY_DN5614_c0_g1_i2_2
GO:0043661	peribacteroid membrane	cellular_component	2	2652	5	22512	0.10886	0.476148	3.39548	TRINITY_DN10344_c0_g1_i1_2;TRINITY_DN10805_c0_g1_i7_7
GO:0045927	positive regulation of growth	biological_process	2	2652	5	22512	0.10886	0.476148	3.39548	TRINITY_DN19949_c0_g1_i1_3;TRINITY_DN52_c0_g1_i2_5
GO:0046481	digalactosyldiacylglycerol synthase activity	molecular_function	2	2652	5	22512	0.10886	0.476148	3.39548	TRINITY_DN10344_c0_g1_i1_2;TRINITY_DN10805_c0_g1_i7_7
GO:0051980	iron-nicotianamine transmembrane transporter activity	molecular_function	2	2652	5	22512	0.10886	0.476148	3.39548	TRINITY_DN11629_c0_g1_i3_12;TRINITY_DN13897_c0_g1_i8_7
GO:0055047	generative cell mitosis	biological_process	2	2652	5	22512	0.10886	0.476148	3.39548	TRINITY_DN10504_c0_g1_i1_9;TRINITY_DN13932_c0_g1_i2_6
GO:0080168	abscisic acid transport	biological_process	2	2652	5	22512	0.10886	0.476148	3.39548	TRINITY_DN2346_c0_g1_i1_11;TRINITY_DN4313_c0_g1_i1_9
GO:0090603	sieve element differentiation	biological_process	2	2652	5	22512	0.10886	0.476148	3.39548	TRINITY_DN11674_c0_g1_i3_9;TRINITY_DN9766_c0_g1_i1_1
GO:1902185	positive regulation of shoot apical meristem development	biological_process	2	2652	5	22512	0.10886	0.476148	3.39548	TRINITY_DN16001_c0_g1_i8_7;TRINITY_DN16123_c0_g1_i29_12
GO:2000072	regulation of defense response to fungus, incompatible interaction	biological_process	2	2652	5	22512	0.10886	0.476148	3.39548	TRINITY_DN13979_c0_g1_i6_5;TRINITY_DN14981_c0_g1_i9_8
GO:0008889	glycerophosphodiester phosphodiesterase activity	molecular_function	4	2652	16	22512	0.110257	0.476148	2.12217	TRINITY_DN12290_c2_g1_i1_9;TRINITY_DN13406_c1_g1_i2_5;TRINITY_DN13900_c0_g1_i5_8;TRINITY_DN14200_c0_g1_i7_3
GO:0009228	thiamine biosynthetic process	biological_process	4	2652	16	22512	0.110257	0.476148	2.12217	TRINITY_DN15655_c0_g1_i7_6;TRINITY_DN19909_c0_g1_i1_2;TRINITY_DN22589_c0_g1_i1_12;TRINITY_DN6566_c0_g1_i1_9
GO:0010256	endomembrane system organization	biological_process	4	2652	16	22512	0.110257	0.476148	2.12217	TRINITY_DN15852_c0_g1_i16_3;TRINITY_DN16096_c0_g1_i15_1;TRINITY_DN16119_c0_g1_i1_3;TRINITY_DN16363_c0_g2_i8_6
GO:0010731	protein glutathionylation	biological_process	4	2652	16	22512	0.110257	0.476148	2.12217	TRINITY_DN13178_c0_g1_i2_9;TRINITY_DN14836_c0_g1_i10_3;TRINITY_DN15700_c0_g1_i3_7;TRINITY_DN15840_c0_g3_i7_5
GO:0042500	aspartic endopeptidase activity, intramembrane cleaving	molecular_function	4	2652	16	22512	0.110257	0.476148	2.12217	TRINITY_DN15374_c0_g1_i13_8;TRINITY_DN16250_c0_g1_i23_12;TRINITY_DN16302_c0_g3_i4_11;TRINITY_DN6650_c0_g1_i2_9
GO:0043086	negative regulation of catalytic activity	biological_process	4	2652	16	22512	0.110257	0.476148	2.12217	TRINITY_DN20159_c0_g1_i1_10;TRINITY_DN5211_c0_g1_i1_4;TRINITY_DN792_c0_g1_i1_4;TRINITY_DN807_c0_g1_i1_5
GO:0048638	regulation of developmental growth	biological_process	4	2652	16	22512	0.110257	0.476148	2.12217	TRINITY_DN13581_c0_g1_i6_4;TRINITY_DN14433_c0_g1_i14_6;TRINITY_DN14489_c0_g2_i8_5;TRINITY_DN14995_c0_g1_i9_7
GO:0060918	auxin transport	biological_process	4	2652	16	22512	0.110257	0.476148	2.12217	TRINITY_DN13289_c0_g1_i1_2;TRINITY_DN13835_c0_g2_i1_10;TRINITY_DN15732_c0_g1_i1_9;TRINITY_DN27161_c0_g1_i1_9
GO:0071556	integral component of lumenal side of endoplasmic reticulum membrane	cellular_component	4	2652	16	22512	0.110257	0.476148	2.12217	TRINITY_DN15374_c0_g1_i13_8;TRINITY_DN16250_c0_g1_i23_12;TRINITY_DN16302_c0_g3_i4_11;TRINITY_DN6650_c0_g1_i2_9
GO:0006071	glycerol metabolic process	biological_process	7	2652	35	22512	0.110416	0.476148	1.69774	TRINITY_DN12290_c2_g1_i1_9;TRINITY_DN13406_c1_g1_i2_5;TRINITY_DN13900_c0_g1_i5_8;TRINITY_DN14200_c0_g1_i7_3;TRINITY_DN15392_c2_g1_i15_9;TRINITY_DN16096_c0_g1_i6_3;TRINITY_DN16634_c0_g2_i5_2
GO:0009749	response to glucose	biological_process	7	2652	35	22512	0.110416	0.476148	1.69774	TRINITY_DN13776_c0_g1_i1_3;TRINITY_DN18344_c0_g1_i1_9;TRINITY_DN26135_c0_g1_i1_8;TRINITY_DN28449_c0_g1_i1_2;TRINITY_DN7301_c0_g1_i3_10;TRINITY_DN7881_c0_g1_i1_5;TRINITY_DN9101_c0_g1_i2_1
GO:0009860	pollen tube growth	biological_process	19	2652	120	22512	0.110441	0.476148	1.34404	TRINITY_DN12458_c0_g1_i3_11;TRINITY_DN13154_c0_g1_i3_7;TRINITY_DN13223_c0_g1_i4_3;TRINITY_DN13521_c0_g1_i2_3;TRINITY_DN13693_c0_g1_i1_8;TRINITY_DN13870_c0_g1_i6_6;TRINITY_DN14615_c0_g1_i4_10;TRINITY_DN14679_c0_g1_i6_12;TRINITY_DN15168_c0_g1_i10_6;TRINITY_DN17343_c0_g1_i1_12;TRINITY_DN20931_c0_g1_i1_2;TRINITY_DN21646_c0_g1_i1_10;TRINITY_DN22458_c0_g1_i1_9;TRINITY_DN25819_c0_g1_i1_9;TRINITY_DN26019…
GO:0004674	protein serine/threonine kinase activity	molecular_function	81	2652	602	22512	0.111048	0.477779	1.14217	TRINITY_DN10242_c0_g1_i2_9;TRINITY_DN10259_c0_g1_i1_2;TRINITY_DN10948_c0_g1_i1_7;TRINITY_DN12052_c0_g1_i4_1;TRINITY_DN12612_c0_g1_i5_4;TRINITY_DN12783_c0_g1_i11_11;TRINITY_DN13010_c0_g1_i2_5;TRINITY_DN13037_c0_g1_i5_8;TRINITY_DN13123_c0_g1_i5_9;TRINITY_DN13148_c0_g1_i2_3;TRINITY_DN13268_c0_g1_i4_2;TRINITY_DN13317_c0_g1_i3_10;TRINITY_DN13321_c0_g1_i5_3;TRINITY_DN13490_c0_g1_i1_7;TRINITY_DN13931_c0…
GO:0016746	transferase activity, transferring acyl groups	molecular_function	8	2652	42	22512	0.114331	0.489889	1.61689	TRINITY_DN13178_c0_g2_i1_12;TRINITY_DN13239_c0_g1_i1_2;TRINITY_DN14913_c0_g1_i1_7;TRINITY_DN14982_c0_g1_i2_2;TRINITY_DN15290_c0_g1_i1_6;TRINITY_DN15785_c0_g1_i2_11;TRINITY_DN17234_c0_g1_i1_2;TRINITY_DN19199_c0_g1_i1_12
GO:0030276	clathrin binding	molecular_function	8	2652	42	22512	0.114331	0.489889	1.61689	TRINITY_DN11711_c0_g1_i3_12;TRINITY_DN15142_c0_g1_i18_5;TRINITY_DN15507_c0_g2_i17_4;TRINITY_DN15711_c0_g1_i2_3;TRINITY_DN15729_c0_g1_i14_11;TRINITY_DN16095_c0_g1_i6_1;TRINITY_DN16590_c0_g1_i5_7;TRINITY_DN7403_c0_g1_i1_7
GO:0042545	cell wall modification	biological_process	9	2652	49	22512	0.116386	0.497673	1.55915	TRINITY_DN12499_c0_g1_i3_10;TRINITY_DN12693_c1_g1_i1_9;TRINITY_DN15863_c2_g1_i2_3;TRINITY_DN16276_c0_g1_i3_7;TRINITY_DN24290_c0_g1_i1_9;TRINITY_DN25661_c0_g1_i1_9;TRINITY_DN3035_c0_g1_i1_1;TRINITY_DN6720_c0_g2_i1_7;TRINITY_DN8755_c0_g1_i2_9
GO:0009532	plastid stroma	cellular_component	6	2652	29	22512	0.118355	0.505061	1.75628	TRINITY_DN13708_c0_g1_i8_1;TRINITY_DN14619_c0_g1_i13_1;TRINITY_DN14848_c0_g1_i6_7;TRINITY_DN15480_c0_g1_i7_2;TRINITY_DN15998_c0_g1_i7_7;TRINITY_DN16494_c0_g1_i10_7
GO:0000287	magnesium ion binding	molecular_function	36	2652	251	22512	0.122897	0.523376	1.2175	TRINITY_DN12163_c0_g1_i5_9;TRINITY_DN12493_c0_g1_i1_3;TRINITY_DN12738_c0_g1_i8_10;TRINITY_DN13210_c0_g1_i10_3;TRINITY_DN13572_c0_g1_i3_5;TRINITY_DN13622_c0_g1_i8_5;TRINITY_DN14255_c0_g1_i3_2;TRINITY_DN14260_c0_g1_i1_2;TRINITY_DN14616_c0_g1_i3_7;TRINITY_DN14654_c0_g1_i11_8;TRINITY_DN14750_c0_g1_i13_1;TRINITY_DN14929_c0_g2_i1_11;TRINITY_DN14941_c0_g1_i1_2;TRINITY_DN15116_c0_g1_i6_9;TRINITY_DN15126_…
GO:0000978	RNA polymerase II proximal promoter sequence-specific DNA binding	molecular_function	7	2652	36	22512	0.123896	0.52656	1.65058	TRINITY_DN13420_c0_g1_i2_2;TRINITY_DN16298_c0_g1_i8_7;TRINITY_DN18614_c0_g1_i1_11;TRINITY_DN24983_c0_g1_i1_3;TRINITY_DN73_c0_g1_i1_6;TRINITY_DN8186_c0_g1_i1_12;TRINITY_DN8736_c0_g1_i1_5
GO:0008970	phospholipase A1 activity	molecular_function	5	2652	23	22512	0.125822	0.533661	1.84537	TRINITY_DN15047_c0_g4_i1_9;TRINITY_DN15082_c0_g1_i1_4;TRINITY_DN23139_c0_g1_i1_9;TRINITY_DN2487_c0_g1_i1_10;TRINITY_DN9945_c0_g1_i5_1
GO:0005543	phospholipid binding	molecular_function	8	2652	43	22512	0.126773	0.53444	1.57929	TRINITY_DN11921_c0_g1_i1_2;TRINITY_DN12015_c0_g1_i2_10;TRINITY_DN14704_c0_g1_i2_6;TRINITY_DN15023_c0_g3_i2_1;TRINITY_DN16348_c0_g3_i2_7;TRINITY_DN236_c0_g1_i1_2;TRINITY_DN3977_c0_g1_i1_8;TRINITY_DN8299_c0_g1_i1_8
GO:0030599	pectinesterase activity	molecular_function	8	2652	43	22512	0.126773	0.53444	1.57929	TRINITY_DN12499_c0_g1_i3_10;TRINITY_DN12693_c1_g1_i1_9;TRINITY_DN15863_c2_g1_i2_3;TRINITY_DN16276_c0_g1_i3_7;TRINITY_DN24290_c0_g1_i1_9;TRINITY_DN25661_c0_g1_i1_9;TRINITY_DN3035_c0_g1_i1_1;TRINITY_DN8755_c0_g1_i2_9
GO:0045330	aspartyl esterase activity	molecular_function	8	2652	43	22512	0.126773	0.53444	1.57929	TRINITY_DN12499_c0_g1_i3_10;TRINITY_DN12693_c1_g1_i1_9;TRINITY_DN15863_c2_g1_i2_3;TRINITY_DN16276_c0_g1_i3_7;TRINITY_DN24290_c0_g1_i1_9;TRINITY_DN25661_c0_g1_i1_9;TRINITY_DN3035_c0_g1_i1_1;TRINITY_DN8755_c0_g1_i2_9
GO:0042973	glucan endo-1,3-beta-D-glucosidase activity	molecular_function	9	2652	50	22512	0.127935	0.537675	1.52796	TRINITY_DN10288_c0_g1_i3_6;TRINITY_DN10547_c0_g1_i1_8;TRINITY_DN13335_c0_g1_i3_4;TRINITY_DN14477_c0_g1_i1_9;TRINITY_DN16154_c0_g1_i1_8;TRINITY_DN20149_c0_g1_i1_5;TRINITY_DN5741_c0_g1_i2_5;TRINITY_DN8375_c0_g1_i1_12;TRINITY_DN9707_c0_g1_i1_9
GO:0005458	GDP-mannose transmembrane transporter activity	molecular_function	3	2652	11	22512	0.131018	0.537675	2.3151	TRINITY_DN14758_c0_g2_i1_9;TRINITY_DN15275_c0_g1_i6_8;TRINITY_DN15737_c0_g2_i4_1
GO:0008515	sucrose transmembrane transporter activity	molecular_function	3	2652	11	22512	0.131018	0.537675	2.3151	TRINITY_DN11392_c0_g2_i1_11;TRINITY_DN14322_c0_g1_i5_11;TRINITY_DN7007_c0_g1_i1_4
GO:0009850	auxin metabolic process	biological_process	3	2652	11	22512	0.131018	0.537675	2.3151	TRINITY_DN10011_c0_g1_i2_3;TRINITY_DN11846_c0_g1_i2_1;TRINITY_DN14035_c0_g1_i7_10
GO:0032784	regulation of DNA-templated transcription, elongation	biological_process	3	2652	11	22512	0.131018	0.537675	2.3151	TRINITY_DN15657_c0_g1_i15_12;TRINITY_DN15657_c0_g2_i1_12;TRINITY_DN2917_c0_g1_i2_12
GO:0042276	error-prone translesion synthesis	biological_process	3	2652	11	22512	0.131018	0.537675	2.3151	TRINITY_DN13804_c0_g1_i4_6;TRINITY_DN16186_c1_g1_i18_12;TRINITY_DN16381_c0_g1_i20_1
GO:0001671	ATPase activator activity	molecular_function	4	2652	17	22512	0.131397	0.537675	1.99734	TRINITY_DN17042_c0_g1_i1_6;TRINITY_DN18053_c0_g1_i1_9;TRINITY_DN6127_c0_g1_i3_5;TRINITY_DN9233_c0_g1_i4_1
GO:0006625	protein targeting to peroxisome	biological_process	4	2652	17	22512	0.131397	0.537675	1.99734	TRINITY_DN15571_c0_g1_i17_5;TRINITY_DN15591_c0_g1_i16_8;TRINITY_DN16135_c0_g1_i23_1;TRINITY_DN16191_c0_g1_i13_11
GO:0006796	phosphate-containing compound metabolic process	biological_process	4	2652	17	22512	0.131397	0.537675	1.99734	TRINITY_DN15116_c0_g1_i6_9;TRINITY_DN15529_c0_g1_i18_4;TRINITY_DN15839_c0_g2_i1_10;TRINITY_DN16106_c0_g1_i5_10
GO:0009862	systemic acquired resistance, salicylic acid mediated signaling pathway	biological_process	4	2652	17	22512	0.131397	0.537675	1.99734	TRINITY_DN17742_c0_g1_i1_1;TRINITY_DN22027_c0_g1_i1_7;TRINITY_DN22139_c0_g1_i1_9;TRINITY_DN7039_c0_g1_i1_6
GO:0010417	glucuronoxylan biosynthetic process	biological_process	4	2652	17	22512	0.131397	0.537675	1.99734	TRINITY_DN11747_c0_g1_i1_9;TRINITY_DN11770_c0_g2_i1_4;TRINITY_DN22890_c0_g1_i1_11;TRINITY_DN23301_c0_g1_i1_8
GO:0048194	Golgi vesicle budding	biological_process	4	2652	17	22512	0.131397	0.537675	1.99734	TRINITY_DN14929_c0_g2_i1_11;TRINITY_DN15586_c0_g1_i5_8;TRINITY_DN16342_c0_g2_i24_12;TRINITY_DN16729_c0_g1_i11_7
GO:0080054	low-affinity nitrate transmembrane transporter activity	molecular_function	4	2652	17	22512	0.131397	0.537675	1.99734	TRINITY_DN16463_c0_g2_i1_1;TRINITY_DN16616_c0_g4_i1_1;TRINITY_DN17005_c0_g1_i8_2;TRINITY_DN258_c0_g1_i1_9
GO:0090575	RNA polymerase II transcription factor complex	cellular_component	4	2652	17	22512	0.131397	0.537675	1.99734	TRINITY_DN11037_c0_g1_i3_10;TRINITY_DN14125_c0_g1_i3_2;TRINITY_DN3655_c0_g1_i1_4;TRINITY_DN4243_c0_g1_i2_10
GO:1900056	negative regulation of leaf senescence	biological_process	4	2652	17	22512	0.131397	0.537675	1.99734	TRINITY_DN10854_c0_g1_i4_10;TRINITY_DN14365_c0_g1_i9_11;TRINITY_DN16907_c0_g2_i3_2;TRINITY_DN7039_c0_g1_i1_6
GO:0005622	intracellular	cellular_component	21	2652	138	22512	0.131837	0.53842	1.29176	TRINITY_DN12493_c0_g1_i1_3;TRINITY_DN12585_c0_g1_i5_2;TRINITY_DN13843_c0_g1_i4_6;TRINITY_DN14552_c0_g1_i16_8;TRINITY_DN14616_c0_g1_i3_7;TRINITY_DN14661_c0_g1_i2_3;TRINITY_DN14888_c0_g1_i9_9;TRINITY_DN15113_c0_g1_i11_3;TRINITY_DN15529_c0_g1_i3_7;TRINITY_DN16289_c0_g1_i4_6;TRINITY_DN16302_c1_g1_i5_7;TRINITY_DN16415_c0_g1_i6_12;TRINITY_DN16506_c0_g1_i3_11;TRINITY_DN16543_c0_g1_i2_6;TRINITY_DN20197_c…
GO:0061077	chaperone-mediated protein folding	biological_process	6	2652	30	22512	0.134025	0.546289	1.69774	TRINITY_DN13225_c0_g1_i5_5;TRINITY_DN15418_c0_g1_i4_1;TRINITY_DN15626_c0_g1_i15_6;TRINITY_DN16362_c0_g1_i3_7;TRINITY_DN16385_c0_g1_i4_6;TRINITY_DN16757_c0_g1_i17_7
GO:0051087	chaperone binding	molecular_function	11	2652	65	22512	0.137739	0.560333	1.43655	TRINITY_DN12387_c0_g2_i1_7;TRINITY_DN12493_c0_g3_i1_10;TRINITY_DN12559_c0_g1_i1_6;TRINITY_DN12566_c0_g1_i2_1;TRINITY_DN13440_c0_g1_i2_6;TRINITY_DN13869_c0_g1_i2_7;TRINITY_DN14436_c0_g1_i4_9;TRINITY_DN17513_c0_g1_i1_10;TRINITY_DN19126_c0_g1_i1_7;TRINITY_DN24802_c0_g1_i1_11;TRINITY_DN6636_c0_g1_i2_11
GO:0009740	gibberellic acid mediated signaling pathway	biological_process	10	2652	58	22512	0.139241	0.565346	1.46357	TRINITY_DN10358_c0_g1_i4_12;TRINITY_DN15429_c0_g1_i1_12;TRINITY_DN16361_c0_g1_i6_11;TRINITY_DN26095_c0_g1_i1_10;TRINITY_DN443_c0_g2_i1_11;TRINITY_DN7077_c0_g1_i2_11;TRINITY_DN7899_c0_g1_i1_2;TRINITY_DN8703_c0_g1_i1_9;TRINITY_DN9101_c0_g1_i2_1;TRINITY_DN9577_c0_g1_i3_7
GO:2000377	regulation of reactive oxygen species metabolic process	biological_process	8	2652	44	22512	0.139886	0.566499	1.5434	TRINITY_DN12466_c0_g1_i1_9;TRINITY_DN13835_c0_g2_i1_10;TRINITY_DN13931_c0_g1_i1_11;TRINITY_DN14301_c0_g1_i3_11;TRINITY_DN15358_c0_g1_i10_10;TRINITY_DN443_c0_g2_i1_11;TRINITY_DN8736_c0_g1_i1_5;TRINITY_DN9745_c0_g1_i1_10
GO:0001666	response to hypoxia	biological_process	9	2652	51	22512	0.140067	0.566499	1.498	TRINITY_DN12490_c0_g2_i1_6;TRINITY_DN12960_c0_g1_i3_4;TRINITY_DN14426_c0_g1_i2_7;TRINITY_DN15461_c0_g1_i3_7;TRINITY_DN16476_c0_g1_i7_2;TRINITY_DN16803_c0_g1_i14_7;TRINITY_DN25997_c0_g1_i1_1;TRINITY_DN7374_c0_g2_i1_11;TRINITY_DN8218_c0_g1_i3_11
GO:0009651	response to salt stress	biological_process	85	2652	644	22512	0.142509	0.575264	1.1204	TRINITY_DN10534_c0_g1_i3_12;TRINITY_DN10732_c0_g1_i3_2;TRINITY_DN11015_c0_g1_i4_6;TRINITY_DN11448_c0_g1_i1_7;TRINITY_DN11594_c0_g1_i1_3;TRINITY_DN1177_c0_g1_i1_10;TRINITY_DN11864_c0_g1_i3_10;TRINITY_DN11897_c0_g1_i1_10;TRINITY_DN11966_c0_g1_i2_6;TRINITY_DN12184_c0_g2_i1_10;TRINITY_DN12612_c0_g1_i5_4;TRINITY_DN12658_c0_g1_i2_6;TRINITY_DN12839_c0_g1_i1_11;TRINITY_DN13067_c0_g1_i3_1;TRINITY_DN13130_…
GO:0004568	chitinase activity	molecular_function	5	2652	24	22512	0.144386	0.575742	1.76848	TRINITY_DN15700_c0_g1_i3_12;TRINITY_DN16278_c0_g1_i7_1;TRINITY_DN16439_c0_g2_i5_7;TRINITY_DN18224_c0_g1_i1_1;TRINITY_DN27260_c0_g1_i1_10
GO:0032957	inositol trisphosphate metabolic process	biological_process	5	2652	24	22512	0.144386	0.575742	1.76848	TRINITY_DN11480_c0_g1_i4_9;TRINITY_DN13608_c0_g1_i4_12;TRINITY_DN14689_c0_g1_i40_11;TRINITY_DN15786_c0_g1_i3_11;TRINITY_DN7072_c0_g1_i1_3
GO:0044877	protein-containing complex binding	molecular_function	5	2652	24	22512	0.144386	0.575742	1.76848	TRINITY_DN15660_c1_g2_i3_9;TRINITY_DN15896_c0_g2_i12_3;TRINITY_DN15962_c0_g1_i9_5;TRINITY_DN16397_c0_g1_i15_10;TRINITY_DN16667_c1_g1_i8_1
GO:0055062	phosphate ion homeostasis	biological_process	5	2652	24	22512	0.144386	0.575742	1.76848	TRINITY_DN11429_c0_g1_i1_5;TRINITY_DN15645_c0_g1_i3_8;TRINITY_DN16713_c0_g1_i9_2;TRINITY_DN28549_c0_g1_i1_2;TRINITY_DN8540_c0_g1_i1_4
GO:0016671	oxidoreductase activity, acting on a sulfur group of donors, disulfide as acceptor	molecular_function	6	2652	31	22512	0.150616	0.575742	1.64297	TRINITY_DN16771_c0_g1_i1_4;TRINITY_DN16859_c0_g1_i1_6;TRINITY_DN22502_c0_g1_i1_6;TRINITY_DN6671_c0_g1_i1_3;TRINITY_DN7579_c0_g1_i4_12;TRINITY_DN8000_c0_g1_i2_6
GO:0016791	phosphatase activity	molecular_function	6	2652	31	22512	0.150616	0.575742	1.64297	TRINITY_DN11823_c0_g1_i2_7;TRINITY_DN1366_c0_g1_i1_1;TRINITY_DN15212_c0_g1_i3_10;TRINITY_DN19824_c0_g1_i1_2;TRINITY_DN25499_c0_g1_i1_3;TRINITY_DN26227_c0_g1_i1_5
GO:0000792	heterochromatin	cellular_component	2	2652	6	22512	0.150888	0.575742	2.82956	TRINITY_DN14046_c0_g1_i5_9;TRINITY_DN15736_c0_g2_i2_10
GO:0002253	activation of immune response	biological_process	2	2652	6	22512	0.150888	0.575742	2.82956	TRINITY_DN16761_c0_g1_i1_1;TRINITY_DN9131_c0_g1_i1_11
GO:0004013	adenosylhomocysteinase activity	molecular_function	2	2652	6	22512	0.150888	0.575742	2.82956	TRINITY_DN15923_c0_g1_i7_5;TRINITY_DN16939_c0_g1_i6_2
GO:0005274	allantoin:proton symporter activity	molecular_function	2	2652	6	22512	0.150888	0.575742	2.82956	TRINITY_DN14868_c0_g1_i2_4;TRINITY_DN15988_c0_g1_i1_12
GO:0006873	cellular ion homeostasis	biological_process	2	2652	6	22512	0.150888	0.575742	2.82956	TRINITY_DN25777_c0_g1_i1_7;TRINITY_DN7884_c0_g1_i2_1
GO:0008964	phosphoenolpyruvate carboxylase activity	molecular_function	2	2652	6	22512	0.150888	0.575742	2.82956	TRINITY_DN13693_c0_g1_i2_1;TRINITY_DN9384_c0_g1_i2_12
GO:0009882	blue light photoreceptor activity	molecular_function	2	2652	6	22512	0.150888	0.575742	2.82956	TRINITY_DN13835_c0_g2_i1_10;TRINITY_DN7470_c0_g1_i1_4
GO:0015193	L-proline transmembrane transporter activity	molecular_function	2	2652	6	22512	0.150888	0.575742	2.82956	TRINITY_DN7245_c0_g1_i1_10;TRINITY_DN9393_c0_g1_i2_8
GO:0015505	uracil:cation symporter activity	molecular_function	2	2652	6	22512	0.150888	0.575742	2.82956	TRINITY_DN14868_c0_g1_i2_4;TRINITY_DN15988_c0_g1_i1_12
GO:0015824	proline transport	biological_process	2	2652	6	22512	0.150888	0.575742	2.82956	TRINITY_DN7245_c0_g1_i1_10;TRINITY_DN9393_c0_g1_i2_8
GO:0015977	carbon fixation	biological_process	2	2652	6	22512	0.150888	0.575742	2.82956	TRINITY_DN13693_c0_g1_i2_1;TRINITY_DN9384_c0_g1_i2_12
GO:0016605	PML body	cellular_component	2	2652	6	22512	0.150888	0.575742	2.82956	TRINITY_DN13835_c0_g2_i1_10;TRINITY_DN7470_c0_g1_i1_4
GO:0019310	inositol catabolic process	biological_process	2	2652	6	22512	0.150888	0.575742	2.82956	TRINITY_DN14656_c0_g2_i4_12;TRINITY_DN14913_c0_g3_i1_8
GO:0019510	S-adenosylhomocysteine catabolic process	biological_process	2	2652	6	22512	0.150888	0.575742	2.82956	TRINITY_DN15923_c0_g1_i7_5;TRINITY_DN16939_c0_g1_i6_2
GO:0045487	gibberellin catabolic process	biological_process	2	2652	6	22512	0.150888	0.575742	2.82956	TRINITY_DN24748_c0_g1_i1_7;TRINITY_DN26827_c0_g1_i1_3
GO:0045839	negative regulation of mitotic nuclear division	biological_process	2	2652	6	22512	0.150888	0.575742	2.82956	TRINITY_DN20191_c0_g1_i1_1;TRINITY_DN23804_c0_g1_i1_10
GO:0050113	inositol oxygenase activity	molecular_function	2	2652	6	22512	0.150888	0.575742	2.82956	TRINITY_DN14656_c0_g2_i4_12;TRINITY_DN14913_c0_g3_i1_8
GO:0051262	protein tetramerization	biological_process	2	2652	6	22512	0.150888	0.575742	2.82956	TRINITY_DN15569_c0_g1_i23_8;TRINITY_DN15923_c0_g1_i4_12
GO:0070678	preprotein binding	molecular_function	2	2652	6	22512	0.150888	0.575742	2.82956	TRINITY_DN15203_c0_g1_i17_7;TRINITY_DN15286_c0_g1_i18_1
GO:0101030	tRNA-guanine transglycosylation	biological_process	2	2652	6	22512	0.150888	0.575742	2.82956	TRINITY_DN12845_c0_g1_i1_3;TRINITY_DN14282_c0_g1_i6_12
GO:1902065	response to L-glutamate	biological_process	2	2652	6	22512	0.150888	0.575742	2.82956	TRINITY_DN12612_c0_g1_i5_4;TRINITY_DN16440_c3_g1_i1_7
GO:1902479	positive regulation of defense response to bacterium, incompatible interaction	biological_process	2	2652	6	22512	0.150888	0.575742	2.82956	TRINITY_DN16348_c0_g3_i2_7;TRINITY_DN3977_c0_g1_i1_8
GO:1990112	RQC complex	cellular_component	2	2652	6	22512	0.150888	0.575742	2.82956	TRINITY_DN13558_c0_g1_i2_7;TRINITY_DN16960_c3_g5_i1_7
GO:1990116	ribosome-associated ubiquitin-dependent protein catabolic process	biological_process	2	2652	6	22512	0.150888	0.575742	2.82956	TRINITY_DN13558_c0_g1_i2_7;TRINITY_DN16960_c3_g5_i1_7
GO:0031348	negative regulation of defense response	biological_process	8	2652	45	22512	0.153644	0.583533	1.5091	TRINITY_DN11724_c0_g1_i2_4;TRINITY_DN14210_c0_g2_i1_9;TRINITY_DN15494_c0_g1_i7_7;TRINITY_DN16015_c0_g1_i2_2;TRINITY_DN2615_c0_g1_i2_8;TRINITY_DN26723_c0_g1_i1_9;TRINITY_DN540_c0_g1_i1_7;TRINITY_DN9409_c0_g1_i2_12
GO:0004012	phospholipid-translocating ATPase activity	molecular_function	4	2652	18	22512	0.154046	0.583533	1.88638	TRINITY_DN14929_c0_g2_i1_11;TRINITY_DN15586_c0_g1_i5_8;TRINITY_DN16342_c0_g2_i24_12;TRINITY_DN16729_c0_g1_i11_7
GO:0004096	catalase activity	molecular_function	4	2652	18	22512	0.154046	0.583533	1.88638	TRINITY_DN12183_c0_g1_i2_1;TRINITY_DN1643_c0_g1_i1_5;TRINITY_DN6354_c0_g1_i1_8;TRINITY_DN9397_c0_g1_i1_3
GO:0010192	mucilage biosynthetic process	biological_process	4	2652	18	22512	0.154046	0.583533	1.88638	TRINITY_DN20075_c0_g1_i1_4;TRINITY_DN25925_c0_g1_i1_9;TRINITY_DN6301_c0_g1_i1_9;TRINITY_DN7682_c0_g1_i2_2
GO:0005615	extracellular space	cellular_component	19	2652	126	22512	0.155217	0.586906	1.28004	TRINITY_DN10974_c0_g2_i1_8;TRINITY_DN14226_c0_g1_i2_7;TRINITY_DN14385_c0_g1_i8_12;TRINITY_DN14783_c0_g1_i6_10;TRINITY_DN14994_c0_g2_i1_8;TRINITY_DN16154_c0_g1_i1_8;TRINITY_DN16426_c1_g1_i9_12;TRINITY_DN17382_c0_g1_i1_9;TRINITY_DN1908_c0_g1_i1_11;TRINITY_DN19096_c0_g1_i1_11;TRINITY_DN19507_c0_g1_i1_4;TRINITY_DN25107_c0_g1_i1_6;TRINITY_DN26008_c0_g1_i1_9;TRINITY_DN27260_c0_g1_i1_10;TRINITY_DN29167_…
GO:0048364	root development	biological_process	29	2652	203	22512	0.157714	0.591795	1.21267	TRINITY_DN10560_c0_g2_i2_6;TRINITY_DN10823_c0_g1_i1_1;TRINITY_DN11674_c0_g1_i3_9;TRINITY_DN13843_c0_g1_i4_6;TRINITY_DN14175_c0_g1_i1_3;TRINITY_DN14925_c0_g1_i15_1;TRINITY_DN15100_c0_g1_i1_9;TRINITY_DN15234_c0_g2_i9_9;TRINITY_DN15234_c0_g6_i2_9;TRINITY_DN15586_c0_g1_i5_8;TRINITY_DN15732_c0_g1_i1_9;TRINITY_DN15786_c0_g1_i8_2;TRINITY_DN16342_c0_g2_i24_12;TRINITY_DN16729_c0_g1_i11_7;TRINITY_DN17453_c…
GO:0009055	electron transfer activity	molecular_function	23	2652	157	22512	0.15947	0.591795	1.24357	TRINITY_DN10125_c0_g1_i3_2;TRINITY_DN11833_c0_g1_i2_1;TRINITY_DN12089_c0_g1_i1_1;TRINITY_DN12205_c0_g2_i1_5;TRINITY_DN12557_c0_g1_i1_11;TRINITY_DN13901_c0_g1_i2_8;TRINITY_DN15281_c0_g3_i1_3;TRINITY_DN15319_c0_g1_i6_12;TRINITY_DN15496_c0_g1_i1_9;TRINITY_DN16361_c0_g1_i1_12;TRINITY_DN16684_c0_g4_i1_12;TRINITY_DN17300_c0_g1_i1_11;TRINITY_DN18712_c0_g1_i1_1;TRINITY_DN18747_c0_g1_i1_1;TRINITY_DN19538_…
GO:0000285	1-phosphatidylinositol-3-phosphate 5-kinase activity	molecular_function	3	2652	12	22512	0.16012	0.591795	2.12217	TRINITY_DN15852_c0_g1_i16_3;TRINITY_DN16096_c0_g1_i15_1;TRINITY_DN16363_c0_g2_i8_6
GO:0004315	3-oxoacyl-[acyl-carrier-protein] synthase activity	molecular_function	3	2652	12	22512	0.16012	0.591795	2.12217	TRINITY_DN10043_c0_g1_i1_9;TRINITY_DN16539_c1_g1_i3_7;TRINITY_DN9796_c0_g1_i2_9
GO:0009269	response to desiccation	biological_process	3	2652	12	22512	0.16012	0.591795	2.12217	TRINITY_DN15816_c1_g1_i1_11;TRINITY_DN5418_c0_g1_i2_3;TRINITY_DN5466_c0_g1_i1_5
GO:0015145	monosaccharide transmembrane transporter activity	molecular_function	3	2652	12	22512	0.16012	0.591795	2.12217	TRINITY_DN16329_c0_g1_i4_10;TRINITY_DN7667_c0_g1_i2_11;TRINITY_DN9395_c0_g1_i3_5
GO:0015783	GDP-fucose transmembrane transport	biological_process	3	2652	12	22512	0.16012	0.591795	2.12217	TRINITY_DN14758_c0_g2_i1_9;TRINITY_DN15275_c0_g1_i6_8;TRINITY_DN15737_c0_g2_i4_1
GO:0033358	UDP-L-arabinose biosynthetic process	biological_process	3	2652	12	22512	0.16012	0.591795	2.12217	TRINITY_DN13461_c0_g1_i2_7;TRINITY_DN19233_c0_g1_i1_6;TRINITY_DN27894_c0_g1_i1_7
GO:0045227	capsule polysaccharide biosynthetic process	biological_process	3	2652	12	22512	0.16012	0.591795	2.12217	TRINITY_DN13461_c0_g1_i2_7;TRINITY_DN19233_c0_g1_i1_6;TRINITY_DN27894_c0_g1_i1_7
GO:0050373	UDP-arabinose 4-epimerase activity	molecular_function	3	2652	12	22512	0.16012	0.591795	2.12217	TRINITY_DN13461_c0_g1_i2_7;TRINITY_DN19233_c0_g1_i1_6;TRINITY_DN27894_c0_g1_i1_7
GO:0051753	mannan synthase activity	molecular_function	3	2652	12	22512	0.16012	0.591795	2.12217	TRINITY_DN1560_c0_g1_i1_6;TRINITY_DN6301_c0_g1_i1_9;TRINITY_DN7682_c0_g1_i2_2
GO:0120010	intermembrane phospholipid transfer	biological_process	3	2652	12	22512	0.16012	0.591795	2.12217	TRINITY_DN12493_c0_g1_i3_5;TRINITY_DN13538_c0_g1_i3_8;TRINITY_DN19342_c0_g1_i1_6
GO:0009789	positive regulation of abscisic acid-activated signaling pathway	biological_process	11	2652	67	22512	0.160189	0.591795	1.39367	TRINITY_DN11134_c0_g1_i1_3;TRINITY_DN1177_c0_g1_i1_10;TRINITY_DN11921_c0_g1_i1_2;TRINITY_DN12293_c0_g1_i1_12;TRINITY_DN14451_c0_g1_i2_11;TRINITY_DN14704_c0_g1_i2_6;TRINITY_DN15023_c0_g3_i2_1;TRINITY_DN16348_c0_g3_i2_7;TRINITY_DN23389_c0_g1_i1_6;TRINITY_DN3977_c0_g1_i1_8;TRINITY_DN6471_c0_g1_i1_9
GO:0009787	regulation of abscisic acid-activated signaling pathway	biological_process	5	2652	25	22512	0.164041	0.602829	1.69774	TRINITY_DN14231_c0_g1_i4_12;TRINITY_DN14741_c0_g2_i2_3;TRINITY_DN15221_c0_g2_i5_10;TRINITY_DN22042_c0_g1_i1_5;TRINITY_DN5152_c0_g1_i1_5
GO:0043140	ATP-dependent 3'-5' DNA helicase activity	molecular_function	5	2652	25	22512	0.164041	0.602829	1.69774	TRINITY_DN15660_c1_g2_i3_9;TRINITY_DN15896_c0_g2_i12_3;TRINITY_DN15962_c0_g1_i9_5;TRINITY_DN16397_c0_g1_i15_10;TRINITY_DN16667_c1_g1_i8_1
GO:0048359	mucilage metabolic process involved in seed coat development	biological_process	5	2652	25	22512	0.164041	0.602829	1.69774	TRINITY_DN13419_c0_g1_i1_1;TRINITY_DN16836_c0_g1_i1_7;TRINITY_DN16836_c0_g3_i1_7;TRINITY_DN6301_c0_g1_i1_9;TRINITY_DN7682_c0_g1_i2_2
GO:0005975	carbohydrate metabolic process	biological_process	45	2652	330	22512	0.166143	0.609484	1.15755	TRINITY_DN10288_c0_g1_i3_6;TRINITY_DN10372_c0_g1_i1_4;TRINITY_DN10547_c0_g1_i1_8;TRINITY_DN10808_c0_g1_i2_9;TRINITY_DN11117_c0_g1_i6_5;TRINITY_DN11824_c0_g1_i1_11;TRINITY_DN11890_c0_g1_i2_6;TRINITY_DN12394_c0_g2_i6_12;TRINITY_DN13034_c0_g1_i9_2;TRINITY_DN13311_c2_g1_i7_9;TRINITY_DN13335_c0_g1_i3_4;TRINITY_DN13384_c0_g1_i5_10;TRINITY_DN13541_c0_g3_i1_11;TRINITY_DN13659_c0_g1_i1_5;TRINITY_DN13931_c…
GO:0000155	phosphorelay sensor kinase activity	molecular_function	6	2652	32	22512	0.168069	0.613316	1.59163	TRINITY_DN11470_c0_g1_i1_10;TRINITY_DN14025_c0_g1_i1_7;TRINITY_DN15305_c0_g1_i1_7;TRINITY_DN15529_c0_g1_i3_7;TRINITY_DN15924_c0_g1_i5_1;TRINITY_DN19177_c0_g1_i1_6
GO:0030245	cellulose catabolic process	biological_process	6	2652	32	22512	0.168069	0.613316	1.59163	TRINITY_DN17344_c0_g1_i1_12;TRINITY_DN20937_c0_g1_i1_12;TRINITY_DN22207_c0_g1_i1_5;TRINITY_DN25753_c0_g1_i1_6;TRINITY_DN9219_c0_g2_i2_11;TRINITY_DN9713_c0_g1_i2_12
GO:0003774	motor activity	molecular_function	7	2652	39	22512	0.168948	0.613316	1.52361	TRINITY_DN11434_c0_g1_i2_5;TRINITY_DN12726_c0_g1_i1_12;TRINITY_DN15397_c0_g1_i9_4;TRINITY_DN15706_c0_g1_i7_9;TRINITY_DN16206_c0_g1_i12_6;TRINITY_DN16206_c0_g3_i1_6;TRINITY_DN16508_c0_g2_i1_11
GO:0004176	ATP-dependent peptidase activity	molecular_function	7	2652	39	22512	0.168948	0.613316	1.52361	TRINITY_DN13641_c0_g1_i2_6;TRINITY_DN15571_c0_g1_i17_5;TRINITY_DN15591_c0_g1_i16_8;TRINITY_DN16131_c0_g1_i17_12;TRINITY_DN16135_c0_g1_i23_1;TRINITY_DN16191_c0_g1_i13_11;TRINITY_DN17802_c0_g1_i1_4
GO:0008408	3'-5' exonuclease activity	molecular_function	7	2652	39	22512	0.168948	0.613316	1.52361	TRINITY_DN11275_c0_g1_i3_8;TRINITY_DN15660_c1_g2_i3_9;TRINITY_DN15896_c0_g2_i12_3;TRINITY_DN15962_c0_g1_i9_5;TRINITY_DN16397_c0_g1_i15_10;TRINITY_DN16667_c1_g1_i8_1;TRINITY_DN1871_c0_g1_i1_5
GO:0071281	cellular response to iron ion	biological_process	7	2652	39	22512	0.168948	0.613316	1.52361	TRINITY_DN15455_c0_g1_i12_8;TRINITY_DN15698_c0_g1_i2_11;TRINITY_DN15857_c0_g1_i4_7;TRINITY_DN21694_c0_g1_i1_12;TRINITY_DN25414_c0_g1_i1_10;TRINITY_DN3540_c0_g1_i1_5;TRINITY_DN7414_c0_g1_i1_10
GO:0004712	protein serine/threonine/tyrosine kinase activity	molecular_function	15	2652	98	22512	0.17485	0.633642	1.29929	TRINITY_DN12783_c0_g1_i11_11;TRINITY_DN13123_c0_g1_i5_9;TRINITY_DN13321_c0_g1_i5_3;TRINITY_DN14235_c0_g1_i5_6;TRINITY_DN14705_c0_g1_i3_5;TRINITY_DN14998_c1_g1_i16_5;TRINITY_DN15106_c0_g1_i7_6;TRINITY_DN15127_c0_g1_i19_5;TRINITY_DN15285_c0_g2_i7_4;TRINITY_DN15431_c0_g1_i8_8;TRINITY_DN15693_c0_g1_i9_1;TRINITY_DN15802_c0_g1_i11_1;TRINITY_DN16284_c0_g1_i17_6;TRINITY_DN16677_c0_g1_i15_7;TRINITY_DN2838…
GO:0005385	zinc ion transmembrane transporter activity	molecular_function	4	2652	19	22512	0.178025	0.640705	1.78709	TRINITY_DN12659_c0_g1_i5_10;TRINITY_DN16706_c0_g1_i1_10;TRINITY_DN20178_c0_g1_i1_10;TRINITY_DN25859_c0_g1_i1_10
GO:0010187	negative regulation of seed germination	biological_process	4	2652	19	22512	0.178025	0.640705	1.78709	TRINITY_DN11976_c0_g1_i1_6;TRINITY_DN15082_c0_g1_i1_4;TRINITY_DN16361_c0_g1_i6_11;TRINITY_DN443_c0_g2_i1_11
GO:0010380	regulation of chlorophyll biosynthetic process	biological_process	4	2652	19	22512	0.178025	0.640705	1.78709	TRINITY_DN1715_c0_g1_i1_4;TRINITY_DN21548_c0_g1_i1_1;TRINITY_DN3362_c0_g1_i2_8;TRINITY_DN5777_c0_g1_i2_5
GO:0015112	nitrate transmembrane transporter activity	molecular_function	4	2652	19	22512	0.178025	0.640705	1.78709	TRINITY_DN12066_c0_g1_i1_5;TRINITY_DN15195_c0_g1_i1_2;TRINITY_DN23311_c0_g1_i1_2;TRINITY_DN3755_c0_g1_i1_11
GO:0006811	ion transport	biological_process	9	2652	54	22512	0.179758	0.64583	1.41478	TRINITY_DN11629_c0_g1_i3_12;TRINITY_DN12115_c0_g1_i3_7;TRINITY_DN1350_c0_g1_i1_3;TRINITY_DN13550_c0_g1_i2_11;TRINITY_DN13897_c0_g1_i8_7;TRINITY_DN14216_c0_g1_i12_2;TRINITY_DN16199_c0_g1_i1_9;TRINITY_DN18048_c0_g1_i1_5;TRINITY_DN7929_c0_g1_i2_11
GO:0010150	leaf senescence	biological_process	22	2652	152	22512	0.180403	0.647038	1.22863	TRINITY_DN10290_c0_g1_i1_6;TRINITY_DN10534_c0_g1_i3_12;TRINITY_DN10900_c0_g1_i1_7;TRINITY_DN12066_c0_g1_i1_5;TRINITY_DN12097_c0_g1_i2_6;TRINITY_DN13130_c0_g1_i4_6;TRINITY_DN13372_c0_g1_i2_8;TRINITY_DN13432_c0_g1_i1_3;TRINITY_DN13859_c0_g2_i1_1;TRINITY_DN14870_c0_g1_i6_11;TRINITY_DN14947_c0_g1_i2_6;TRINITY_DN16238_c0_g2_i29_6;TRINITY_DN1715_c0_g1_i1_4;TRINITY_DN23066_c0_g1_i1_11;TRINITY_DN23311_c0…
GO:0032580	Golgi cisterna membrane	cellular_component	8	2652	47	22512	0.18298	0.64746	1.44488	TRINITY_DN11294_c0_g1_i3_2;TRINITY_DN13062_c0_g1_i1_4;TRINITY_DN13461_c0_g1_i2_7;TRINITY_DN14773_c0_g1_i1_2;TRINITY_DN16119_c0_g1_i1_3;TRINITY_DN19233_c0_g1_i1_6;TRINITY_DN27894_c0_g1_i1_7;TRINITY_DN966_c0_g1_i1_11
GO:0048510	regulation of timing of transition from vegetative to reproductive phase	biological_process	8	2652	47	22512	0.18298	0.64746	1.44488	TRINITY_DN10866_c0_g1_i3_7;TRINITY_DN10870_c0_g1_i2_10;TRINITY_DN12569_c0_g1_i2_11;TRINITY_DN17812_c0_g1_i1_9;TRINITY_DN19235_c0_g1_i1_4;TRINITY_DN25019_c0_g1_i1_9;TRINITY_DN28133_c0_g1_i1_10;TRINITY_DN4936_c0_g1_i2_11
GO:0040008	regulation of growth	biological_process	28	2652	199	22512	0.183478	0.64746	1.19439	TRINITY_DN10732_c0_g1_i3_2;TRINITY_DN10856_c0_g1_i1_11;TRINITY_DN11897_c0_g1_i1_10;TRINITY_DN12359_c0_g2_i1_2;TRINITY_DN13289_c0_g1_i1_2;TRINITY_DN14641_c0_g1_i6_9;TRINITY_DN14887_c0_g1_i13_1;TRINITY_DN15373_c0_g2_i1_8;TRINITY_DN15429_c0_g1_i1_12;TRINITY_DN15568_c0_g1_i2_6;TRINITY_DN15574_c0_g1_i18_12;TRINITY_DN15700_c1_g2_i5_9;TRINITY_DN15754_c0_g1_i11_11;TRINITY_DN15912_c0_g2_i7_4;TRINITY_DN159…
GO:0004864	protein phosphatase inhibitor activity	molecular_function	5	2652	26	22512	0.184685	0.64746	1.63244	TRINITY_DN10201_c0_g1_i5_8;TRINITY_DN17915_c0_g1_i1_7;TRINITY_DN21963_c0_g1_i1_4;TRINITY_DN5006_c0_g1_i1_7;TRINITY_DN7148_c0_g1_i1_2
GO:0016485	protein processing	biological_process	5	2652	26	22512	0.184685	0.64746	1.63244	TRINITY_DN15571_c0_g1_i17_5;TRINITY_DN15591_c0_g1_i16_8;TRINITY_DN16131_c0_g1_i17_12;TRINITY_DN16135_c0_g1_i23_1;TRINITY_DN16191_c0_g1_i13_11
GO:0010044	response to aluminum ion	biological_process	7	2652	40	22512	0.185369	0.64746	1.48552	TRINITY_DN10862_c0_g3_i1_6;TRINITY_DN12081_c0_g1_i1_5;TRINITY_DN12081_c0_g3_i1_5;TRINITY_DN14041_c0_g1_i3_4;TRINITY_DN17571_c0_g1_i1_2;TRINITY_DN20301_c0_g1_i1_7;TRINITY_DN582_c0_g1_i1_10
GO:0019538	protein metabolic process	biological_process	7	2652	40	22512	0.185369	0.64746	1.48552	TRINITY_DN14072_c0_g1_i7_7;TRINITY_DN14619_c0_g1_i13_1;TRINITY_DN14953_c0_g1_i6_1;TRINITY_DN15998_c0_g1_i7_7;TRINITY_DN26404_c0_g1_i1_9;TRINITY_DN27916_c0_g1_i1_7;TRINITY_DN9750_c0_g1_i1_9
GO:0000272	polysaccharide catabolic process	biological_process	6	2652	33	22512	0.18632	0.64746	1.5434	TRINITY_DN13383_c0_g1_i2_10;TRINITY_DN15700_c0_g1_i3_12;TRINITY_DN16278_c0_g1_i7_1;TRINITY_DN16439_c0_g2_i5_7;TRINITY_DN18224_c0_g1_i1_1;TRINITY_DN27260_c0_g1_i1_10
GO:0080142	regulation of salicylic acid biosynthetic process	biological_process	6	2652	33	22512	0.18632	0.64746	1.5434	TRINITY_DN12473_c0_g1_i2_5;TRINITY_DN14106_c0_g1_i11_10;TRINITY_DN14315_c0_g1_i9_10;TRINITY_DN15225_c0_g1_i14_3;TRINITY_DN15783_c0_g2_i5_2;TRINITY_DN16032_c0_g1_i8_12
GO:0022857	transmembrane transporter activity	molecular_function	18	2652	122	22512	0.186787	0.64746	1.25243	TRINITY_DN102_c0_g1_i1_9;TRINITY_DN10664_c0_g1_i4_11;TRINITY_DN11082_c0_g1_i1_11;TRINITY_DN11429_c0_g1_i1_5;TRINITY_DN11874_c0_g1_i1_4;TRINITY_DN11965_c0_g2_i1_1;TRINITY_DN1350_c0_g1_i1_3;TRINITY_DN15318_c0_g1_i2_11;TRINITY_DN15645_c0_g1_i3_8;TRINITY_DN15825_c0_g2_i1_6;TRINITY_DN16199_c0_g1_i1_9;TRINITY_DN1841_c0_g1_i1_11;TRINITY_DN22302_c0_g1_i1_9;TRINITY_DN24752_c0_g1_i1_4;TRINITY_DN25124_c0_g1…
GO:0006979	response to oxidative stress	biological_process	45	2652	334	22512	0.187715	0.64746	1.14369	TRINITY_DN10210_c0_g1_i1_5;TRINITY_DN11680_c0_g1_i1_5;TRINITY_DN12073_c0_g1_i1_4;TRINITY_DN12115_c0_g1_i3_7;TRINITY_DN12937_c0_g1_i4_11;TRINITY_DN13600_c0_g4_i3_8;TRINITY_DN14221_c0_g1_i3_9;TRINITY_DN1458_c0_g1_i1_2;TRINITY_DN14754_c0_g1_i1_4;TRINITY_DN14877_c0_g1_i9_5;TRINITY_DN14906_c0_g1_i18_3;TRINITY_DN14913_c0_g1_i1_7;TRINITY_DN14918_c0_g1_i4_3;TRINITY_DN15288_c0_g1_i3_8;TRINITY_DN15351_c0_g…
GO:0004089	carbonate dehydratase activity	molecular_function	3	2652	13	22512	0.190931	0.64746	1.95893	TRINITY_DN14622_c0_g1_i11_4;TRINITY_DN16021_c0_g1_i9_11;TRINITY_DN7076_c0_g1_i1_5
GO:0005457	GDP-fucose transmembrane transporter activity	molecular_function	3	2652	13	22512	0.190931	0.64746	1.95893	TRINITY_DN14758_c0_g2_i1_9;TRINITY_DN15275_c0_g1_i6_8;TRINITY_DN15737_c0_g2_i4_1
GO:0009694	jasmonic acid metabolic process	biological_process	3	2652	13	22512	0.190931	0.64746	1.95893	TRINITY_DN16200_c0_g1_i5_1;TRINITY_DN16230_c0_g2_i3_12;TRINITY_DN16528_c0_g1_i7_12
GO:0010274	hydrotropism	biological_process	3	2652	13	22512	0.190931	0.64746	1.95893	TRINITY_DN24594_c0_g1_i1_4;TRINITY_DN26232_c0_g1_i1_1;TRINITY_DN3628_c0_g1_i1_2
GO:0031647	regulation of protein stability	biological_process	3	2652	13	22512	0.190931	0.64746	1.95893	TRINITY_DN13979_c0_g1_i6_5;TRINITY_DN14981_c0_g1_i9_8;TRINITY_DN15456_c0_g1_i10_12
GO:0050664	oxidoreductase activity, acting on NAD(P)H, oxygen as acceptor	molecular_function	3	2652	13	22512	0.190931	0.64746	1.95893	TRINITY_DN14578_c0_g1_i5_4;TRINITY_DN15524_c0_g1_i13_1;TRINITY_DN9785_c0_g1_i1_3
GO:0051604	protein maturation	biological_process	3	2652	13	22512	0.190931	0.64746	1.95893	TRINITY_DN10450_c0_g2_i2_11;TRINITY_DN11353_c0_g1_i4_10;TRINITY_DN14654_c0_g1_i1_2
GO:0120014	intermembrane phospholipid transfer activity	molecular_function	3	2652	13	22512	0.190931	0.64746	1.95893	TRINITY_DN12493_c0_g1_i3_5;TRINITY_DN13538_c0_g1_i3_8;TRINITY_DN19342_c0_g1_i1_6
GO:1901371	regulation of leaf morphogenesis	biological_process	3	2652	13	22512	0.190931	0.64746	1.95893	TRINITY_DN13835_c0_g2_i1_10;TRINITY_DN5152_c0_g1_i1_5;TRINITY_DN7470_c0_g1_i1_4
GO:1990570	GDP-mannose transmembrane transport	biological_process	3	2652	13	22512	0.190931	0.64746	1.95893	TRINITY_DN14758_c0_g2_i1_9;TRINITY_DN15275_c0_g1_i6_8;TRINITY_DN15737_c0_g2_i4_1
GO:0043621	protein self-association	molecular_function	17	2652	115	22512	0.192991	0.64746	1.25485	TRINITY_DN13820_c0_g1_i1_7;TRINITY_DN14322_c0_g1_i1_1;TRINITY_DN15027_c0_g2_i1_7;TRINITY_DN16398_c0_g1_i5_6;TRINITY_DN17742_c0_g1_i1_1;TRINITY_DN1791_c0_g1_i1_4;TRINITY_DN1898_c0_g1_i2_7;TRINITY_DN22027_c0_g1_i1_7;TRINITY_DN22139_c0_g1_i1_9;TRINITY_DN23799_c0_g1_i1_11;TRINITY_DN23888_c0_g1_i1_4;TRINITY_DN25405_c0_g1_i1_10;TRINITY_DN2708_c0_g1_i1_2;TRINITY_DN4033_c0_g1_i1_7;TRINITY_DN6102_c0_g1_i1…
GO:0032300	mismatch repair complex	cellular_component	9	2652	55	22512	0.194006	0.64746	1.38906	TRINITY_DN15540_c1_g1_i6_9;TRINITY_DN15610_c0_g1_i8_7;TRINITY_DN15720_c1_g2_i14_9;TRINITY_DN15915_c1_g1_i2_4;TRINITY_DN16065_c0_g2_i13_12;TRINITY_DN16145_c1_g2_i12_3;TRINITY_DN16467_c0_g2_i27_11;TRINITY_DN16490_c3_g1_i19_12;TRINITY_DN16809_c0_g1_i2_6
GO:0003006	developmental process involved in reproduction	biological_process	2	2652	7	22512	0.195384	0.64746	2.42534	TRINITY_DN11629_c0_g1_i3_12;TRINITY_DN13897_c0_g1_i8_7
GO:0004792	thiosulfate sulfurtransferase activity	molecular_function	2	2652	7	22512	0.195384	0.64746	2.42534	TRINITY_DN14167_c0_g1_i5_8;TRINITY_DN3991_c0_g1_i1_4
GO:0004834	tryptophan synthase activity	molecular_function	2	2652	7	22512	0.195384	0.64746	2.42534	TRINITY_DN15490_c0_g1_i6_7;TRINITY_DN9961_c0_g1_i2_4
GO:0006829	zinc ion transport	biological_process	2	2652	7	22512	0.195384	0.64746	2.42534	TRINITY_DN20178_c0_g1_i1_10;TRINITY_DN25859_c0_g1_i1_10
GO:0009308	amine metabolic process	biological_process	2	2652	7	22512	0.195384	0.64746	2.42534	TRINITY_DN2515_c0_g1_i1_8;TRINITY_DN6139_c0_g1_i1_10
GO:0010343	singlet oxygen-mediated programmed cell death	biological_process	2	2652	7	22512	0.195384	0.64746	2.42534	TRINITY_DN13835_c0_g2_i1_10;TRINITY_DN16440_c2_g1_i18_6
GO:0015018	galactosylgalactosylxylosylprotein 3-beta-glucuronosyltransferase activity	molecular_function	2	2652	7	22512	0.195384	0.64746	2.42534	TRINITY_DN11747_c0_g1_i1_9;TRINITY_DN22890_c0_g1_i1_11
GO:0016207	4-coumarate-CoA ligase activity	molecular_function	2	2652	7	22512	0.195384	0.64746	2.42534	TRINITY_DN13314_c0_g1_i4_10;TRINITY_DN14227_c0_g1_i1_6
GO:0016627	oxidoreductase activity, acting on the CH-CH group of donors	molecular_function	2	2652	7	22512	0.195384	0.64746	2.42534	TRINITY_DN17109_c0_g1_i1_12;TRINITY_DN22683_c0_g1_i1_8
GO:0019567	arabinose biosynthetic process	biological_process	2	2652	7	22512	0.195384	0.64746	2.42534	TRINITY_DN13461_c0_g1_i2_7;TRINITY_DN19233_c0_g1_i1_6
GO:0019825	oxygen binding	molecular_function	2	2652	7	22512	0.195384	0.64746	2.42534	TRINITY_DN10570_c0_g1_i4_11;TRINITY_DN12490_c0_g2_i1_6
GO:0035102	PRC1 complex	cellular_component	2	2652	7	22512	0.195384	0.64746	2.42534	TRINITY_DN14551_c0_g1_i15_4;TRINITY_DN16001_c0_g1_i6_6
GO:0042054	histone methyltransferase activity	molecular_function	2	2652	7	22512	0.195384	0.64746	2.42534	TRINITY_DN11821_c0_g1_i2_10;TRINITY_DN724_c0_g1_i1_1
GO:0045786	negative regulation of cell cycle	biological_process	2	2652	7	22512	0.195384	0.64746	2.42534	TRINITY_DN20191_c0_g1_i1_1;TRINITY_DN23804_c0_g1_i1_10
GO:0046345	abscisic acid catabolic process	biological_process	2	2652	7	22512	0.195384	0.64746	2.42534	TRINITY_DN13762_c0_g1_i2_12;TRINITY_DN15628_c3_g4_i5_4
GO:0046685	response to arsenic-containing substance	biological_process	2	2652	7	22512	0.195384	0.64746	2.42534	TRINITY_DN13038_c0_g1_i3_9;TRINITY_DN8385_c0_g1_i2_1
GO:0050403	trans-zeatin O-beta-D-glucosyltransferase activity	molecular_function	2	2652	7	22512	0.195384	0.64746	2.42534	TRINITY_DN21548_c0_g1_i1_1;TRINITY_DN23979_c0_g1_i1_6
GO:0052593	tryptamine:oxygen oxidoreductase (deaminating) activity	molecular_function	2	2652	7	22512	0.195384	0.64746	2.42534	TRINITY_DN2515_c0_g1_i1_8;TRINITY_DN6139_c0_g1_i1_10
GO:0052594	aminoacetone:oxygen oxidoreductase(deaminating) activity	molecular_function	2	2652	7	22512	0.195384	0.64746	2.42534	TRINITY_DN2515_c0_g1_i1_8;TRINITY_DN6139_c0_g1_i1_10
GO:0052595	aliphatic-amine oxidase activity	molecular_function	2	2652	7	22512	0.195384	0.64746	2.42534	TRINITY_DN2515_c0_g1_i1_8;TRINITY_DN6139_c0_g1_i1_10
GO:0052596	phenethylamine:oxygen oxidoreductase (deaminating) activity	molecular_function	2	2652	7	22512	0.195384	0.64746	2.42534	TRINITY_DN2515_c0_g1_i1_8;TRINITY_DN6139_c0_g1_i1_10
GO:0070273	phosphatidylinositol-4-phosphate binding	molecular_function	2	2652	7	22512	0.195384	0.64746	2.42534	TRINITY_DN10854_c0_g1_i4_10;TRINITY_DN14365_c0_g1_i9_11
GO:0090448	glucosinolate:proton symporter activity	molecular_function	2	2652	7	22512	0.195384	0.64746	2.42534	TRINITY_DN10291_c0_g1_i3_7;TRINITY_DN8067_c0_g2_i1_10
GO:0090449	phloem glucosinolate loading	biological_process	2	2652	7	22512	0.195384	0.64746	2.42534	TRINITY_DN10291_c0_g1_i3_7;TRINITY_DN8067_c0_g2_i1_10
GO:1901349	glucosinolate transport	biological_process	2	2652	7	22512	0.195384	0.64746	2.42534	TRINITY_DN10291_c0_g1_i3_7;TRINITY_DN8067_c0_g2_i1_10
GO:0005813	centrosome	cellular_component	8	2652	48	22512	0.198489	0.656709	1.41478	TRINITY_DN15660_c1_g2_i3_9;TRINITY_DN15896_c0_g2_i12_3;TRINITY_DN15962_c0_g1_i9_5;TRINITY_DN16303_c0_g1_i8_6;TRINITY_DN16397_c0_g1_i15_10;TRINITY_DN16420_c1_g2_i16_11;TRINITY_DN16667_c1_g1_i8_1;TRINITY_DN8518_c0_g1_i1_2
GO:0009506	plasmodesma	cellular_component	121	2652	954	22512	0.201415	0.665337	1.07666	TRINITY_DN10210_c0_g1_i1_5;TRINITY_DN10290_c0_g1_i1_6;TRINITY_DN10291_c0_g1_i3_7;TRINITY_DN102_c0_g1_i1_9;TRINITY_DN10314_c0_g1_i1_2;TRINITY_DN10972_c0_g1_i2_6;TRINITY_DN11134_c0_g1_i1_3;TRINITY_DN11462_c0_g1_i2_7;TRINITY_DN11470_c0_g1_i1_1;TRINITY_DN11550_c0_g1_i2_9;TRINITY_DN11600_c0_g1_i4_7;TRINITY_DN11674_c0_g1_i3_9;TRINITY_DN11711_c0_g1_i3_12;TRINITY_DN11724_c0_g1_i2_4;TRINITY_DN12093_c0_g1_…
GO:0010154	fruit development	biological_process	4	2652	20	22512	0.203147	0.670001	1.69774	TRINITY_DN10856_c0_g1_i1_11;TRINITY_DN11976_c0_g1_i1_6;TRINITY_DN13815_c0_g1_i1_11;TRINITY_DN8888_c0_g1_i1_4
GO:0004707	MAP kinase activity	molecular_function	5	2652	27	22512	0.206211	0.679034	1.57198	TRINITY_DN12585_c0_g1_i5_2;TRINITY_DN16029_c0_g2_i14_12;TRINITY_DN16148_c0_g1_i6_6;TRINITY_DN16421_c0_g1_i12_2;TRINITY_DN20224_c0_g1_i1_6
GO:0004672	protein kinase activity	molecular_function	23	2652	164	22512	0.216012	0.710191	1.19049	TRINITY_DN10148_c0_g1_i1_12;TRINITY_DN10948_c0_g1_i1_7;TRINITY_DN11135_c0_g1_i2_6;TRINITY_DN12824_c0_g1_i9_9;TRINITY_DN13835_c0_g2_i1_10;TRINITY_DN15106_c0_g1_i7_6;TRINITY_DN15127_c0_g1_i19_5;TRINITY_DN15351_c0_g1_i7_5;TRINITY_DN15693_c0_g1_i9_1;TRINITY_DN15802_c0_g1_i11_1;TRINITY_DN16032_c0_g1_i8_12;TRINITY_DN16284_c0_g1_i17_6;TRINITY_DN16677_c0_g1_i15_7;TRINITY_DN17348_c0_g1_i1_2;TRINITY_DN2199…
GO:0009693	ethylene biosynthetic process	biological_process	7	2652	42	22512	0.22003	0.721133	1.41478	TRINITY_DN14851_c0_g5_i2_11;TRINITY_DN15455_c0_g1_i12_8;TRINITY_DN15698_c0_g1_i2_11;TRINITY_DN15857_c0_g1_i4_7;TRINITY_DN16084_c0_g3_i1_10;TRINITY_DN16223_c0_g2_i1_6;TRINITY_DN6246_c0_g1_i1_3
GO:0090406	pollen tube	cellular_component	7	2652	42	22512	0.22003	0.721133	1.41478	TRINITY_DN19949_c0_g1_i1_3;TRINITY_DN20931_c0_g1_i1_2;TRINITY_DN2135_c0_g1_i2_1;TRINITY_DN21646_c0_g1_i1_10;TRINITY_DN23191_c0_g1_i1_4;TRINITY_DN27093_c0_g1_i1_9;TRINITY_DN27590_c0_g1_i1_1
GO:0018105	peptidyl-serine phosphorylation	biological_process	13	2652	87	22512	0.220931	0.722954	1.26842	TRINITY_DN11400_c0_g1_i1_1;TRINITY_DN13010_c0_g1_i2_5;TRINITY_DN13266_c0_g1_i1_5;TRINITY_DN13601_c0_g1_i2_2;TRINITY_DN14132_c0_g1_i1_7;TRINITY_DN14693_c0_g1_i1_2;TRINITY_DN15373_c0_g2_i1_8;TRINITY_DN15754_c0_g1_i11_11;TRINITY_DN15973_c0_g1_i5_2;TRINITY_DN16162_c0_g2_i5_1;TRINITY_DN16266_c0_g1_i4_11;TRINITY_DN16565_c0_g1_i5_12;TRINITY_DN5189_c0_g1_i1_11
GO:0005338	nucleotide-sugar transmembrane transporter activity	molecular_function	3	2652	14	22512	0.223057	0.723119	1.819	TRINITY_DN14758_c0_g2_i1_9;TRINITY_DN15275_c0_g1_i6_8;TRINITY_DN15737_c0_g2_i4_1
GO:0009927	histidine phosphotransfer kinase activity	molecular_function	3	2652	14	22512	0.223057	0.723119	1.819	TRINITY_DN12739_c0_g1_i1_4;TRINITY_DN15529_c0_g1_i3_7;TRINITY_DN6808_c0_g1_i3_9
GO:0015114	phosphate ion transmembrane transporter activity	molecular_function	3	2652	14	22512	0.223057	0.723119	1.819	TRINITY_DN16713_c0_g1_i9_2;TRINITY_DN2066_c0_g1_i1_9;TRINITY_DN22901_c0_g1_i1_10
GO:0034647	histone demethylase activity (H3-trimethyl-K4 specific)	molecular_function	3	2652	14	22512	0.223057	0.723119	1.819	TRINITY_DN14046_c0_g1_i5_9;TRINITY_DN15736_c0_g2_i2_10;TRINITY_DN724_c0_g1_i1_1
GO:0035097	histone methyltransferase complex	cellular_component	3	2652	14	22512	0.223057	0.723119	1.819	TRINITY_DN14046_c0_g1_i5_9;TRINITY_DN15736_c0_g2_i2_10;TRINITY_DN724_c0_g1_i1_1
GO:0042177	negative regulation of protein catabolic process	biological_process	3	2652	14	22512	0.223057	0.723119	1.819	TRINITY_DN26723_c0_g1_i1_9;TRINITY_DN540_c0_g1_i1_7;TRINITY_DN9409_c0_g1_i2_12
GO:0048527	lateral root development	biological_process	9	2652	57	22512	0.223862	0.724605	1.34032	TRINITY_DN10732_c0_g1_i3_2;TRINITY_DN11897_c0_g1_i1_10;TRINITY_DN15195_c0_g1_i1_2;TRINITY_DN15571_c0_g1_i17_5;TRINITY_DN15591_c0_g1_i16_8;TRINITY_DN15732_c0_g1_i1_9;TRINITY_DN16135_c0_g1_i23_1;TRINITY_DN16191_c0_g1_i13_11;TRINITY_DN24983_c0_g1_i1_3
GO:0090351	seedling development	biological_process	6	2652	35	22512	0.224928	0.726676	1.4552	TRINITY_DN11480_c0_g1_i4_9;TRINITY_DN13608_c0_g1_i4_12;TRINITY_DN14689_c0_g1_i40_11;TRINITY_DN16263_c0_g2_i5_10;TRINITY_DN27916_c0_g1_i1_7;TRINITY_DN3923_c0_g1_i1_1
GO:0009097	isoleucine biosynthetic process	biological_process	5	2652	28	22512	0.228505	0.726676	1.51584	TRINITY_DN13836_c0_g1_i3_4;TRINITY_DN14504_c0_g2_i9_5;TRINITY_DN1791_c0_g1_i1_4;TRINITY_DN26381_c0_g1_i1_4;TRINITY_DN26647_c0_g1_i1_8
GO:0010143	cutin biosynthetic process	biological_process	5	2652	28	22512	0.228505	0.726676	1.51584	TRINITY_DN12829_c0_g1_i2_7;TRINITY_DN1366_c0_g1_i1_1;TRINITY_DN15510_c0_g2_i1_12;TRINITY_DN15857_c0_g1_i7_4;TRINITY_DN26227_c0_g1_i1_5
GO:0016759	cellulose synthase activity	molecular_function	5	2652	28	22512	0.228505	0.726676	1.51584	TRINITY_DN14885_c0_g1_i18_4;TRINITY_DN16187_c0_g1_i3_10;TRINITY_DN16424_c0_g1_i4_10;TRINITY_DN25772_c0_g1_i1_10;TRINITY_DN2728_c0_g1_i1_1
GO:0009867	jasmonic acid mediated signaling pathway	biological_process	12	2652	80	22512	0.228833	0.726676	1.2733	TRINITY_DN10498_c0_g1_i1_10;TRINITY_DN10529_c0_g1_i1_1;TRINITY_DN11601_c0_g1_i4_9;TRINITY_DN13050_c0_g1_i3_8;TRINITY_DN15754_c0_g1_i18_3;TRINITY_DN16117_c0_g1_i27_7;TRINITY_DN16117_c0_g2_i2_7;TRINITY_DN21789_c0_g1_i1_10;TRINITY_DN3129_c0_g1_i1_2;TRINITY_DN443_c0_g2_i1_11;TRINITY_DN5707_c0_g1_i1_4;TRINITY_DN8501_c0_g1_i2_8
GO:0009098	leucine biosynthetic process	biological_process	4	2652	21	22512	0.229223	0.726676	1.61689	TRINITY_DN13836_c0_g1_i3_4;TRINITY_DN14504_c0_g2_i9_5;TRINITY_DN19082_c0_g1_i1_6;TRINITY_DN26381_c0_g1_i1_4
GO:0010039	response to iron ion	biological_process	4	2652	21	22512	0.229223	0.726676	1.61689	TRINITY_DN11629_c0_g1_i3_12;TRINITY_DN12543_c0_g1_i8_6;TRINITY_DN13897_c0_g1_i8_7;TRINITY_DN21694_c0_g1_i1_12
GO:0048229	gametophyte development	biological_process	4	2652	21	22512	0.229223	0.726676	1.61689	TRINITY_DN13581_c0_g1_i6_4;TRINITY_DN14433_c0_g1_i14_6;TRINITY_DN14489_c0_g2_i8_5;TRINITY_DN14995_c0_g1_i9_7
GO:0061408	positive regulation of transcription from RNA polymerase II promoter in response to heat stress	biological_process	4	2652	21	22512	0.229223	0.726676	1.61689	TRINITY_DN13420_c0_g1_i2_2;TRINITY_DN16298_c0_g1_i8_7;TRINITY_DN73_c0_g1_i1_6;TRINITY_DN8186_c0_g1_i1_12
GO:0080092	regulation of pollen tube growth	biological_process	4	2652	21	22512	0.229223	0.726676	1.61689	TRINITY_DN13123_c0_g1_i4_3;TRINITY_DN25819_c0_g1_i1_9;TRINITY_DN3180_c0_g1_i2_11;TRINITY_DN9193_c0_g1_i1_6
GO:0006468	protein phosphorylation	biological_process	31	2652	229	22512	0.230219	0.726676	1.14912	TRINITY_DN10948_c0_g1_i1_7;TRINITY_DN11201_c0_g1_i1_6;TRINITY_DN12052_c0_g1_i4_1;TRINITY_DN12783_c0_g1_i11_11;TRINITY_DN13218_c0_g1_i11_3;TRINITY_DN13321_c0_g1_i5_3;TRINITY_DN14235_c0_g1_i5_6;TRINITY_DN15090_c0_g1_i5_5;TRINITY_DN15305_c0_g1_i1_7;TRINITY_DN15351_c0_g1_i7_5;TRINITY_DN15373_c0_g2_i1_8;TRINITY_DN15565_c0_g1_i3_2;TRINITY_DN15754_c0_g1_i11_11;TRINITY_DN15878_c0_g1_i12_10;TRINITY_DN1594…
GO:0051607	defense response to virus	biological_process	8	2652	50	22512	0.230999	0.726676	1.35819	TRINITY_DN10290_c0_g1_i1_6;TRINITY_DN11426_c0_g1_i2_4;TRINITY_DN14322_c0_g1_i1_1;TRINITY_DN15077_c0_g1_i2_4;TRINITY_DN15676_c0_g1_i3_10;TRINITY_DN15898_c0_g1_i3_7;TRINITY_DN16266_c0_g1_i2_2;TRINITY_DN7470_c0_g1_i1_4
GO:0030173	integral component of Golgi membrane	cellular_component	10	2652	65	22512	0.231247	0.726676	1.30595	TRINITY_DN12195_c0_g1_i6_10;TRINITY_DN12925_c0_g1_i5_8;TRINITY_DN14385_c0_g1_i8_12;TRINITY_DN14783_c0_g1_i6_10;TRINITY_DN15367_c0_g1_i14_9;TRINITY_DN15947_c0_g2_i4_3;TRINITY_DN16096_c0_g2_i6_11;TRINITY_DN16119_c0_g1_i1_3;TRINITY_DN16446_c0_g1_i2_6;TRINITY_DN16617_c0_g1_i13_7
GO:0043067	regulation of programmed cell death	biological_process	7	2652	43	22512	0.238163	0.726676	1.38188	TRINITY_DN14722_c0_g1_i1_1;TRINITY_DN2607_c0_g1_i1_11;TRINITY_DN2896_c0_g1_i1_10;TRINITY_DN6077_c0_g1_i1_6;TRINITY_DN7680_c0_g1_i2_1;TRINITY_DN7883_c0_g1_i2_3;TRINITY_DN8246_c0_g1_i3_7
GO:0000210	NAD+ diphosphatase activity	molecular_function	2	2652	8	22512	0.241183	0.726676	2.12217	TRINITY_DN14918_c0_g1_i4_3;TRINITY_DN3176_c0_g1_i1_3
GO:0003958	NADPH-hemoprotein reductase activity	molecular_function	2	2652	8	22512	0.241183	0.726676	2.12217	TRINITY_DN16153_c0_g1_i2_1;TRINITY_DN16608_c0_g1_i3_7
GO:0004021	L-alanine:2-oxoglutarate aminotransferase activity	molecular_function	2	2652	8	22512	0.241183	0.726676	2.12217	TRINITY_DN16476_c0_g1_i7_2;TRINITY_DN16803_c0_g1_i14_7
GO:0004042	acetyl-CoA:L-glutamate N-acetyltransferase activity	molecular_function	2	2652	8	22512	0.241183	0.726676	2.12217	TRINITY_DN14416_c0_g1_i16_8;TRINITY_DN15796_c0_g1_i1_10
GO:0005460	UDP-glucose transmembrane transporter activity	molecular_function	2	2652	8	22512	0.241183	0.726676	2.12217	TRINITY_DN10862_c0_g3_i1_6;TRINITY_DN12925_c0_g1_i5_8
GO:0006145	purine nucleobase catabolic process	biological_process	2	2652	8	22512	0.241183	0.726676	2.12217	TRINITY_DN15496_c0_g1_i1_9;TRINITY_DN16361_c0_g1_i1_12
GO:0008131	primary amine oxidase activity	molecular_function	2	2652	8	22512	0.241183	0.726676	2.12217	TRINITY_DN2515_c0_g1_i1_8;TRINITY_DN6139_c0_g1_i1_10
GO:0008615	pyridoxine biosynthetic process	biological_process	2	2652	8	22512	0.241183	0.726676	2.12217	TRINITY_DN2886_c0_g1_i2_6;TRINITY_DN8313_c0_g1_i2_4
GO:0009094	L-phenylalanine biosynthetic process	biological_process	2	2652	8	22512	0.241183	0.726676	2.12217	TRINITY_DN15476_c0_g2_i1_11;TRINITY_DN15485_c0_g1_i7_6
GO:0009156	ribonucleoside monophosphate biosynthetic process	biological_process	2	2652	8	22512	0.241183	0.726676	2.12217	TRINITY_DN15126_c0_g1_i1_10;TRINITY_DN15381_c0_g2_i3_12
GO:0009682	induced systemic resistance	biological_process	2	2652	8	22512	0.241183	0.726676	2.12217	TRINITY_DN12949_c0_g1_i1_1;TRINITY_DN7039_c0_g1_i1_6
GO:0009937	regulation of gibberellic acid mediated signaling pathway	biological_process	2	2652	8	22512	0.241183	0.726676	2.12217	TRINITY_DN10358_c0_g1_i4_12;TRINITY_DN7077_c0_g1_i2_11
GO:0010104	regulation of ethylene-activated signaling pathway	biological_process	2	2652	8	22512	0.241183	0.726676	2.12217	TRINITY_DN14175_c0_g1_i1_3;TRINITY_DN7039_c0_g1_i1_6
GO:0010295	(+)-abscisic acid 8'-hydroxylase activity	molecular_function	2	2652	8	22512	0.241183	0.726676	2.12217	TRINITY_DN13762_c0_g1_i2_12;TRINITY_DN15628_c3_g4_i5_4
GO:0016123	xanthophyll biosynthetic process	biological_process	2	2652	8	22512	0.241183	0.726676	2.12217	TRINITY_DN14996_c0_g1_i1_4;TRINITY_DN15331_c1_g2_i2_11
GO:0016165	linoleate 13S-lipoxygenase activity	molecular_function	2	2652	8	22512	0.241183	0.726676	2.12217	TRINITY_DN11168_c0_g1_i2_9;TRINITY_DN12514_c0_g1_i5_1
GO:0031222	arabinan catabolic process	biological_process	2	2652	8	22512	0.241183	0.726676	2.12217	TRINITY_DN21711_c0_g1_i1_12;TRINITY_DN26247_c0_g1_i1_10
GO:0035197	siRNA binding	molecular_function	2	2652	8	22512	0.241183	0.726676	2.12217	TRINITY_DN11426_c0_g1_i2_4;TRINITY_DN16266_c0_g1_i2_2
GO:0042939	tripeptide transport	biological_process	2	2652	8	22512	0.241183	0.726676	2.12217	TRINITY_DN16755_c1_g1_i1_2;TRINITY_DN4638_c0_g1_i1_6
GO:0043335	protein unfolding	biological_process	2	2652	8	22512	0.241183	0.726676	2.12217	TRINITY_DN14072_c0_g1_i7_7;TRINITY_DN14953_c0_g1_i6_1
GO:0045814	negative regulation of gene expression, epigenetic	biological_process	2	2652	8	22512	0.241183	0.726676	2.12217	TRINITY_DN14551_c0_g1_i15_4;TRINITY_DN16001_c0_g1_i6_6
GO:0047334	diphosphate-fructose-6-phosphate 1-phosphotransferase activity	molecular_function	2	2652	8	22512	0.241183	0.726676	2.12217	TRINITY_DN15601_c0_g1_i5_6;TRINITY_DN16623_c0_g1_i18_7
GO:0048528	post-embryonic root development	biological_process	2	2652	8	22512	0.241183	0.726676	2.12217	TRINITY_DN13845_c0_g4_i3_9;TRINITY_DN2778_c0_g1_i1_10
GO:0051300	spindle pole body organization	biological_process	2	2652	8	22512	0.241183	0.726676	2.12217	TRINITY_DN11460_c0_g1_i2_12;TRINITY_DN23923_c0_g1_i1_10
GO:0051365	cellular response to potassium ion starvation	biological_process	2	2652	8	22512	0.241183	0.726676	2.12217	TRINITY_DN13697_c0_g1_i5_5;TRINITY_DN15857_c0_g1_i4_7
GO:0051567	histone H3-K9 methylation	biological_process	2	2652	8	22512	0.241183	0.726676	2.12217	TRINITY_DN11426_c0_g1_i2_4;TRINITY_DN15425_c0_g1_i2_1
GO:0055129	L-proline biosynthetic process	biological_process	2	2652	8	22512	0.241183	0.726676	2.12217	TRINITY_DN14175_c0_g3_i3_5;TRINITY_DN14627_c0_g2_i3_12
GO:0080032	methyl jasmonate esterase activity	molecular_function	2	2652	8	22512	0.241183	0.726676	2.12217	TRINITY_DN16200_c0_g1_i5_1;TRINITY_DN16230_c0_g2_i3_12
GO:0080186	developmental vegetative growth	biological_process	2	2652	8	22512	0.241183	0.726676	2.12217	TRINITY_DN52_c0_g1_i2_5;TRINITY_DN6759_c0_g1_i1_5
GO:0103045	methione N-acyltransferase activity	molecular_function	2	2652	8	22512	0.241183	0.726676	2.12217	TRINITY_DN14416_c0_g1_i16_8;TRINITY_DN15796_c0_g1_i1_10
GO:1902289	negative regulation of defense response to oomycetes	biological_process	2	2652	8	22512	0.241183	0.726676	2.12217	TRINITY_DN11082_c0_g1_i1_11;TRINITY_DN11965_c0_g2_i1_1
GO:2000033	regulation of seed dormancy process	biological_process	2	2652	8	22512	0.241183	0.726676	2.12217	TRINITY_DN20358_c0_g1_i1_10;TRINITY_DN443_c0_g2_i1_11
GO:2000122	negative regulation of stomatal complex development	biological_process	2	2652	8	22512	0.241183	0.726676	2.12217	TRINITY_DN12180_c0_g1_i3_10;TRINITY_DN14291_c0_g1_i2_11
GO:2000306	positive regulation of photomorphogenesis	biological_process	2	2652	8	22512	0.241183	0.726676	2.12217	TRINITY_DN16373_c1_g2_i9_11;TRINITY_DN16711_c0_g1_i12_2
GO:0009414	response to water deprivation	biological_process	53	2652	408	22512	0.24273	0.730287	1.1027	TRINITY_DN10314_c0_g1_i1_2;TRINITY_DN10415_c0_g1_i1_7;TRINITY_DN1148_c0_g1_i2_9;TRINITY_DN11816_c0_g1_i1_10;TRINITY_DN12400_c0_g1_i1_8;TRINITY_DN12405_c0_g1_i2_5;TRINITY_DN12423_c0_g1_i1_6;TRINITY_DN12829_c0_g1_i2_7;TRINITY_DN12839_c0_g1_i1_11;TRINITY_DN13196_c0_g1_i8_2;TRINITY_DN13433_c0_g2_i10_5;TRINITY_DN13600_c0_g4_i3_8;TRINITY_DN13835_c0_g2_i1_10;TRINITY_DN14409_c0_g2_i7_3;TRINITY_DN14469_c0…
GO:0035861	site of double-strand break	cellular_component	6	2652	36	22512	0.245135	0.73646	1.41478	TRINITY_DN15660_c1_g2_i3_9;TRINITY_DN15896_c0_g2_i12_3;TRINITY_DN15962_c0_g1_i9_5;TRINITY_DN16397_c0_g1_i15_10;TRINITY_DN16667_c1_g1_i8_1;TRINITY_DN478_c0_g1_i1_11
GO:0004467	long-chain fatty acid-CoA ligase activity	molecular_function	5	2652	29	22512	0.251453	0.749829	1.46357	TRINITY_DN10578_c0_g1_i3_5;TRINITY_DN14991_c0_g1_i6_3;TRINITY_DN15510_c0_g2_i1_12;TRINITY_DN15632_c0_g1_i16_4;TRINITY_DN16129_c1_g1_i6_2
GO:0090333	regulation of stomatal closure	biological_process	5	2652	29	22512	0.251453	0.749829	1.46357	TRINITY_DN10191_c0_g1_i2_9;TRINITY_DN11134_c0_g1_i1_3;TRINITY_DN15234_c0_g2_i9_9;TRINITY_DN15234_c0_g6_i2_9;TRINITY_DN7039_c0_g1_i1_6
GO:0102391	decanoate-CoA ligase activity	molecular_function	5	2652	29	22512	0.251453	0.749829	1.46357	TRINITY_DN10578_c0_g1_i3_5;TRINITY_DN14991_c0_g1_i6_3;TRINITY_DN15510_c0_g2_i1_12;TRINITY_DN15632_c0_g1_i16_4;TRINITY_DN16129_c1_g1_i6_2
GO:0016740	transferase activity	molecular_function	26	2652	192	22512	0.253281	0.749829	1.14951	TRINITY_DN10086_c0_g1_i2_11;TRINITY_DN10294_c0_g2_i1_3;TRINITY_DN11719_c0_g1_i1_10;TRINITY_DN11966_c0_g1_i2_6;TRINITY_DN12297_c0_g4_i1_9;TRINITY_DN12658_c0_g1_i2_6;TRINITY_DN13322_c0_g1_i1_2;TRINITY_DN13521_c0_g1_i2_3;TRINITY_DN14524_c0_g1_i11_8;TRINITY_DN14551_c0_g1_i15_4;TRINITY_DN16001_c0_g1_i6_6;TRINITY_DN16157_c0_g1_i12_7;TRINITY_DN16524_c0_g2_i7_10;TRINITY_DN18050_c0_g1_i1_9;TRINITY_DN18564…
GO:0030001	metal ion transport	biological_process	9	2652	59	22512	0.255312	0.749829	1.29488	TRINITY_DN10684_c0_g2_i2_4;TRINITY_DN13356_c0_g1_i2_11;TRINITY_DN13853_c0_g1_i2_1;TRINITY_DN13942_c0_g1_i1_11;TRINITY_DN14523_c0_g2_i2_10;TRINITY_DN19276_c0_g1_i1_9;TRINITY_DN20410_c0_g1_i1_12;TRINITY_DN4526_c0_g1_i1_6;TRINITY_DN9014_c0_g1_i2_1
GO:0030983	mismatched DNA binding	molecular_function	9	2652	59	22512	0.255312	0.749829	1.29488	TRINITY_DN15540_c1_g1_i6_9;TRINITY_DN15610_c0_g1_i8_7;TRINITY_DN15720_c1_g2_i14_9;TRINITY_DN15915_c1_g1_i2_4;TRINITY_DN16065_c0_g2_i13_12;TRINITY_DN16145_c1_g2_i12_3;TRINITY_DN16467_c0_g2_i27_11;TRINITY_DN16490_c3_g1_i19_12;TRINITY_DN16809_c0_g1_i2_6
GO:0010214	seed coat development	biological_process	4	2652	22	22512	0.256064	0.749829	1.5434	TRINITY_DN13419_c0_g1_i1_1;TRINITY_DN13541_c0_g1_i4_8;TRINITY_DN20075_c0_g1_i1_4;TRINITY_DN23772_c0_g1_i1_11
GO:0019853	L-ascorbic acid biosynthetic process	biological_process	4	2652	22	22512	0.256064	0.749829	1.5434	TRINITY_DN14656_c0_g2_i4_12;TRINITY_DN14913_c0_g3_i1_8;TRINITY_DN18344_c0_g1_i1_5;TRINITY_DN8807_c0_g1_i1_1
GO:0004970	ionotropic glutamate receptor activity	molecular_function	3	2652	15	22512	0.256124	0.749829	1.69774	TRINITY_DN14221_c1_g1_i5_7;TRINITY_DN16506_c0_g1_i3_11;TRINITY_DN6669_c0_g1_i1_3
GO:0008066	glutamate receptor activity	molecular_function	3	2652	15	22512	0.256124	0.749829	1.69774	TRINITY_DN14221_c1_g1_i5_7;TRINITY_DN16506_c0_g1_i3_11;TRINITY_DN6669_c0_g1_i1_3
GO:0009986	cell surface	cellular_component	3	2652	15	22512	0.256124	0.749829	1.69774	TRINITY_DN13618_c0_g1_i6_8;TRINITY_DN14004_c0_g1_i1_2;TRINITY_DN16524_c0_g2_i7_10
GO:0016099	monoterpenoid biosynthetic process	biological_process	3	2652	15	22512	0.256124	0.749829	1.69774	TRINITY_DN12113_c0_g1_i2_7;TRINITY_DN16031_c0_g1_i3_11;TRINITY_DN25454_c0_g1_i1_11
GO:0016308	1-phosphatidylinositol-4-phosphate 5-kinase activity	molecular_function	3	2652	15	22512	0.256124	0.749829	1.69774	TRINITY_DN16330_c2_g5_i1_11;TRINITY_DN20931_c0_g1_i1_2;TRINITY_DN2135_c0_g1_i2_1
GO:0032452	histone demethylase activity	molecular_function	3	2652	15	22512	0.256124	0.749829	1.69774	TRINITY_DN14046_c0_g1_i5_9;TRINITY_DN15736_c0_g2_i2_10;TRINITY_DN724_c0_g1_i1_1
GO:0045036	protein targeting to chloroplast	biological_process	3	2652	15	22512	0.256124	0.749829	1.69774	TRINITY_DN13708_c0_g1_i8_1;TRINITY_DN16494_c0_g1_i10_7;TRINITY_DN19126_c0_g1_i1_7
GO:0071456	cellular response to hypoxia	biological_process	3	2652	15	22512	0.256124	0.749829	1.69774	TRINITY_DN15676_c0_g1_i3_10;TRINITY_DN15898_c0_g1_i3_7;TRINITY_DN7901_c0_g1_i1_8
GO:0071782	endoplasmic reticulum tubular network	cellular_component	3	2652	15	22512	0.256124	0.749829	1.69774	TRINITY_DN12445_c0_g1_i3_7;TRINITY_DN15086_c0_g1_i4_3;TRINITY_DN20036_c0_g1_i1_7
GO:0071786	endoplasmic reticulum tubular network organization	biological_process	3	2652	15	22512	0.256124	0.749829	1.69774	TRINITY_DN12445_c0_g1_i3_7;TRINITY_DN15086_c0_g1_i4_3;TRINITY_DN20036_c0_g1_i1_7
GO:0009851	auxin biosynthetic process	biological_process	7	2652	44	22512	0.256756	0.749829	1.35047	TRINITY_DN15281_c0_g3_i1_3;TRINITY_DN15490_c0_g1_i6_7;TRINITY_DN15514_c0_g3_i4_11;TRINITY_DN16684_c0_g4_i1_12;TRINITY_DN2820_c0_g1_i1_9;TRINITY_DN7263_c0_g1_i2_11;TRINITY_DN9961_c0_g1_i2_4
GO:0030036	actin cytoskeleton organization	biological_process	7	2652	44	22512	0.256756	0.749829	1.35047	TRINITY_DN12458_c0_g1_i3_11;TRINITY_DN13223_c0_g1_i4_3;TRINITY_DN13693_c0_g1_i1_8;TRINITY_DN13870_c0_g1_i6_6;TRINITY_DN14615_c0_g1_i4_10;TRINITY_DN15168_c0_g1_i10_6;TRINITY_DN15197_c0_g1_i9_2
GO:0004252	serine-type endopeptidase activity	molecular_function	18	2652	129	22512	0.257321	0.750431	1.18447	TRINITY_DN12180_c0_g1_i3_10;TRINITY_DN12955_c0_g1_i1_1;TRINITY_DN13419_c0_g1_i1_1;TRINITY_DN14291_c0_g1_i2_11;TRINITY_DN14536_c0_g1_i20_9;TRINITY_DN14848_c0_g1_i6_7;TRINITY_DN14970_c0_g1_i5_12;TRINITY_DN15138_c0_g1_i3_8;TRINITY_DN15571_c0_g1_i17_5;TRINITY_DN15591_c0_g1_i16_8;TRINITY_DN16040_c0_g1_i10_11;TRINITY_DN16131_c0_g1_i17_12;TRINITY_DN16135_c0_g1_i23_1;TRINITY_DN16191_c0_g1_i13_11;TRINITY_…
GO:0046686	response to cadmium ion	biological_process	44	2652	338	22512	0.261494	0.760539	1.10504	TRINITY_DN10210_c0_g1_i1_5;TRINITY_DN11015_c0_g1_i4_6;TRINITY_DN12093_c0_g1_i4_7;TRINITY_DN12500_c0_g1_i2_9;TRINITY_DN12521_c0_g1_i3_12;TRINITY_DN12569_c0_g1_i3_2;TRINITY_DN13178_c0_g1_i2_9;TRINITY_DN13401_c0_g1_i5_10;TRINITY_DN13541_c0_g1_i4_8;TRINITY_DN13642_c0_g1_i5_7;TRINITY_DN13708_c0_g1_i8_1;TRINITY_DN13959_c0_g1_i1_7;TRINITY_DN13978_c0_g1_i1_6;TRINITY_DN14246_c0_g1_i1_9;TRINITY_DN14409_c0_…
GO:0045087	innate immune response	biological_process	14	2652	98	22512	0.261515	0.760539	1.21267	TRINITY_DN12612_c0_g1_i5_4;TRINITY_DN13979_c0_g1_i6_5;TRINITY_DN14981_c0_g1_i9_8;TRINITY_DN15106_c0_g1_i7_6;TRINITY_DN15184_c0_g1_i16_2;TRINITY_DN15802_c0_g1_i11_1;TRINITY_DN15873_c3_g4_i2_5;TRINITY_DN15884_c0_g2_i7_1;TRINITY_DN16440_c3_g1_i1_7;TRINITY_DN16528_c0_g1_i7_10;TRINITY_DN16580_c0_g1_i11_1;TRINITY_DN16677_c0_g1_i15_7;TRINITY_DN22426_c0_g1_i1_4;TRINITY_DN27319_c0_g1_i1_4
GO:0010118	stomatal movement	biological_process	8	2652	52	22512	0.265218	0.770236	1.30595	TRINITY_DN12405_c0_g1_i2_5;TRINITY_DN13835_c0_g2_i1_10;TRINITY_DN15763_c0_g2_i22_4;TRINITY_DN15817_c1_g1_i5_8;TRINITY_DN20931_c0_g1_i1_2;TRINITY_DN6951_c0_g1_i2_8;TRINITY_DN7470_c0_g1_i1_4;TRINITY_DN9198_c0_g1_i1_1
GO:0052546	cell wall pectin metabolic process	biological_process	6	2652	37	22512	0.265837	0.770966	1.37654	TRINITY_DN12524_c0_g1_i8_4;TRINITY_DN13343_c0_g1_i22_12;TRINITY_DN13431_c0_g1_i8_5;TRINITY_DN14236_c0_g1_i4_5;TRINITY_DN14925_c0_g1_i15_1;TRINITY_DN15218_c0_g2_i3_12
GO:0000977	RNA polymerase II regulatory region sequence-specific DNA binding	molecular_function	9	2652	60	22512	0.271548	0.786436	1.2733	TRINITY_DN10872_c0_g1_i3_4;TRINITY_DN11037_c0_g1_i3_10;TRINITY_DN14125_c0_g1_i3_2;TRINITY_DN14269_c0_g1_i4_7;TRINITY_DN14641_c0_g1_i6_9;TRINITY_DN15568_c0_g1_i2_6;TRINITY_DN15625_c0_g1_i2_7;TRINITY_DN20995_c0_g1_i1_12;TRINITY_DN4243_c0_g1_i2_10
GO:0019432	triglyceride biosynthetic process	biological_process	5	2652	30	22512	0.274939	0.794056	1.41478	TRINITY_DN10155_c0_g1_i2_6;TRINITY_DN15392_c2_g1_i15_9;TRINITY_DN16096_c0_g1_i6_3;TRINITY_DN16634_c0_g2_i5_2;TRINITY_DN26316_c0_g1_i1_8
GO:2000012	regulation of auxin polar transport	biological_process	5	2652	30	22512	0.274939	0.794056	1.41478	TRINITY_DN11674_c0_g1_i3_9;TRINITY_DN13289_c0_g1_i1_2;TRINITY_DN14887_c0_g1_i13_1;TRINITY_DN15574_c0_g1_i18_12;TRINITY_DN25819_c0_g1_i1_9
GO:0009733	response to auxin	biological_process	35	2652	268	22512	0.282827	0.794155	1.1086	TRINITY_DN10869_c0_g1_i1_9;TRINITY_DN11054_c0_g1_i1_7;TRINITY_DN11158_c1_g1_i2_3;TRINITY_DN11489_c0_g1_i4_1;TRINITY_DN11595_c0_g1_i5_7;TRINITY_DN11764_c0_g3_i2_4;TRINITY_DN12055_c0_g1_i4_7;TRINITY_DN12288_c0_g1_i1_1;TRINITY_DN12490_c0_g2_i1_6;TRINITY_DN13050_c0_g1_i3_8;TRINITY_DN13961_c0_g1_i2_11;TRINITY_DN14342_c0_g1_i8_2;TRINITY_DN15479_c0_g1_i3_12;TRINITY_DN15732_c0_g1_i1_9;TRINITY_DN15888_c0_…
GO:0006646	phosphatidylethanolamine biosynthetic process	biological_process	4	2652	23	22512	0.283483	0.794155	1.47629	TRINITY_DN15673_c0_g1_i6_5;TRINITY_DN15780_c0_g1_i14_3;TRINITY_DN16318_c0_g1_i14_1;TRINITY_DN16495_c0_g1_i8_7
GO:0006986	response to unfolded protein	biological_process	4	2652	23	22512	0.283483	0.794155	1.47629	TRINITY_DN13708_c0_g1_i8_1;TRINITY_DN15203_c0_g1_i17_7;TRINITY_DN16494_c0_g1_i10_7;TRINITY_DN8429_c0_g1_i1_7
GO:0009099	valine biosynthetic process	biological_process	4	2652	23	22512	0.283483	0.794155	1.47629	TRINITY_DN13836_c0_g1_i3_4;TRINITY_DN14504_c0_g2_i9_5;TRINITY_DN1791_c0_g1_i1_4;TRINITY_DN26381_c0_g1_i1_4
GO:1900057	positive regulation of leaf senescence	biological_process	4	2652	23	22512	0.283483	0.794155	1.47629	TRINITY_DN12735_c0_g1_i3_9;TRINITY_DN17101_c0_g1_i1_4;TRINITY_DN9395_c0_g1_i1_9;TRINITY_DN9521_c0_g1_i2_4
GO:0009881	photoreceptor activity	molecular_function	6	2652	38	22512	0.286957	0.794155	1.34032	TRINITY_DN11470_c0_g1_i1_10;TRINITY_DN11724_c0_g1_i8_7;TRINITY_DN16142_c0_g2_i1_3;TRINITY_DN16290_c0_g1_i7_11;TRINITY_DN16594_c0_g1_i1_1;TRINITY_DN16682_c0_g1_i18_7
GO:0031090	organelle membrane	cellular_component	6	2652	38	22512	0.286957	0.794155	1.34032	TRINITY_DN12487_c0_g1_i8_9;TRINITY_DN15464_c0_g1_i1_2;TRINITY_DN23407_c0_g1_i1_8;TRINITY_DN2487_c0_g1_i1_10;TRINITY_DN5708_c0_g1_i1_5;TRINITY_DN9257_c0_g1_i1_4
GO:1900426	positive regulation of defense response to bacterium	biological_process	6	2652	38	22512	0.286957	0.794155	1.34032	TRINITY_DN13835_c0_g2_i1_10;TRINITY_DN15994_c0_g4_i2_3;TRINITY_DN16380_c0_g3_i2_10;TRINITY_DN17066_c0_g1_i1_10;TRINITY_DN18871_c0_g1_i1_12;TRINITY_DN9395_c0_g1_i1_9
GO:0000123	histone acetyltransferase complex	cellular_component	2	2652	9	22512	0.287361	0.794155	1.88638	TRINITY_DN14636_c0_g1_i10_5;TRINITY_DN14807_c0_g1_i8_6
GO:0000445	THO complex part of transcription export complex	cellular_component	2	2652	9	22512	0.287361	0.794155	1.88638	TRINITY_DN15657_c0_g1_i15_12;TRINITY_DN15657_c0_g2_i1_12
GO:0001405	PAM complex, Tim23 associated import motor	cellular_component	2	2652	9	22512	0.287361	0.794155	1.88638	TRINITY_DN6127_c0_g1_i3_5;TRINITY_DN9233_c0_g1_i4_1
GO:0004356	glutamate-ammonia ligase activity	molecular_function	2	2652	9	22512	0.287361	0.794155	1.88638	TRINITY_DN14616_c0_g1_i3_11;TRINITY_DN27282_c0_g1_i1_4
GO:0006542	glutamine biosynthetic process	biological_process	2	2652	9	22512	0.287361	0.794155	1.88638	TRINITY_DN14616_c0_g1_i3_11;TRINITY_DN27282_c0_g1_i1_4
GO:0008878	glucose-1-phosphate adenylyltransferase activity	molecular_function	2	2652	9	22512	0.287361	0.794155	1.88638	TRINITY_DN17313_c0_g1_i1_12;TRINITY_DN8028_c0_g1_i1_3
GO:0009229	thiamine diphosphate biosynthetic process	biological_process	2	2652	9	22512	0.287361	0.794155	1.88638	TRINITY_DN15655_c0_g1_i7_6;TRINITY_DN6566_c0_g1_i1_9
GO:0009696	salicylic acid metabolic process	biological_process	2	2652	9	22512	0.287361	0.794155	1.88638	TRINITY_DN16200_c0_g1_i5_1;TRINITY_DN16230_c0_g2_i3_12
GO:0010304	PSII associated light-harvesting complex II catabolic process	biological_process	2	2652	9	22512	0.287361	0.794155	1.88638	TRINITY_DN13641_c0_g1_i2_6;TRINITY_DN17802_c0_g1_i1_4
GO:0015086	cadmium ion transmembrane transporter activity	molecular_function	2	2652	9	22512	0.287361	0.794155	1.88638	TRINITY_DN11600_c0_g1_i4_7;TRINITY_DN12659_c0_g1_i5_10
GO:0015248	sterol transporter activity	molecular_function	2	2652	9	22512	0.287361	0.794155	1.88638	TRINITY_DN15323_c0_g1_i1_8;TRINITY_DN262_c0_g1_i1_4
GO:0016847	1-aminocyclopropane-1-carboxylate synthase activity	molecular_function	2	2652	9	22512	0.287361	0.794155	1.88638	TRINITY_DN16223_c0_g2_i1_6;TRINITY_DN6246_c0_g1_i1_3
GO:0016971	flavin-linked sulfhydryl oxidase activity	molecular_function	2	2652	9	22512	0.287361	0.794155	1.88638	TRINITY_DN14385_c0_g1_i8_12;TRINITY_DN14783_c0_g1_i6_10
GO:0019897	extrinsic component of plasma membrane	cellular_component	2	2652	9	22512	0.287361	0.794155	1.88638	TRINITY_DN16648_c1_g3_i2_1;TRINITY_DN5995_c0_g1_i2_1
GO:0030308	negative regulation of cell growth	biological_process	2	2652	9	22512	0.287361	0.794155	1.88638	TRINITY_DN15729_c0_g1_i14_11;TRINITY_DN25019_c0_g1_i1_9
GO:0030785	[ribulose-bisphosphate carboxylase]-lysine N-methyltransferase activity	molecular_function	2	2652	9	22512	0.287361	0.794155	1.88638	TRINITY_DN14703_c0_g1_i4_6;TRINITY_DN15377_c0_g1_i7_7
GO:0032934	sterol binding	molecular_function	2	2652	9	22512	0.287361	0.794155	1.88638	TRINITY_DN15323_c0_g1_i1_8;TRINITY_DN262_c0_g1_i1_4
GO:0048441	petal development	biological_process	2	2652	9	22512	0.287361	0.794155	1.88638	TRINITY_DN11195_c0_g1_i2_2;TRINITY_DN24064_c0_g1_i1_9
GO:0050777	negative regulation of immune response	biological_process	2	2652	9	22512	0.287361	0.794155	1.88638	TRINITY_DN13164_c0_g1_i10_7;TRINITY_DN14933_c0_g1_i2_2
GO:0071249	cellular response to nitrate	biological_process	2	2652	9	22512	0.287361	0.794155	1.88638	TRINITY_DN11982_c0_g1_i3_8;TRINITY_DN15195_c0_g1_i1_2
GO:1900036	positive regulation of cellular response to heat	biological_process	2	2652	9	22512	0.287361	0.794155	1.88638	TRINITY_DN15633_c0_g1_i1_7;TRINITY_DN15633_c0_g2_i1_7
GO:0031072	heat shock protein binding	molecular_function	9	2652	61	22512	0.288077	0.794155	1.25243	TRINITY_DN13527_c0_g1_i4_10;TRINITY_DN13708_c0_g1_i8_1;TRINITY_DN14012_c0_g1_i9_1;TRINITY_DN14246_c0_g1_i3_7;TRINITY_DN14443_c0_g1_i7_12;TRINITY_DN16494_c0_g1_i10_7;TRINITY_DN18053_c0_g1_i1_9;TRINITY_DN7309_c0_g1_i1_10;TRINITY_DN8429_c0_g1_i1_7
GO:0005507	copper ion binding	molecular_function	25	2652	188	22512	0.289542	0.794155	1.12881	TRINITY_DN11448_c0_g1_i1_7;TRINITY_DN12073_c0_g1_i1_4;TRINITY_DN12500_c0_g1_i2_9;TRINITY_DN13356_c0_g1_i2_11;TRINITY_DN13515_c0_g1_i9_8;TRINITY_DN13642_c0_g1_i5_7;TRINITY_DN13978_c0_g1_i1_6;TRINITY_DN14099_c0_g1_i1_4;TRINITY_DN14226_c0_g1_i2_7;TRINITY_DN14994_c0_g1_i5_8;TRINITY_DN14994_c0_g2_i1_8;TRINITY_DN15210_c0_g1_i2_5;TRINITY_DN15319_c0_g1_i6_12;TRINITY_DN15359_c0_g1_i7_3;TRINITY_DN15431_c0_…
GO:0001227	DNA-binding transcription repressor activity, RNA polymerase II-specific	molecular_function	3	2652	16	22512	0.289785	0.794155	1.59163	TRINITY_DN14046_c0_g1_i5_9;TRINITY_DN15736_c0_g2_i2_10;TRINITY_DN724_c0_g1_i1_1
GO:0004805	trehalose-phosphatase activity	molecular_function	3	2652	16	22512	0.289785	0.794155	1.59163	TRINITY_DN14375_c0_g1_i9_12;TRINITY_DN15914_c0_g1_i28_3;TRINITY_DN7350_c0_g1_i3_7
GO:0005089	Rho guanyl-nucleotide exchange factor activity	molecular_function	3	2652	16	22512	0.289785	0.794155	1.59163	TRINITY_DN13845_c0_g4_i3_9;TRINITY_DN25819_c0_g1_i1_9;TRINITY_DN9193_c0_g1_i1_6
GO:0030091	protein repair	biological_process	3	2652	16	22512	0.289785	0.794155	1.59163	TRINITY_DN11735_c0_g1_i4_7;TRINITY_DN6209_c0_g1_i3_2;TRINITY_DN7783_c0_g1_i1_8
GO:0031640	killing of cells of other organism	biological_process	3	2652	16	22512	0.289785	0.794155	1.59163	TRINITY_DN10603_c0_g1_i1_11;TRINITY_DN13044_c0_g1_i2_1;TRINITY_DN13286_c0_g1_i1_5
GO:0060866	leaf abscission	biological_process	3	2652	16	22512	0.289785	0.794155	1.59163	TRINITY_DN15729_c0_g1_i14_11;TRINITY_DN29167_c0_g1_i1_7;TRINITY_DN9395_c0_g1_i1_9
GO:0071577	zinc ion transmembrane transport	biological_process	3	2652	16	22512	0.289785	0.794155	1.59163	TRINITY_DN16706_c0_g1_i1_10;TRINITY_DN20178_c0_g1_i1_10;TRINITY_DN25859_c0_g1_i1_10
GO:1990538	xylan O-acetyltransferase activity	molecular_function	3	2652	16	22512	0.289785	0.794155	1.59163	TRINITY_DN5870_c0_g1_i1_1;TRINITY_DN725_c0_g1_i1_1;TRINITY_DN9996_c0_g1_i1_2
GO:0015035	protein disulfide oxidoreductase activity	molecular_function	11	2652	77	22512	0.294887	0.806572	1.21267	TRINITY_DN12089_c0_g1_i1_1;TRINITY_DN16771_c0_g1_i1_4;TRINITY_DN16859_c0_g1_i1_6;TRINITY_DN19538_c0_g1_i1_1;TRINITY_DN22360_c0_g1_i1_1;TRINITY_DN22502_c0_g1_i1_6;TRINITY_DN3129_c0_g1_i1_2;TRINITY_DN5607_c0_g1_i1_1;TRINITY_DN5707_c0_g1_i1_4;TRINITY_DN6671_c0_g1_i1_3;TRINITY_DN8000_c0_g1_i2_6
GO:0008283	cell proliferation	biological_process	7	2652	46	22512	0.295087	0.806572	1.29176	TRINITY_DN10090_c0_g1_i2_10;TRINITY_DN10143_c0_g1_i4_2;TRINITY_DN12763_c0_g1_i1_10;TRINITY_DN127_c0_g1_i1_1;TRINITY_DN14500_c0_g1_i6_6;TRINITY_DN15_c0_g1_i1_2;TRINITY_DN20107_c0_g1_i1_9
GO:0000160	phosphorelay signal transduction system	biological_process	5	2652	31	22512	0.298847	0.813657	1.36914	TRINITY_DN12739_c0_g1_i1_4;TRINITY_DN13698_c0_g1_i7_10;TRINITY_DN15305_c0_g1_i1_7;TRINITY_DN15389_c0_g1_i1_7;TRINITY_DN6808_c0_g1_i3_9
GO:0005765	lysosomal membrane	cellular_component	5	2652	31	22512	0.298847	0.813657	1.36914	TRINITY_DN14262_c0_g1_i1_9;TRINITY_DN15374_c0_g1_i13_8;TRINITY_DN16250_c0_g1_i23_12;TRINITY_DN16302_c0_g3_i4_11;TRINITY_DN6650_c0_g1_i2_9
GO:0050662	coenzyme binding	molecular_function	5	2652	31	22512	0.298847	0.813657	1.36914	TRINITY_DN14044_c0_g3_i1_9;TRINITY_DN14479_c0_g1_i7_10;TRINITY_DN14663_c0_g1_i6_3;TRINITY_DN15223_c0_g1_i2_2;TRINITY_DN6382_c0_g1_i1_7
GO:0010181	FMN binding	molecular_function	8	2652	54	22512	0.300786	0.816811	1.25758	TRINITY_DN12872_c0_g1_i6_5;TRINITY_DN14611_c0_g1_i8_8;TRINITY_DN15446_c0_g2_i1_2;TRINITY_DN15962_c0_g1_i8_2;TRINITY_DN16153_c0_g1_i2_1;TRINITY_DN16608_c0_g1_i3_7;TRINITY_DN8256_c0_g1_i1_11;TRINITY_DN8313_c0_g1_i2_4
GO:0030145	manganese ion binding	molecular_function	8	2652	54	22512	0.300786	0.816811	1.25758	TRINITY_DN15660_c1_g2_i3_9;TRINITY_DN15896_c0_g2_i12_3;TRINITY_DN15962_c0_g1_i9_5;TRINITY_DN16397_c0_g1_i15_10;TRINITY_DN16667_c1_g1_i8_1;TRINITY_DN20737_c0_g1_i1_9;TRINITY_DN24916_c0_g1_i1_8;TRINITY_DN5811_c0_g1_i2_2
GO:0008810	cellulase activity	molecular_function	4	2652	24	22512	0.311302	0.840999	1.41478	TRINITY_DN20937_c0_g1_i1_12;TRINITY_DN22207_c0_g1_i1_5;TRINITY_DN9219_c0_g2_i2_11;TRINITY_DN9713_c0_g1_i2_12
GO:0009827	plant-type cell wall modification	biological_process	4	2652	24	22512	0.311302	0.840999	1.41478	TRINITY_DN12237_c0_g1_i3_12;TRINITY_DN20931_c0_g1_i1_2;TRINITY_DN21632_c0_g1_i1_10;TRINITY_DN9996_c0_g1_i1_2
GO:0010629	negative regulation of gene expression	biological_process	4	2652	24	22512	0.311302	0.840999	1.41478	TRINITY_DN1144_c0_g1_i1_2;TRINITY_DN13698_c0_g1_i7_10;TRINITY_DN15389_c0_g1_i1_7;TRINITY_DN4394_c0_g1_i1_6
GO:0042594	response to starvation	biological_process	4	2652	24	22512	0.311302	0.840999	1.41478	TRINITY_DN26135_c0_g1_i1_8;TRINITY_DN28449_c0_g1_i1_2;TRINITY_DN3923_c0_g1_i1_1;TRINITY_DN7881_c0_g1_i1_5
GO:0004842	ubiquitin-protein transferase activity	molecular_function	47	2652	371	22512	0.319315	0.861533	1.07539	TRINITY_DN10970_c0_g1_i3_4;TRINITY_DN1177_c0_g1_i1_10;TRINITY_DN11846_c0_g1_i2_1;TRINITY_DN12191_c0_g1_i8_12;TRINITY_DN12735_c0_g1_i3_9;TRINITY_DN12829_c0_g1_i2_7;TRINITY_DN13164_c0_g1_i10_7;TRINITY_DN14035_c0_g1_i7_10;TRINITY_DN14105_c0_g1_i2_2;TRINITY_DN14933_c0_g1_i2_2;TRINITY_DN15260_c0_g1_i2_11;TRINITY_DN16088_c0_g1_i14_7;TRINITY_DN16490_c1_g1_i1_6;TRINITY_DN16541_c0_g1_i1_9;TRINITY_DN16679_…
GO:0019900	kinase binding	molecular_function	9	2652	63	22512	0.321863	0.863405	1.21267	TRINITY_DN12612_c0_g1_i5_4;TRINITY_DN13931_c0_g1_i1_11;TRINITY_DN15431_c0_g1_i7_10;TRINITY_DN16440_c3_g1_i1_7;TRINITY_DN18344_c0_g1_i1_9;TRINITY_DN23799_c0_g1_i1_11;TRINITY_DN24064_c0_g1_i1_9;TRINITY_DN28133_c0_g1_i1_10;TRINITY_DN3923_c0_g1_i1_1
GO:0004445	inositol-polyphosphate 5-phosphatase activity	molecular_function	3	2652	17	22512	0.323725	0.863405	1.498	TRINITY_DN11480_c0_g1_i4_9;TRINITY_DN13608_c0_g1_i4_12;TRINITY_DN14689_c0_g1_i40_11
GO:0006817	phosphate ion transport	biological_process	3	2652	17	22512	0.323725	0.863405	1.498	TRINITY_DN16713_c0_g1_i9_2;TRINITY_DN2066_c0_g1_i1_9;TRINITY_DN22901_c0_g1_i1_10
GO:0009086	methionine biosynthetic process	biological_process	3	2652	17	22512	0.323725	0.863405	1.498	TRINITY_DN10228_c0_g1_i8_6;TRINITY_DN16026_c0_g1_i14_2;TRINITY_DN8064_c0_g1_i1_11
GO:0015267	channel activity	molecular_function	3	2652	17	22512	0.323725	0.863405	1.498	TRINITY_DN10871_c0_g2_i1_4;TRINITY_DN15102_c0_g2_i2_7;TRINITY_DN15965_c2_g1_i21_3
GO:0019748	secondary metabolic process	biological_process	3	2652	17	22512	0.323725	0.863405	1.498	TRINITY_DN15290_c0_g1_i1_6;TRINITY_DN16239_c0_g2_i4_11;TRINITY_DN16781_c0_g1_i1_1
GO:0048825	cotyledon development	biological_process	3	2652	17	22512	0.323725	0.863405	1.498	TRINITY_DN10823_c0_g1_i1_1;TRINITY_DN27583_c0_g1_i1_10;TRINITY_DN8815_c0_g1_i1_12
GO:0050302	indole-3-acetaldehyde oxidase activity	molecular_function	3	2652	17	22512	0.323725	0.863405	1.498	TRINITY_DN14515_c0_g1_i2_4;TRINITY_DN15281_c0_g3_i1_3;TRINITY_DN16684_c0_g4_i1_12
GO:0052659	inositol-1,3,4,5-tetrakisphosphate 5-phosphatase activity	molecular_function	3	2652	17	22512	0.323725	0.863405	1.498	TRINITY_DN11480_c0_g1_i4_9;TRINITY_DN13608_c0_g1_i4_12;TRINITY_DN14689_c0_g1_i40_11
GO:0016788	hydrolase activity, acting on ester bonds	molecular_function	11	2652	79	22512	0.325089	0.865938	1.18197	TRINITY_DN12624_c0_g1_i2_11;TRINITY_DN16403_c0_g1_i3_10;TRINITY_DN18009_c0_g1_i1_9;TRINITY_DN23078_c0_g1_i1_1;TRINITY_DN23102_c0_g1_i1_5;TRINITY_DN25476_c0_g1_i1_8;TRINITY_DN7168_c0_g1_i3_11;TRINITY_DN7351_c0_g1_i1_2;TRINITY_DN8046_c0_g1_i3_10;TRINITY_DN867_c0_g1_i1_5;TRINITY_DN994_c0_g1_i2_9
GO:0045492	xylan biosynthetic process	biological_process	6	2652	40	22512	0.330127	0.870075	1.2733	TRINITY_DN11747_c0_g1_i1_9;TRINITY_DN11770_c0_g2_i1_4;TRINITY_DN5870_c0_g1_i1_1;TRINITY_DN6165_c0_g1_i1_9;TRINITY_DN725_c0_g1_i1_1;TRINITY_DN9996_c0_g1_i1_2
GO:0002189	ribose phosphate diphosphokinase complex	cellular_component	2	2652	10	22512	0.333194	0.870075	1.69774	TRINITY_DN15126_c0_g1_i1_10;TRINITY_DN15381_c0_g2_i3_12
GO:0006015	5-phosphoribose 1-diphosphate biosynthetic process	biological_process	2	2652	10	22512	0.333194	0.870075	1.69774	TRINITY_DN15126_c0_g1_i1_10;TRINITY_DN15381_c0_g2_i3_12
GO:0009939	positive regulation of gibberellic acid mediated signaling pathway	biological_process	2	2652	10	22512	0.333194	0.870075	1.69774	TRINITY_DN7899_c0_g1_i1_2;TRINITY_DN8703_c0_g1_i1_9
GO:0009970	cellular response to sulfate starvation	biological_process	2	2652	10	22512	0.333194	0.870075	1.69774	TRINITY_DN4371_c0_g1_i1_12;TRINITY_DN7296_c0_g2_i1_2
GO:0010264	myo-inositol hexakisphosphate biosynthetic process	biological_process	2	2652	10	22512	0.333194	0.870075	1.69774	TRINITY_DN14818_c0_g1_i8_3;TRINITY_DN7072_c0_g1_i1_3
GO:0010277	chlorophyllide a oxygenase [overall] activity	molecular_function	2	2652	10	22512	0.333194	0.870075	1.69774	TRINITY_DN14396_c0_g1_i1_4;TRINITY_DN15404_c0_g1_i2_10
GO:0042937	tripeptide transmembrane transporter activity	molecular_function	2	2652	10	22512	0.333194	0.870075	1.69774	TRINITY_DN16755_c1_g1_i1_2;TRINITY_DN4638_c0_g1_i1_6
GO:0042938	dipeptide transport	biological_process	2	2652	10	22512	0.333194	0.870075	1.69774	TRINITY_DN16755_c1_g1_i1_2;TRINITY_DN4638_c0_g1_i1_6
GO:0043864	indoleacetamide hydrolase activity	molecular_function	2	2652	10	22512	0.333194	0.870075	1.69774	TRINITY_DN13956_c0_g2_i6_2;TRINITY_DN14480_c0_g1_i1_8
GO:0045041	protein import into mitochondrial intermembrane space	biological_process	2	2652	10	22512	0.333194	0.870075	1.69774	TRINITY_DN2050_c0_g1_i1_4;TRINITY_DN24125_c0_g1_i1_3
GO:0051131	chaperone-mediated protein complex assembly	biological_process	2	2652	10	22512	0.333194	0.870075	1.69774	TRINITY_DN15203_c0_g1_i17_7;TRINITY_DN15286_c0_g1_i18_1
GO:0052692	raffinose alpha-galactosidase activity	molecular_function	2	2652	10	22512	0.333194	0.870075	1.69774	TRINITY_DN11890_c0_g1_i2_6;TRINITY_DN14877_c0_g1_i9_5
GO:1901672	positive regulation of systemic acquired resistance	biological_process	2	2652	10	22512	0.333194	0.870075	1.69774	TRINITY_DN13835_c0_g2_i1_10;TRINITY_DN14175_c0_g1_i1_3
GO:0010197	polar nucleus fusion	biological_process	7	2652	48	22512	0.334548	0.870075	1.23793	TRINITY_DN13621_c0_g1_i4_10;TRINITY_DN21384_c0_g1_i1_12;TRINITY_DN21897_c0_g1_i1_7;TRINITY_DN26712_c0_g1_i1_1;TRINITY_DN53_c0_g1_i1_2;TRINITY_DN7310_c0_g2_i1_10;TRINITY_DN7775_c0_g1_i1_10
GO:0010311	lateral root formation	biological_process	7	2652	48	22512	0.334548	0.870075	1.23793	TRINITY_DN1079_c0_g1_i1_1;TRINITY_DN14342_c0_g1_i8_2;TRINITY_DN15510_c0_g2_i1_12;TRINITY_DN15943_c0_g1_i1_9;TRINITY_DN16433_c0_g1_i1_9;TRINITY_DN25205_c0_g1_i1_11;TRINITY_DN26253_c0_g1_i1_2
GO:0016117	carotenoid biosynthetic process	biological_process	7	2652	48	22512	0.334548	0.870075	1.23793	TRINITY_DN10972_c0_g2_i1_11;TRINITY_DN11005_c0_g1_i4_8;TRINITY_DN14996_c0_g1_i1_4;TRINITY_DN15355_c0_g1_i13_7;TRINITY_DN15506_c0_g1_i1_2;TRINITY_DN16509_c1_g2_i5_10;TRINITY_DN25010_c0_g1_i1_11
GO:0031098	stress-activated protein kinase signaling cascade	biological_process	7	2652	48	22512	0.334548	0.870075	1.23793	TRINITY_DN12612_c0_g1_i5_4;TRINITY_DN13268_c0_g1_i4_2;TRINITY_DN14648_c0_g1_i12_4;TRINITY_DN14894_c0_g1_i6_9;TRINITY_DN15092_c0_g1_i10_4;TRINITY_DN15555_c0_g1_i7_11;TRINITY_DN16440_c3_g1_i1_7
GO:0031410	cytoplasmic vesicle	cellular_component	7	2652	48	22512	0.334548	0.870075	1.23793	TRINITY_DN12015_c0_g1_i2_10;TRINITY_DN15142_c0_g1_i18_5;TRINITY_DN15507_c0_g2_i17_4;TRINITY_DN15711_c0_g1_i2_3;TRINITY_DN16095_c0_g1_i6_1;TRINITY_DN16590_c0_g1_i5_7;TRINITY_DN23237_c0_g1_i1_2
GO:0006955	immune response	biological_process	4	2652	25	22512	0.339352	0.8782	1.35819	TRINITY_DN14102_c0_g2_i1_12;TRINITY_DN14420_c0_g1_i7_3;TRINITY_DN15458_c0_g1_i3_2;TRINITY_DN16524_c1_g1_i7_6
GO:0030570	pectate lyase activity	molecular_function	4	2652	25	22512	0.339352	0.8782	1.35819	TRINITY_DN1109_c0_g1_i1_2;TRINITY_DN3446_c0_g1_i2_1;TRINITY_DN7132_c0_g1_i2_4;TRINITY_DN9541_c1_g1_i1_9
GO:0046855	inositol phosphate dephosphorylation	biological_process	4	2652	25	22512	0.339352	0.8782	1.35819	TRINITY_DN11480_c0_g1_i4_9;TRINITY_DN13608_c0_g1_i4_12;TRINITY_DN14689_c0_g1_i40_11;TRINITY_DN4116_c0_g1_i1_10
GO:0051879	Hsp90 protein binding	molecular_function	4	2652	25	22512	0.339352	0.8782	1.35819	TRINITY_DN12559_c0_g1_i1_6;TRINITY_DN15203_c0_g1_i17_7;TRINITY_DN15286_c0_g1_i18_1;TRINITY_DN17513_c0_g1_i1_10
GO:0006662	glycerol ether metabolic process	biological_process	5	2652	33	22512	0.347484	0.897023	1.28616	TRINITY_DN16771_c0_g1_i1_4;TRINITY_DN16859_c0_g1_i1_6;TRINITY_DN22502_c0_g1_i1_6;TRINITY_DN5607_c0_g1_i1_1;TRINITY_DN6671_c0_g1_i1_3
GO:0010267	production of ta-siRNAs involved in RNA interference	biological_process	5	2652	33	22512	0.347484	0.897023	1.28616	TRINITY_DN15140_c0_g1_i11_3;TRINITY_DN15657_c0_g1_i15_12;TRINITY_DN15657_c0_g2_i1_12;TRINITY_DN15688_c0_g1_i47_9;TRINITY_DN16165_c0_g1_i10_7
GO:0003824	catalytic activity	molecular_function	6	2652	41	22512	0.352021	0.906497	1.24225	TRINITY_DN12422_c0_g1_i4_7;TRINITY_DN13435_c0_g1_i3_10;TRINITY_DN14041_c0_g1_i7_3;TRINITY_DN14277_c0_g1_i9_7;TRINITY_DN14663_c0_g1_i6_3;TRINITY_DN25904_c0_g1_i1_6
GO:0051017	actin filament bundle assembly	biological_process	6	2652	41	22512	0.352021	0.906497	1.24225	TRINITY_DN12458_c0_g1_i3_11;TRINITY_DN13223_c0_g1_i4_3;TRINITY_DN13693_c0_g1_i1_8;TRINITY_DN13870_c0_g1_i6_6;TRINITY_DN14615_c0_g1_i4_10;TRINITY_DN15168_c0_g1_i10_6
GO:0051537	2 iron, 2 sulfur cluster binding	molecular_function	12	2652	89	22512	0.355203	0.910925	1.14454	TRINITY_DN11833_c0_g1_i2_1;TRINITY_DN12115_c0_g1_i3_7;TRINITY_DN12205_c0_g2_i1_5;TRINITY_DN14396_c0_g1_i1_4;TRINITY_DN15281_c0_g3_i1_3;TRINITY_DN15404_c0_g1_i2_10;TRINITY_DN15496_c0_g1_i1_9;TRINITY_DN16361_c0_g1_i1_12;TRINITY_DN16684_c0_g4_i1_12;TRINITY_DN18747_c0_g1_i1_1;TRINITY_DN8136_c0_g1_i1_7;TRINITY_DN9622_c0_g1_i2_8
GO:0000325	plant-type vacuole	cellular_component	8	2652	57	22512	0.355862	0.910925	1.19139	TRINITY_DN12427_c0_g1_i6_4;TRINITY_DN15014_c0_g1_i7_3;TRINITY_DN15038_c0_g1_i6_4;TRINITY_DN15249_c0_g2_i5_8;TRINITY_DN15926_c1_g1_i3_10;TRINITY_DN16088_c1_g2_i4_6;TRINITY_DN20276_c0_g1_i1_9;TRINITY_DN21920_c0_g1_i1_12
GO:0016020	membrane	cellular_component	135	2652	1110	22512	0.357019	0.910925	1.03241	TRINITY_DN10139_c0_g1_i4_1;TRINITY_DN10210_c0_g1_i1_5;TRINITY_DN10684_c0_g2_i2_4;TRINITY_DN10736_c0_g1_i3_3;TRINITY_DN10754_c0_g2_i1_9;TRINITY_DN10856_c0_g1_i1_11;TRINITY_DN10887_c0_g1_i5_10;TRINITY_DN11109_c0_g1_i1_1;TRINITY_DN11134_c0_g1_i1_3;TRINITY_DN11462_c0_g1_i2_7;TRINITY_DN11594_c0_g1_i1_3;TRINITY_DN11686_c0_g1_i5_5;TRINITY_DN11711_c0_g1_i3_12;TRINITY_DN11760_c1_g1_i4_11;TRINITY_DN12008_c…
GO:0005628	prospore membrane	cellular_component	3	2652	18	22512	0.357661	0.910925	1.41478	TRINITY_DN12493_c0_g1_i3_5;TRINITY_DN13538_c0_g1_i3_8;TRINITY_DN19342_c0_g1_i1_6
GO:0009785	blue light signaling pathway	biological_process	3	2652	18	22512	0.357661	0.910925	1.41478	TRINITY_DN11848_c0_g1_i3_12;TRINITY_DN13835_c0_g2_i1_10;TRINITY_DN7470_c0_g1_i1_4
GO:0010077	maintenance of inflorescence meristem identity	biological_process	3	2652	18	22512	0.357661	0.910925	1.41478	TRINITY_DN13815_c0_g1_i1_11;TRINITY_DN14551_c0_g1_i15_4;TRINITY_DN16001_c0_g1_i6_6
GO:0010588	cotyledon vascular tissue pattern formation	biological_process	3	2652	18	22512	0.357661	0.910925	1.41478	TRINITY_DN15770_c2_g2_i9_8;TRINITY_DN15913_c4_g2_i15_4;TRINITY_DN24842_c0_g1_i1_2
GO:0016602	CCAAT-binding factor complex	cellular_component	3	2652	18	22512	0.357661	0.910925	1.41478	TRINITY_DN12480_c0_g1_i5_9;TRINITY_DN16373_c1_g2_i9_11;TRINITY_DN16711_c0_g1_i12_2
GO:0048040	UDP-glucuronate decarboxylase activity	molecular_function	3	2652	18	22512	0.357661	0.910925	1.41478	TRINITY_DN13062_c0_g1_i1_4;TRINITY_DN14932_c0_g1_i1_6;TRINITY_DN966_c0_g1_i1_11
GO:0006816	calcium ion transport	biological_process	4	2652	26	22512	0.367473	0.933642	1.30595	TRINITY_DN13271_c0_g1_i1_10;TRINITY_DN14221_c1_g1_i5_7;TRINITY_DN16506_c0_g1_i3_11;TRINITY_DN6669_c0_g1_i1_3
GO:0050821	protein stabilization	biological_process	4	2652	26	22512	0.367473	0.933642	1.30595	TRINITY_DN13979_c0_g1_i6_5;TRINITY_DN14981_c0_g1_i9_8;TRINITY_DN15456_c0_g1_i10_12;TRINITY_DN17938_c0_g1_i1_6
GO:0042626	ATPase activity, coupled to transmembrane movement of substances	molecular_function	19	2652	147	22512	0.369663	0.934577	1.09718	TRINITY_DN10935_c0_g1_i1_12;TRINITY_DN111_c0_g1_i1_11;TRINITY_DN11256_c0_g1_i2_6;TRINITY_DN14939_c0_g1_i20_3;TRINITY_DN15272_c0_g1_i1_11;TRINITY_DN15521_c0_g1_i22_4;TRINITY_DN15576_c0_g1_i24_9;TRINITY_DN15732_c0_g1_i1_9;TRINITY_DN15770_c2_g2_i9_8;TRINITY_DN15913_c4_g2_i15_4;TRINITY_DN16297_c0_g1_i27_1;TRINITY_DN16340_c0_g1_i21_6;TRINITY_DN20276_c0_g1_i1_9;TRINITY_DN20667_c0_g1_i1_12;TRINITY_DN219…
GO:0002238	response to molecule of fungal origin	biological_process	5	2652	34	22512	0.371999	0.934577	1.24834	TRINITY_DN12087_c0_g1_i2_8;TRINITY_DN13433_c0_g1_i3_7;TRINITY_DN15305_c0_g3_i1_3;TRINITY_DN16138_c0_g2_i3_2;TRINITY_DN16140_c0_g1_i1_12
GO:0009649	entrainment of circadian clock	biological_process	5	2652	34	22512	0.371999	0.934577	1.24834	TRINITY_DN11724_c0_g1_i8_7;TRINITY_DN16142_c0_g2_i1_3;TRINITY_DN16290_c0_g1_i7_11;TRINITY_DN16594_c0_g1_i1_1;TRINITY_DN16682_c0_g1_i18_7
GO:0055072	iron ion homeostasis	biological_process	5	2652	34	22512	0.371999	0.934577	1.24834	TRINITY_DN11600_c0_g1_i4_7;TRINITY_DN11629_c0_g1_i3_12;TRINITY_DN13897_c0_g1_i8_7;TRINITY_DN14284_c0_g1_i8_6;TRINITY_DN18048_c0_g1_i1_5
GO:0102483	scopolin beta-glucosidase activity	molecular_function	5	2652	34	22512	0.371999	0.934577	1.24834	TRINITY_DN11824_c0_g1_i1_11;TRINITY_DN14267_c0_g1_i4_2;TRINITY_DN16450_c0_g1_i10_11;TRINITY_DN17344_c0_g1_i1_12;TRINITY_DN25753_c0_g1_i1_6
GO:0004565	beta-galactosidase activity	molecular_function	6	2652	42	22512	0.374019	0.934577	1.21267	TRINITY_DN11117_c0_g1_i6_5;TRINITY_DN13311_c2_g1_i7_9;TRINITY_DN13659_c0_g1_i1_5;TRINITY_DN15162_c0_g1_i2_5;TRINITY_DN22806_c0_g1_i1_5;TRINITY_DN7617_c0_g1_i1_9
GO:0006606	protein import into nucleus	biological_process	8	2652	58	22512	0.374495	0.934577	1.17085	TRINITY_DN15625_c0_g1_i6_9;TRINITY_DN15870_c0_g1_i19_8;TRINITY_DN16180_c1_g1_i1_3;TRINITY_DN16231_c0_g1_i11_1;TRINITY_DN16700_c0_g2_i16_1;TRINITY_DN16844_c0_g1_i12_7;TRINITY_DN16967_c0_g1_i5_7;TRINITY_DN17032_c1_g3_i15_2
GO:0042026	protein refolding	biological_process	7	2652	50	22512	0.374668	0.934577	1.18842	TRINITY_DN13708_c0_g1_i8_1;TRINITY_DN14619_c0_g1_i13_1;TRINITY_DN15257_c0_g1_i21_7;TRINITY_DN15998_c0_g1_i7_7;TRINITY_DN16494_c0_g1_i10_7;TRINITY_DN18053_c0_g1_i1_9;TRINITY_DN8429_c0_g1_i1_7
GO:0000165	MAPK cascade	biological_process	2	2652	11	22512	0.378121	0.934577	1.5434	TRINITY_DN12612_c0_g1_i5_4;TRINITY_DN16440_c3_g1_i1_7
GO:0000427	plastid-encoded plastid RNA polymerase complex	cellular_component	2	2652	11	22512	0.378121	0.934577	1.5434	TRINITY_DN15027_c0_g2_i1_7;TRINITY_DN2708_c0_g1_i1_2
GO:0005978	glycogen biosynthetic process	biological_process	2	2652	11	22512	0.378121	0.934577	1.5434	TRINITY_DN17313_c0_g1_i1_12;TRINITY_DN8028_c0_g1_i1_3
GO:0006559	L-phenylalanine catabolic process	biological_process	2	2652	11	22512	0.378121	0.934577	1.5434	TRINITY_DN11750_c0_g1_i1_12;TRINITY_DN13331_c0_g3_i2_7
GO:0006572	tyrosine catabolic process	biological_process	2	2652	11	22512	0.378121	0.934577	1.5434	TRINITY_DN11750_c0_g1_i1_12;TRINITY_DN13331_c0_g3_i2_7
GO:0008728	GTP diphosphokinase activity	molecular_function	2	2652	11	22512	0.378121	0.934577	1.5434	TRINITY_DN13372_c0_g1_i2_8;TRINITY_DN25455_c0_g1_i1_12
GO:0009831	plant-type cell wall modification involved in multidimensional cell growth	biological_process	2	2652	11	22512	0.378121	0.934577	1.5434	TRINITY_DN18086_c0_g1_i1_9;TRINITY_DN6085_c0_g1_i2_2
GO:0010031	circumnutation	biological_process	2	2652	11	22512	0.378121	0.934577	1.5434	TRINITY_DN13698_c0_g1_i7_10;TRINITY_DN15389_c0_g1_i1_7
GO:0010310	regulation of hydrogen peroxide metabolic process	biological_process	2	2652	11	22512	0.378121	0.934577	1.5434	TRINITY_DN13835_c0_g2_i1_10;TRINITY_DN20995_c0_g1_i1_12
GO:0010333	terpene synthase activity	molecular_function	2	2652	11	22512	0.378121	0.934577	1.5434	TRINITY_DN12163_c0_g1_i5_9;TRINITY_DN14255_c0_g1_i3_2
GO:0045335	phagocytic vesicle	cellular_component	2	2652	11	22512	0.378121	0.934577	1.5434	TRINITY_DN17066_c0_g1_i1_10;TRINITY_DN18871_c0_g1_i1_12
GO:0046688	response to copper ion	biological_process	2	2652	11	22512	0.378121	0.934577	1.5434	TRINITY_DN6726_c0_g1_i1_9;TRINITY_DN8385_c0_g1_i2_1
GO:0047714	galactolipase activity	molecular_function	2	2652	11	22512	0.378121	0.934577	1.5434	TRINITY_DN23139_c0_g1_i1_9;TRINITY_DN9945_c0_g1_i5_1
GO:0080030	methyl indole-3-acetate esterase activity	molecular_function	2	2652	11	22512	0.378121	0.934577	1.5434	TRINITY_DN16200_c0_g1_i5_1;TRINITY_DN16230_c0_g2_i3_12
GO:2000038	regulation of stomatal complex development	biological_process	2	2652	11	22512	0.378121	0.934577	1.5434	TRINITY_DN12180_c0_g1_i3_10;TRINITY_DN14291_c0_g1_i2_11
GO:0004017	adenylate kinase activity	molecular_function	3	2652	19	22512	0.391343	0.957464	1.34032	TRINITY_DN11025_c0_g1_i1_12;TRINITY_DN11127_c0_g1_i2_4;TRINITY_DN13433_c0_g1_i4_3
GO:0010030	positive regulation of seed germination	biological_process	3	2652	19	22512	0.391343	0.957464	1.34032	TRINITY_DN13541_c0_g1_i4_8;TRINITY_DN15455_c0_g1_i12_8;TRINITY_DN15698_c0_g1_i2_11
GO:0010222	stem vascular tissue pattern formation	biological_process	3	2652	19	22512	0.391343	0.957464	1.34032	TRINITY_DN15770_c2_g2_i9_8;TRINITY_DN15913_c4_g2_i15_4;TRINITY_DN24842_c0_g1_i1_2
GO:0034459	ATP-dependent 3'-5' RNA helicase activity	molecular_function	3	2652	19	22512	0.391343	0.957464	1.34032	TRINITY_DN12017_c0_g1_i1_10;TRINITY_DN13316_c0_g1_i1_5;TRINITY_DN14662_c0_g1_i8_4
GO:0052658	inositol-1,4,5-trisphosphate 5-phosphatase activity	molecular_function	3	2652	19	22512	0.391343	0.957464	1.34032	TRINITY_DN11480_c0_g1_i4_9;TRINITY_DN13608_c0_g1_i4_12;TRINITY_DN14689_c0_g1_i40_11
GO:0071470	cellular response to osmotic stress	biological_process	3	2652	19	22512	0.391343	0.957464	1.34032	TRINITY_DN14231_c0_g1_i4_12;TRINITY_DN14741_c0_g2_i2_3;TRINITY_DN15221_c0_g2_i5_10
GO:0055085	transmembrane transport	biological_process	14	2652	108	22512	0.394289	0.957464	1.10039	TRINITY_DN111_c0_g1_i1_11;TRINITY_DN13550_c0_g1_i2_11;TRINITY_DN14216_c0_g1_i12_2;TRINITY_DN15272_c0_g1_i1_11;TRINITY_DN15770_c2_g2_i9_8;TRINITY_DN15913_c4_g2_i15_4;TRINITY_DN20276_c0_g1_i1_9;TRINITY_DN20667_c0_g1_i1_12;TRINITY_DN21920_c0_g1_i1_12;TRINITY_DN24493_c0_g1_i1_5;TRINITY_DN24842_c0_g1_i1_2;TRINITY_DN27891_c0_g1_i1_10;TRINITY_DN6537_c0_g1_i2_12;TRINITY_DN7892_c0_g1_i1_8
GO:0023014	signal transduction by protein phosphorylation	biological_process	7	2652	51	22512	0.394833	0.957464	1.16511	TRINITY_DN12612_c0_g1_i5_4;TRINITY_DN13268_c0_g1_i4_2;TRINITY_DN14648_c0_g1_i12_4;TRINITY_DN14894_c0_g1_i6_9;TRINITY_DN15092_c0_g1_i10_4;TRINITY_DN15555_c0_g1_i7_11;TRINITY_DN16440_c3_g1_i1_7
GO:0004675	transmembrane receptor protein serine/threonine kinase activity	molecular_function	4	2652	27	22512	0.395519	0.957464	1.25758	TRINITY_DN16518_c0_g1_i1_9;TRINITY_DN25336_c0_g1_i1_11;TRINITY_DN5628_c0_g1_i1_7;TRINITY_DN9391_c0_g1_i1_12
GO:0015020	glucuronosyltransferase activity	molecular_function	4	2652	27	22512	0.395519	0.957464	1.25758	TRINITY_DN11709_c0_g3_i1_8;TRINITY_DN11770_c0_g2_i1_4;TRINITY_DN27755_c0_g1_i1_6;TRINITY_DN8936_c0_g1_i1_9
GO:0008422	beta-glucosidase activity	molecular_function	5	2652	35	22512	0.39651	0.957464	1.21267	TRINITY_DN11824_c0_g1_i1_11;TRINITY_DN14267_c0_g1_i4_2;TRINITY_DN16450_c0_g1_i10_11;TRINITY_DN17344_c0_g1_i1_12;TRINITY_DN25753_c0_g1_i1_6
GO:0030176	integral component of endoplasmic reticulum membrane	cellular_component	13	2652	100	22512	0.39707	0.957464	1.10353	TRINITY_DN12126_c0_g1_i3_6;TRINITY_DN12829_c0_g1_i2_7;TRINITY_DN12925_c0_g1_i5_8;TRINITY_DN13271_c0_g1_i1_10;TRINITY_DN13277_c0_g2_i6_2;TRINITY_DN15367_c0_g1_i14_9;TRINITY_DN15947_c0_g2_i4_3;TRINITY_DN16096_c0_g2_i6_11;TRINITY_DN16446_c0_g1_i2_6;TRINITY_DN164_c0_g1_i1_1;TRINITY_DN16617_c0_g1_i13_7;TRINITY_DN3177_c0_g1_i1_3;TRINITY_DN6618_c0_g1_i1_7
GO:0006298	mismatch repair	biological_process	9	2652	68	22512	0.40883	0.957464	1.1235	TRINITY_DN15540_c1_g1_i6_9;TRINITY_DN15610_c0_g1_i8_7;TRINITY_DN15720_c1_g2_i14_9;TRINITY_DN15915_c1_g1_i2_4;TRINITY_DN16065_c0_g2_i13_12;TRINITY_DN16145_c1_g2_i12_3;TRINITY_DN16467_c0_g2_i27_11;TRINITY_DN16490_c3_g1_i19_12;TRINITY_DN16809_c0_g1_i2_6
GO:0034605	cellular response to heat	biological_process	9	2652	68	22512	0.40883	0.957464	1.1235	TRINITY_DN13154_c0_g1_i3_7;TRINITY_DN13420_c0_g1_i2_2;TRINITY_DN13708_c0_g1_i8_1;TRINITY_DN15203_c0_g1_i17_7;TRINITY_DN16298_c0_g1_i8_7;TRINITY_DN16494_c0_g1_i10_7;TRINITY_DN73_c0_g1_i1_6;TRINITY_DN8186_c0_g1_i1_12;TRINITY_DN8429_c0_g1_i1_7
GO:0009658	chloroplast organization	biological_process	24	2652	192	22512	0.410912	0.957464	1.06109	TRINITY_DN13123_c0_g1_i5_9;TRINITY_DN13820_c0_g1_i1_7;TRINITY_DN14619_c0_g1_i13_1;TRINITY_DN14705_c0_g1_i3_5;TRINITY_DN14998_c1_g1_i16_5;TRINITY_DN15027_c0_g2_i1_7;TRINITY_DN15285_c0_g2_i7_4;TRINITY_DN15370_c0_g2_i5_4;TRINITY_DN15431_c0_g1_i8_8;TRINITY_DN15893_c0_g1_i6_5;TRINITY_DN15998_c0_g1_i7_7;TRINITY_DN16255_c0_g2_i21_3;TRINITY_DN16434_c0_g1_i25_6;TRINITY_DN16444_c0_g1_i5_1;TRINITY_DN16491_c…
GO:0045892	negative regulation of transcription, DNA-templated	biological_process	24	2652	192	22512	0.410912	0.957464	1.06109	TRINITY_DN10534_c0_g1_i3_12;TRINITY_DN1308_c0_g1_i1_10;TRINITY_DN13130_c0_g1_i4_6;TRINITY_DN13432_c0_g1_i1_3;TRINITY_DN13487_c0_g1_i1_3;TRINITY_DN13697_c0_g1_i5_5;TRINITY_DN13815_c0_g1_i1_11;TRINITY_DN13846_c0_g1_i2_7;TRINITY_DN14210_c0_g2_i1_9;TRINITY_DN14551_c0_g1_i15_4;TRINITY_DN14947_c0_g1_i2_6;TRINITY_DN15512_c0_g1_i1_4;TRINITY_DN15772_c0_g1_i4_6;TRINITY_DN15930_c0_g1_i7_12;TRINITY_DN16001_c…
GO:0009411	response to UV	biological_process	7	2652	52	22512	0.414996	0.957464	1.14271	TRINITY_DN10432_c0_g1_i1_6;TRINITY_DN11724_c0_g1_i8_7;TRINITY_DN16142_c0_g2_i1_3;TRINITY_DN16290_c0_g1_i7_11;TRINITY_DN16594_c0_g1_i1_1;TRINITY_DN16682_c0_g1_i18_7;TRINITY_DN6771_c0_g1_i1_4
GO:0004650	polygalacturonase activity	molecular_function	6	2652	44	22512	0.418044	0.957464	1.15755	TRINITY_DN10808_c0_g1_i2_9;TRINITY_DN13384_c0_g1_i5_10;TRINITY_DN15349_c0_g1_i7_7;TRINITY_DN17323_c0_g1_i1_7;TRINITY_DN18086_c0_g1_i1_9;TRINITY_DN18491_c0_g1_i1_5
GO:0009833	plant-type primary cell wall biogenesis	biological_process	5	2652	36	22512	0.420926	0.957464	1.17898	TRINITY_DN14885_c0_g1_i18_4;TRINITY_DN16187_c0_g1_i3_10;TRINITY_DN16424_c0_g1_i4_10;TRINITY_DN25772_c0_g1_i1_10;TRINITY_DN2728_c0_g1_i1_1
GO:1902074	response to salt	biological_process	5	2652	36	22512	0.420926	0.957464	1.17898	TRINITY_DN11864_c0_g1_i3_10;TRINITY_DN13067_c0_g1_i3_1;TRINITY_DN13776_c0_g1_i1_3;TRINITY_DN6160_c0_g1_i1_4;TRINITY_DN7301_c0_g1_i3_10
GO:0003841	1-acylglycerol-3-phosphate O-acyltransferase activity	molecular_function	2	2652	12	22512	0.421722	0.957464	1.41478	TRINITY_DN13239_c0_g1_i1_2;TRINITY_DN19199_c0_g1_i1_12
GO:0004617	phosphoglycerate dehydrogenase activity	molecular_function	2	2652	12	22512	0.421722	0.957464	1.41478	TRINITY_DN10552_c0_g1_i1_12;TRINITY_DN25361_c0_g1_i1_11
GO:0005375	copper ion transmembrane transporter activity	molecular_function	2	2652	12	22512	0.421722	0.957464	1.41478	TRINITY_DN16330_c1_g1_i3_2;TRINITY_DN16330_c1_g2_i1_2
GO:0008378	galactosyltransferase activity	molecular_function	2	2652	12	22512	0.421722	0.957464	1.41478	TRINITY_DN20075_c0_g1_i1_4;TRINITY_DN2588_c0_g1_i1_5
GO:0009044	xylan 1,4-beta-xylosidase activity	molecular_function	2	2652	12	22512	0.421722	0.957464	1.41478	TRINITY_DN21711_c0_g1_i1_12;TRINITY_DN26247_c0_g1_i1_10
GO:0009526	plastid envelope	cellular_component	2	2652	12	22512	0.421722	0.957464	1.41478	TRINITY_DN14216_c0_g1_i12_2;TRINITY_DN17333_c0_g1_i1_6
GO:0010093	specification of floral organ identity	biological_process	2	2652	12	22512	0.421722	0.957464	1.41478	TRINITY_DN10607_c0_g1_i1_11;TRINITY_DN14122_c0_g1_i1_12
GO:0010205	photoinhibition	biological_process	2	2652	12	22512	0.421722	0.957464	1.41478	TRINITY_DN13641_c0_g1_i2_6;TRINITY_DN17802_c0_g1_i1_4
GO:0010405	arabinogalactan protein metabolic process	biological_process	2	2652	12	22512	0.421722	0.957464	1.41478	TRINITY_DN16907_c0_g2_i3_2;TRINITY_DN24581_c0_g1_i1_4
GO:0010929	positive regulation of auxin mediated signaling pathway	biological_process	2	2652	12	22512	0.421722	0.957464	1.41478	TRINITY_DN27161_c0_g1_i1_9;TRINITY_DN8496_c0_g1_i1_7
GO:0016407	acetyltransferase activity	molecular_function	2	2652	12	22512	0.421722	0.957464	1.41478	TRINITY_DN14203_c0_g1_i9_5;TRINITY_DN15094_c0_g1_i19_2
GO:0016584	nucleosome positioning	biological_process	2	2652	12	22512	0.421722	0.957464	1.41478	TRINITY_DN15633_c0_g1_i1_7;TRINITY_DN15633_c0_g2_i1_7
GO:0018258	protein O-linked glycosylation via hydroxyproline	biological_process	2	2652	12	22512	0.421722	0.957464	1.41478	TRINITY_DN16907_c0_g2_i3_2;TRINITY_DN24581_c0_g1_i1_4
GO:0019200	carbohydrate kinase activity	molecular_function	2	2652	12	22512	0.421722	0.957464	1.41478	TRINITY_DN10770_c0_g1_i2_2;TRINITY_DN1599_c0_g1_i2_5
GO:0019915	lipid storage	biological_process	2	2652	12	22512	0.421722	0.957464	1.41478	TRINITY_DN15082_c0_g1_i1_4;TRINITY_DN52_c0_g1_i2_5
GO:0043495	protein membrane anchor	molecular_function	2	2652	12	22512	0.421722	0.957464	1.41478	TRINITY_DN11724_c0_g1_i2_4;TRINITY_DN2615_c0_g1_i2_8
GO:0044209	AMP salvage	biological_process	2	2652	12	22512	0.421722	0.957464	1.41478	TRINITY_DN14807_c0_g1_i5_12;TRINITY_DN15431_c0_g1_i7_10
GO:0044255	cellular lipid metabolic process	biological_process	2	2652	12	22512	0.421722	0.957464	1.41478	TRINITY_DN13496_c0_g1_i6_8;TRINITY_DN14763_c0_g1_i1_2
GO:0046556	alpha-L-arabinofuranosidase activity	molecular_function	2	2652	12	22512	0.421722	0.957464	1.41478	TRINITY_DN21711_c0_g1_i1_12;TRINITY_DN26247_c0_g1_i1_10
GO:0046621	negative regulation of organ growth	biological_process	2	2652	12	22512	0.421722	0.957464	1.41478	TRINITY_DN12735_c0_g1_i3_9;TRINITY_DN24064_c0_g1_i1_9
GO:1990714	hydroxyproline O-galactosyltransferase activity	molecular_function	2	2652	12	22512	0.421722	0.957464	1.41478	TRINITY_DN16907_c0_g2_i3_2;TRINITY_DN24581_c0_g1_i1_4
GO:0016887	ATPase activity	molecular_function	38	2652	310	22512	0.422592	0.957464	1.04055	TRINITY_DN10432_c0_g1_i1_6;TRINITY_DN10962_c0_g1_i2_10;TRINITY_DN12122_c0_g2_i1_7;TRINITY_DN13240_c0_g1_i1_4;TRINITY_DN13708_c0_g1_i8_1;TRINITY_DN14940_c0_g1_i3_10;TRINITY_DN15540_c1_g1_i6_9;TRINITY_DN15583_c0_g2_i1_1;TRINITY_DN15610_c0_g1_i8_7;TRINITY_DN15633_c0_g1_i1_7;TRINITY_DN15633_c0_g2_i1_7;TRINITY_DN15720_c1_g2_i14_9;TRINITY_DN15915_c1_g1_i2_4;TRINITY_DN16040_c0_g1_i19_12;TRINITY_DN16054_…
GO:0010105	negative regulation of ethylene-activated signaling pathway	biological_process	4	2652	28	22512	0.423355	0.957464	1.21267	TRINITY_DN15924_c0_g1_i5_1;TRINITY_DN19177_c0_g1_i1_6;TRINITY_DN19221_c0_g1_i1_2;TRINITY_DN27372_c0_g1_i1_4
GO:0004473	malate dehydrogenase (decarboxylating) (NADP+) activity	molecular_function	3	2652	20	22512	0.424554	0.957464	1.2733	TRINITY_DN15823_c0_g1_i25_5;TRINITY_DN16071_c0_g1_i2_10;TRINITY_DN16337_c0_g1_i1_12
GO:0006097	glyoxylate cycle	biological_process	3	2652	20	22512	0.424554	0.957464	1.2733	TRINITY_DN12738_c0_g1_i8_10;TRINITY_DN13572_c0_g1_i3_5;TRINITY_DN16263_c0_g2_i5_10
GO:0008375	acetylglucosaminyltransferase activity	molecular_function	3	2652	20	22512	0.424554	0.957464	1.2733	TRINITY_DN11709_c0_g3_i1_8;TRINITY_DN27755_c0_g1_i1_6;TRINITY_DN8936_c0_g1_i1_9
GO:0010223	secondary shoot formation	biological_process	3	2652	20	22512	0.424554	0.957464	1.2733	TRINITY_DN13815_c0_g1_i1_11;TRINITY_DN15355_c0_g1_i13_7;TRINITY_DN6065_c0_g1_i1_2
GO:0010315	auxin efflux	biological_process	3	2652	20	22512	0.424554	0.957464	1.2733	TRINITY_DN13476_c0_g1_i1_7;TRINITY_DN19790_c0_g1_i1_1;TRINITY_DN22770_c0_g1_i1_6
GO:0010344	seed oilbody biogenesis	biological_process	3	2652	20	22512	0.424554	0.957464	1.2733	TRINITY_DN12783_c0_g1_i11_11;TRINITY_DN13321_c0_g1_i5_3;TRINITY_DN14235_c0_g1_i5_6
GO:0015299	solute:proton antiporter activity	molecular_function	3	2652	20	22512	0.424554	0.957464	1.2733	TRINITY_DN11109_c0_g1_i1_1;TRINITY_DN15847_c1_g3_i1_6;TRINITY_DN2213_c0_g1_i1_9
GO:0043069	negative regulation of programmed cell death	biological_process	3	2652	20	22512	0.424554	0.957464	1.2733	TRINITY_DN11612_c0_g1_i2_5;TRINITY_DN13071_c0_g1_i5_12;TRINITY_DN16361_c0_g3_i4_1
GO:0051260	protein homooligomerization	biological_process	3	2652	20	22512	0.424554	0.957464	1.2733	TRINITY_DN11392_c0_g2_i1_11;TRINITY_DN17938_c0_g1_i1_6;TRINITY_DN26733_c0_g1_i1_9
GO:0071230	cellular response to amino acid stimulus	biological_process	3	2652	20	22512	0.424554	0.957464	1.2733	TRINITY_DN14221_c1_g1_i5_7;TRINITY_DN16506_c0_g1_i3_11;TRINITY_DN6669_c0_g1_i1_3
GO:0000209	protein polyubiquitination	biological_process	8	2652	61	22512	0.430596	0.957464	1.11327	TRINITY_DN15167_c0_g1_i16_9;TRINITY_DN15428_c0_g1_i6_3;TRINITY_DN15902_c2_g1_i19_1;TRINITY_DN16471_c0_g3_i1_6;TRINITY_DN16564_c0_g1_i6_2;TRINITY_DN16679_c2_g1_i12_1;TRINITY_DN23492_c0_g1_i1_10;TRINITY_DN478_c0_g1_i1_11
GO:0016032	viral process	biological_process	8	2652	61	22512	0.430596	0.957464	1.11327	TRINITY_DN10534_c0_g1_i3_12;TRINITY_DN13130_c0_g1_i4_6;TRINITY_DN13432_c0_g1_i1_3;TRINITY_DN14947_c0_g1_i2_6;TRINITY_DN15431_c0_g1_i7_10;TRINITY_DN16611_c0_g9_i1_6;TRINITY_DN23431_c0_g1_i1_5;TRINITY_DN27260_c0_g1_i1_9
GO:0000079	regulation of cyclin-dependent protein serine/threonine kinase activity	biological_process	7	2652	53	22512	0.435104	0.957464	1.12115	TRINITY_DN10271_c0_g1_i3_7;TRINITY_DN11201_c0_g1_i1_6;TRINITY_DN11900_c0_g1_i4_6;TRINITY_DN16303_c0_g1_i8_6;TRINITY_DN16420_c1_g2_i16_11;TRINITY_DN19312_c0_g1_i1_7;TRINITY_DN5491_c0_g1_i1_6
GO:0007131	reciprocal meiotic recombination	biological_process	10	2652	78	22512	0.438891	0.957464	1.08829	TRINITY_DN10327_c0_g1_i1_6;TRINITY_DN15540_c1_g1_i6_9;TRINITY_DN15610_c0_g1_i8_7;TRINITY_DN15720_c1_g2_i14_9;TRINITY_DN15915_c1_g1_i2_4;TRINITY_DN16065_c0_g2_i13_12;TRINITY_DN16145_c1_g2_i12_3;TRINITY_DN16467_c0_g2_i27_11;TRINITY_DN16490_c3_g1_i19_12;TRINITY_DN16809_c0_g1_i2_6
GO:0043622	cortical microtubule organization	biological_process	6	2652	45	22512	0.439935	0.957464	1.13183	TRINITY_DN12367_c0_g1_i1_1;TRINITY_DN15943_c0_g1_i1_9;TRINITY_DN16029_c0_g2_i14_12;TRINITY_DN16148_c0_g1_i6_6;TRINITY_DN3342_c0_g1_i1_5;TRINITY_DN4739_c0_g1_i1_6
GO:0046658	anchored component of plasma membrane	cellular_component	21	2652	170	22512	0.443279	0.957464	1.0486	TRINITY_DN10290_c0_g1_i1_6;TRINITY_DN10547_c0_g1_i1_8;TRINITY_DN13335_c0_g1_i3_4;TRINITY_DN13515_c0_g1_i9_8;TRINITY_DN13535_c0_g1_i3_11;TRINITY_DN14477_c0_g1_i1_9;TRINITY_DN15066_c0_g1_i8_10;TRINITY_DN15077_c0_g1_i2_4;TRINITY_DN15543_c0_g1_i5_10;TRINITY_DN16105_c0_g2_i6_7;TRINITY_DN16154_c0_g1_i1_8;TRINITY_DN20149_c0_g1_i1_5;TRINITY_DN20554_c0_g1_i1_5;TRINITY_DN20949_c0_g1_i1_11;TRINITY_DN21016_c…
GO:0048366	leaf development	biological_process	15	2652	120	22512	0.444826	0.957464	1.06109	TRINITY_DN11674_c0_g1_i3_9;TRINITY_DN13050_c0_g1_i3_8;TRINITY_DN13484_c0_g1_i1_4;TRINITY_DN13843_c0_g1_i4_6;TRINITY_DN15100_c0_g1_i1_9;TRINITY_DN16323_c0_g1_i2_11;TRINITY_DN17701_c0_g1_i1_7;TRINITY_DN18774_c0_g1_i1_1;TRINITY_DN2211_c0_g1_i1_10;TRINITY_DN22352_c0_g1_i1_9;TRINITY_DN23301_c0_g1_i1_8;TRINITY_DN26095_c0_g1_i1_10;TRINITY_DN360_c0_g1_i1_7;TRINITY_DN4870_c0_g1_i1_4;TRINITY_DN5474_c0_g1_i…
GO:0006629	lipid metabolic process	biological_process	12	2652	95	22512	0.444906	0.957464	1.07226	TRINITY_DN13900_c0_g1_i5_8;TRINITY_DN14352_c0_g1_i1_4;TRINITY_DN14715_c0_g1_i12_2;TRINITY_DN14835_c0_g1_i5_9;TRINITY_DN14906_c0_g1_i18_3;TRINITY_DN15676_c0_g1_i3_10;TRINITY_DN15898_c0_g1_i3_7;TRINITY_DN18339_c0_g1_i1_5;TRINITY_DN20949_c0_g1_i1_11;TRINITY_DN22572_c0_g1_i1_5;TRINITY_DN29168_c0_g1_i1_10;TRINITY_DN5708_c0_g1_i1_5
GO:0010025	wax biosynthetic process	biological_process	5	2652	37	22512	0.445158	0.957464	1.14712	TRINITY_DN10155_c0_g1_i2_6;TRINITY_DN12829_c0_g1_i2_7;TRINITY_DN22259_c0_g1_i1_10;TRINITY_DN26316_c0_g1_i1_8;TRINITY_DN26534_c0_g1_i1_12
GO:0006508	proteolysis	biological_process	17	2652	137	22512	0.448609	0.957464	1.05334	TRINITY_DN11816_c0_g1_i1_10;TRINITY_DN12180_c0_g1_i3_10;TRINITY_DN13641_c0_g1_i2_6;TRINITY_DN14291_c0_g1_i2_11;TRINITY_DN14722_c0_g1_i1_1;TRINITY_DN14835_c0_g1_i5_9;TRINITY_DN14970_c0_g1_i5_12;TRINITY_DN15066_c0_g1_i8_10;TRINITY_DN15138_c0_g1_i3_8;TRINITY_DN16105_c0_g2_i6_7;TRINITY_DN16822_c0_g1_i1_10;TRINITY_DN17802_c0_g1_i1_4;TRINITY_DN22723_c0_g1_i1_1;TRINITY_DN24901_c0_g1_i1_12;TRINITY_DN2494…
GO:0008284	positive regulation of cell proliferation	biological_process	8	2652	62	22512	0.449224	0.957464	1.09531	TRINITY_DN11201_c0_g1_i1_6;TRINITY_DN14913_c0_g1_i1_7;TRINITY_DN16303_c0_g1_i8_6;TRINITY_DN16420_c1_g2_i16_11;TRINITY_DN19312_c0_g1_i1_7;TRINITY_DN25897_c0_g1_i1_6;TRINITY_DN28397_c0_g1_i1_7;TRINITY_DN5491_c0_g1_i1_6
GO:0002183	cytoplasmic translational initiation	biological_process	4	2652	29	22512	0.450859	0.957464	1.17085	TRINITY_DN12387_c0_g2_i1_7;TRINITY_DN12493_c0_g3_i1_10;TRINITY_DN12566_c0_g1_i2_1;TRINITY_DN6636_c0_g1_i2_11
GO:0009686	gibberellin biosynthetic process	biological_process	4	2652	29	22512	0.450859	0.957464	1.17085	TRINITY_DN12167_c0_g1_i3_6;TRINITY_DN15766_c0_g1_i5_12;TRINITY_DN16423_c0_g1_i3_2;TRINITY_DN26095_c0_g1_i1_10
GO:0051787	misfolded protein binding	molecular_function	4	2652	29	22512	0.450859	0.957464	1.17085	TRINITY_DN13708_c0_g1_i8_1;TRINITY_DN16494_c0_g1_i10_7;TRINITY_DN23492_c0_g1_i1_10;TRINITY_DN8429_c0_g1_i1_7
GO:0005509	calcium ion binding	molecular_function	38	2652	314	22512	0.455609	0.957464	1.02729	TRINITY_DN10163_c0_g1_i1_1;TRINITY_DN11134_c0_g1_i1_3;TRINITY_DN11400_c0_g1_i1_1;TRINITY_DN11460_c0_g1_i2_12;TRINITY_DN11816_c0_g1_i4_8;TRINITY_DN12029_c0_g1_i1_8;TRINITY_DN12774_c0_g1_i7_8;TRINITY_DN13196_c0_g1_i8_2;TRINITY_DN13266_c0_g1_i1_5;TRINITY_DN13433_c0_g2_i10_5;TRINITY_DN13601_c0_g1_i2_2;TRINITY_DN14405_c0_g1_i4_6;TRINITY_DN14578_c0_g1_i5_4;TRINITY_DN14679_c0_g1_i6_12;TRINITY_DN14693_c0…
GO:0006102	isocitrate metabolic process	biological_process	3	2652	21	22512	0.457109	0.957464	1.21267	TRINITY_DN12738_c0_g1_i8_10;TRINITY_DN13572_c0_g1_i3_5;TRINITY_DN16263_c0_g2_i5_10
GO:0008361	regulation of cell size	biological_process	3	2652	21	22512	0.457109	0.957464	1.21267	TRINITY_DN13432_c0_g1_i1_3;TRINITY_DN14947_c0_g1_i2_6;TRINITY_DN15732_c0_g1_i1_9
GO:0009698	phenylpropanoid metabolic process	biological_process	3	2652	21	22512	0.457109	0.957464	1.21267	TRINITY_DN13314_c0_g1_i4_10;TRINITY_DN13989_c0_g1_i3_10;TRINITY_DN14227_c0_g1_i1_6
GO:0009938	negative regulation of gibberellic acid mediated signaling pathway	biological_process	3	2652	21	22512	0.457109	0.957464	1.21267	TRINITY_DN16686_c0_g1_i10_7;TRINITY_DN443_c0_g2_i1_11;TRINITY_DN9577_c0_g1_i3_7
GO:0042732	D-xylose metabolic process	biological_process	3	2652	21	22512	0.457109	0.957464	1.21267	TRINITY_DN12566_c0_g2_i1_3;TRINITY_DN13062_c0_g1_i1_4;TRINITY_DN966_c0_g1_i1_11
GO:0090332	stomatal closure	biological_process	3	2652	21	22512	0.457109	0.957464	1.21267	TRINITY_DN15852_c0_g1_i16_3;TRINITY_DN16096_c0_g1_i15_1;TRINITY_DN16363_c0_g2_i8_6
GO:0003682	chromatin binding	molecular_function	17	2652	138	22512	0.461074	0.957464	1.04571	TRINITY_DN10866_c0_g1_i3_7;TRINITY_DN11426_c0_g1_i2_4;TRINITY_DN11724_c0_g1_i8_7;TRINITY_DN14046_c0_g1_i5_9;TRINITY_DN15660_c1_g2_i3_9;TRINITY_DN15736_c0_g2_i2_10;TRINITY_DN15896_c0_g2_i12_3;TRINITY_DN15962_c0_g1_i9_5;TRINITY_DN16142_c0_g2_i1_3;TRINITY_DN16290_c0_g1_i7_11;TRINITY_DN16397_c0_g1_i15_10;TRINITY_DN16594_c0_g1_i1_1;TRINITY_DN16667_c1_g1_i8_1;TRINITY_DN16682_c0_g1_i18_7;TRINITY_DN724_c…
GO:0009753	response to jasmonic acid	biological_process	17	2652	138	22512	0.461074	0.957464	1.04571	TRINITY_DN12191_c0_g1_i2_5;TRINITY_DN13050_c0_g1_i3_8;TRINITY_DN13432_c0_g1_i1_3;TRINITY_DN13959_c0_g1_i1_7;TRINITY_DN14655_c0_g1_i3_7;TRINITY_DN14947_c0_g1_i2_6;TRINITY_DN15888_c0_g2_i1_2;TRINITY_DN23066_c0_g1_i1_11;TRINITY_DN23459_c0_g1_i1_2;TRINITY_DN4116_c0_g1_i1_10;TRINITY_DN4638_c0_g1_i1_6;TRINITY_DN7039_c0_g1_i1_6;TRINITY_DN7869_c0_g1_i2_8;TRINITY_DN8496_c0_g1_i1_7;TRINITY_DN8618_c0_g1_i1_…
GO:0055114	oxidation-reduction process	biological_process	17	2652	138	22512	0.461074	0.957464	1.04571	TRINITY_DN10633_c0_g1_i2_1;TRINITY_DN11005_c0_g1_i3_10;TRINITY_DN12774_c0_g1_i7_8;TRINITY_DN13762_c0_g1_i2_12;TRINITY_DN13835_c0_g2_i1_10;TRINITY_DN14154_c0_g1_i5_9;TRINITY_DN14654_c0_g1_i1_3;TRINITY_DN14894_c0_g1_i5_11;TRINITY_DN15628_c3_g4_i5_4;TRINITY_DN15828_c0_g1_i1_1;TRINITY_DN18502_c0_g1_i1_4;TRINITY_DN20920_c0_g1_i1_9;TRINITY_DN23407_c0_g1_i1_8;TRINITY_DN23437_c0_g1_i1_6;TRINITY_DN6056_c0…
GO:0004185	serine-type carboxypeptidase activity	molecular_function	6	2652	46	22512	0.461662	0.957464	1.10722	TRINITY_DN14509_c0_g1_i3_7;TRINITY_DN15290_c0_g1_i1_6;TRINITY_DN16239_c0_g2_i4_11;TRINITY_DN16781_c0_g1_i1_1;TRINITY_DN28448_c0_g1_i1_6;TRINITY_DN6127_c0_g1_i3_12
GO:0009630	gravitropism	biological_process	6	2652	46	22512	0.461662	0.957464	1.10722	TRINITY_DN15234_c0_g2_i9_9;TRINITY_DN15234_c0_g6_i2_9;TRINITY_DN27271_c0_g1_i1_1;TRINITY_DN4026_c0_g1_i1_8;TRINITY_DN522_c0_g1_i1_4;TRINITY_DN7920_c0_g1_i1_7
GO:0019722	calcium-mediated signaling	biological_process	6	2652	46	22512	0.461662	0.957464	1.10722	TRINITY_DN11460_c0_g1_i2_12;TRINITY_DN11816_c0_g1_i4_8;TRINITY_DN14221_c1_g1_i5_7;TRINITY_DN16506_c0_g1_i3_11;TRINITY_DN23923_c0_g1_i1_10;TRINITY_DN6669_c0_g1_i1_3
GO:0004559	alpha-mannosidase activity	molecular_function	2	2652	13	22512	0.463684	0.957464	1.30595	TRINITY_DN16782_c0_g1_i1_11;TRINITY_DN17504_c0_g1_i1_2
GO:0005247	voltage-gated chloride channel activity	molecular_function	2	2652	13	22512	0.463684	0.957464	1.30595	TRINITY_DN23077_c0_g1_i1_1;TRINITY_DN3755_c0_g1_i1_11
GO:0006825	copper ion transport	biological_process	2	2652	13	22512	0.463684	0.957464	1.30595	TRINITY_DN16330_c1_g1_i3_2;TRINITY_DN6726_c0_g1_i1_9
GO:0006833	water transport	biological_process	2	2652	13	22512	0.463684	0.957464	1.30595	TRINITY_DN24315_c0_g1_i1_2;TRINITY_DN5474_c0_g1_i1_5
GO:0007155	cell adhesion	biological_process	2	2652	13	22512	0.463684	0.957464	1.30595	TRINITY_DN14925_c0_g1_i15_1;TRINITY_DN25925_c0_g1_i1_9
GO:0009678	hydrogen-translocating pyrophosphatase activity	molecular_function	2	2652	13	22512	0.463684	0.957464	1.30595	TRINITY_DN12427_c0_g1_i6_4;TRINITY_DN15912_c1_g2_i5_12
GO:0016682	oxidoreductase activity, acting on diphenols and related substances as donors, oxygen as acceptor	molecular_function	2	2652	13	22512	0.463684	0.957464	1.30595	TRINITY_DN14669_c0_g1_i3_7;TRINITY_DN8252_c0_g1_i1_2
GO:0042761	very long-chain fatty acid biosynthetic process	biological_process	2	2652	13	22512	0.463684	0.957464	1.30595	TRINITY_DN19185_c0_g1_i1_11;TRINITY_DN3177_c0_g1_i1_3
GO:0043044	ATP-dependent chromatin remodeling	biological_process	2	2652	13	22512	0.463684	0.957464	1.30595	TRINITY_DN15633_c0_g1_i1_7;TRINITY_DN15633_c0_g2_i1_7
GO:0048317	seed morphogenesis	biological_process	2	2652	13	22512	0.463684	0.957464	1.30595	TRINITY_DN12771_c0_g1_i4_2;TRINITY_DN14160_c0_g1_i4_7
GO:0051289	protein homotetramerization	biological_process	2	2652	13	22512	0.463684	0.957464	1.30595	TRINITY_DN2472_c0_g1_i1_9;TRINITY_DN26647_c0_g1_i1_8
GO:0051781	positive regulation of cell division	biological_process	2	2652	13	22512	0.463684	0.957464	1.30595	TRINITY_DN15009_c0_g1_i4_2;TRINITY_DN16583_c0_g1_i1_7
GO:0055088	lipid homeostasis	biological_process	2	2652	13	22512	0.463684	0.957464	1.30595	TRINITY_DN11674_c0_g1_i3_9;TRINITY_DN15223_c0_g1_i2_12
GO:0080151	positive regulation of salicylic acid mediated signaling pathway	biological_process	2	2652	13	22512	0.463684	0.957464	1.30595	TRINITY_DN15840_c0_g3_i7_5;TRINITY_DN7039_c0_g1_i1_6
GO:0120091	jasmonic acid hydrolase	molecular_function	2	2652	13	22512	0.463684	0.957464	1.30595	TRINITY_DN13406_c0_g1_i2_1;TRINITY_DN2650_c0_g1_i2_12
GO:0000024	maltose biosynthetic process	biological_process	1	2652	5	22512	0.465682	0.957464	1.69774	TRINITY_DN12109_c0_g1_i1_12
GO:0003865	3-oxo-5-alpha-steroid 4-dehydrogenase activity	molecular_function	1	2652	5	22512	0.465682	0.957464	1.69774	TRINITY_DN23437_c0_g1_i1_6
GO:0003941	L-serine ammonia-lyase activity	molecular_function	1	2652	5	22512	0.465682	0.957464	1.69774	TRINITY_DN26647_c0_g1_i1_8
GO:0003994	aconitate hydratase activity	molecular_function	1	2652	5	22512	0.465682	0.957464	1.69774	TRINITY_DN16263_c0_g2_i5_10
GO:0004001	adenosine kinase activity	molecular_function	1	2652	5	22512	0.465682	0.957464	1.69774	TRINITY_DN15431_c0_g1_i7_10
GO:0004072	aspartate kinase activity	molecular_function	1	2652	5	22512	0.465682	0.957464	1.69774	TRINITY_DN8064_c0_g1_i1_11
GO:0004459	L-lactate dehydrogenase activity	molecular_function	1	2652	5	22512	0.465682	0.957464	1.69774	TRINITY_DN7726_c0_g1_i1_7
GO:0004557	alpha-galactosidase activity	molecular_function	1	2652	5	22512	0.465682	0.957464	1.69774	TRINITY_DN11890_c0_g1_i2_6
GO:0004665	prephenate dehydrogenase (NADP+) activity	molecular_function	1	2652	5	22512	0.465682	0.957464	1.69774	TRINITY_DN14695_c0_g1_i1_9
GO:0004733	pyridoxamine-phosphate oxidase activity	molecular_function	1	2652	5	22512	0.465682	0.957464	1.69774	TRINITY_DN8313_c0_g1_i2_4
GO:0004742	dihydrolipoyllysine-residue acetyltransferase activity	molecular_function	1	2652	5	22512	0.465682	0.957464	1.69774	TRINITY_DN16906_c0_g1_i1_1
GO:0004827	proline-tRNA ligase activity	molecular_function	1	2652	5	22512	0.465682	0.957464	1.69774	TRINITY_DN15813_c0_g1_i16_4
GO:0004839	ubiquitin activating enzyme activity	molecular_function	1	2652	5	22512	0.465682	0.957464	1.69774	TRINITY_DN16088_c0_g1_i14_7
GO:0005432	calcium:sodium antiporter activity	molecular_function	1	2652	5	22512	0.465682	0.957464	1.69774	TRINITY_DN15014_c0_g1_i7_3
GO:0005534	galactose binding	molecular_function	1	2652	5	22512	0.465682	0.957464	1.69774	TRINITY_DN5614_c0_g1_i2_2
GO:0005753	mitochondrial proton-transporting ATP synthase complex	cellular_component	1	2652	5	22512	0.465682	0.957464	1.69774	TRINITY_DN7929_c0_g1_i2_11
GO:0006210	thymine catabolic process	biological_process	1	2652	5	22512	0.465682	0.957464	1.69774	TRINITY_DN12073_c0_g1_i1_4
GO:0006433	prolyl-tRNA aminoacylation	biological_process	1	2652	5	22512	0.465682	0.957464	1.69774	TRINITY_DN15813_c0_g1_i16_4
GO:0006567	threonine catabolic process	biological_process	1	2652	5	22512	0.465682	0.957464	1.69774	TRINITY_DN26647_c0_g1_i1_8
GO:0006573	valine metabolic process	biological_process	1	2652	5	22512	0.465682	0.957464	1.69774	TRINITY_DN12073_c0_g1_i1_4
GO:0006741	NADP biosynthetic process	biological_process	1	2652	5	22512	0.465682	0.957464	1.69774	TRINITY_DN12723_c0_g1_i4_9
GO:0008184	glycogen phosphorylase activity	molecular_function	1	2652	5	22512	0.465682	0.957464	1.69774	TRINITY_DN4682_c0_g1_i1_9
GO:0008395	steroid hydroxylase activity	molecular_function	1	2652	5	22512	0.465682	0.957464	1.69774	TRINITY_DN12359_c0_g2_i1_2
GO:0008977	prephenate dehydrogenase (NAD+) activity	molecular_function	1	2652	5	22512	0.465682	0.957464	1.69774	TRINITY_DN14695_c0_g1_i1_9
GO:0009061	anaerobic respiration	biological_process	1	2652	5	22512	0.465682	0.957464	1.69774	TRINITY_DN9020_c0_g1_i3_11
GO:0009443	pyridoxal 5'-phosphate salvage	biological_process	1	2652	5	22512	0.465682	0.957464	1.69774	TRINITY_DN8313_c0_g1_i2_4
GO:0009531	secondary cell wall	cellular_component	1	2652	5	22512	0.465682	0.957464	1.69774	TRINITY_DN18865_c0_g1_i1_12
GO:0009533	chloroplast stromal thylakoid	cellular_component	1	2652	5	22512	0.465682	0.957464	1.69774	TRINITY_DN23077_c0_g1_i1_1
GO:0009697	salicylic acid biosynthetic process	biological_process	1	2652	5	22512	0.465682	0.957464	1.69774	TRINITY_DN20995_c0_g1_i1_12
GO:0010083	regulation of vegetative meristem growth	biological_process	1	2652	5	22512	0.465682	0.957464	1.69774	TRINITY_DN21548_c0_g1_i1_1
GO:0010158	abaxial cell fate specification	biological_process	1	2652	5	22512	0.465682	0.957464	1.69774	TRINITY_DN26908_c0_g1_i1_9
GO:0010188	response to microbial phytotoxin	biological_process	1	2652	5	22512	0.465682	0.957464	1.69774	TRINITY_DN20995_c0_g1_i1_12
GO:0010482	regulation of epidermal cell division	biological_process	1	2652	5	22512	0.465682	0.957464	1.69774	TRINITY_DN15425_c0_g1_i2_1
GO:0010973	positive regulation of division septum assembly	biological_process	1	2652	5	22512	0.465682	0.957464	1.69774	TRINITY_DN12565_c0_g1_i3_5
GO:0015228	coenzyme A transmembrane transporter activity	molecular_function	1	2652	5	22512	0.465682	0.957464	1.69774	TRINITY_DN12717_c0_g1_i1_8
GO:0015970	guanosine tetraphosphate biosynthetic process	biological_process	1	2652	5	22512	0.465682	0.957464	1.69774	TRINITY_DN13372_c0_g1_i2_8
GO:0016531	copper chaperone activity	molecular_function	1	2652	5	22512	0.465682	0.957464	1.69774	TRINITY_DN16330_c1_g2_i1_2
GO:0016784	3-mercaptopyruvate sulfurtransferase activity	molecular_function	1	2652	5	22512	0.465682	0.957464	1.69774	TRINITY_DN14167_c0_g1_i5_8
GO:0016871	cycloartenol synthase activity	molecular_function	1	2652	5	22512	0.465682	0.957464	1.69774	TRINITY_DN2058_c0_g1_i1_5
GO:0016972	thiol oxidase activity	molecular_function	1	2652	5	22512	0.465682	0.957464	1.69774	TRINITY_DN14783_c0_g1_i6_10
GO:0017176	phosphatidylinositol N-acetylglucosaminyltransferase activity	molecular_function	1	2652	5	22512	0.465682	0.957464	1.69774	TRINITY_DN9942_c0_g1_i2_1
GO:0019367	fatty acid elongation, saturated fatty acid	biological_process	1	2652	5	22512	0.465682	0.957464	1.69774	TRINITY_DN3177_c0_g1_i1_3
GO:0022841	potassium ion leak channel activity	molecular_function	1	2652	5	22512	0.465682	0.957464	1.69774	TRINITY_DN21804_c0_g1_i1_11
GO:0031293	membrane protein intracellular domain proteolysis	biological_process	1	2652	5	22512	0.465682	0.957464	1.69774	TRINITY_DN6618_c0_g1_i1_7
GO:0031357	integral component of chloroplast inner membrane	cellular_component	1	2652	5	22512	0.465682	0.957464	1.69774	TRINITY_DN6306_c0_g1_i2_6
GO:0031538	negative regulation of anthocyanin metabolic process	biological_process	1	2652	5	22512	0.465682	0.957464	1.69774	TRINITY_DN14913_c0_g1_i1_7
GO:0033730	arogenate dehydrogenase (NADP+) activity	molecular_function	1	2652	5	22512	0.465682	0.957464	1.69774	TRINITY_DN14695_c0_g1_i1_9
GO:0034614	cellular response to reactive oxygen species	biological_process	1	2652	5	22512	0.465682	0.957464	1.69774	TRINITY_DN14906_c0_g1_i18_3
GO:0034625	fatty acid elongation, monounsaturated fatty acid	biological_process	1	2652	5	22512	0.465682	0.957464	1.69774	TRINITY_DN3177_c0_g1_i1_3
GO:0034626	fatty acid elongation, polyunsaturated fatty acid	biological_process	1	2652	5	22512	0.465682	0.957464	1.69774	TRINITY_DN3177_c0_g1_i1_3
GO:0035619	root hair tip	cellular_component	1	2652	5	22512	0.465682	0.957464	1.69774	TRINITY_DN16583_c2_g5_i3_12
GO:0042391	regulation of membrane potential	biological_process	1	2652	5	22512	0.465682	0.957464	1.69774	TRINITY_DN12409_c0_g1_i1_4
GO:0042764	ascospore-type prospore	cellular_component	1	2652	5	22512	0.465682	0.957464	1.69774	TRINITY_DN2515_c0_g1_i1_8
GO:0042853	L-alanine catabolic process	biological_process	1	2652	5	22512	0.465682	0.957464	1.69774	TRINITY_DN16476_c0_g1_i7_2
GO:0042868	antisense RNA metabolic process	biological_process	1	2652	5	22512	0.465682	0.957464	1.69774	TRINITY_DN15772_c0_g1_i4_6
GO:0043157	response to cation stress	biological_process	1	2652	5	22512	0.465682	0.957464	1.69774	TRINITY_DN14783_c0_g1_i6_10
GO:0043682	copper-transporting ATPase activity	molecular_function	1	2652	5	22512	0.465682	0.957464	1.69774	TRINITY_DN16330_c1_g2_i1_2
GO:0046488	phosphatidylinositol metabolic process	biological_process	1	2652	5	22512	0.465682	0.957464	1.69774	TRINITY_DN20931_c0_g1_i1_2
GO:0046509	1,2-diacylglycerol 3-beta-galactosyltransferase activity	molecular_function	1	2652	5	22512	0.465682	0.957464	1.69774	TRINITY_DN13537_c0_g1_i4_8
GO:0046527	glucosyltransferase activity	molecular_function	1	2652	5	22512	0.465682	0.957464	1.69774	TRINITY_DN23979_c0_g1_i1_6
GO:0048575	short-day photoperiodism, flowering	biological_process	1	2652	5	22512	0.465682	0.957464	1.69774	TRINITY_DN26095_c0_g1_i1_10
GO:0048639	positive regulation of developmental growth	biological_process	1	2652	5	22512	0.465682	0.957464	1.69774	TRINITY_DN14079_c0_g1_i34_5
GO:0051170	import into nucleus	biological_process	1	2652	5	22512	0.465682	0.957464	1.69774	TRINITY_DN7296_c0_g2_i1_2
GO:0052542	defense response by callose deposition	biological_process	1	2652	5	22512	0.465682	0.957464	1.69774	TRINITY_DN14102_c0_g2_i1_12
GO:0055074	calcium ion homeostasis	biological_process	1	2652	5	22512	0.465682	0.957464	1.69774	TRINITY_DN15014_c0_g1_i7_3
GO:0071275	cellular response to aluminum ion	biological_process	1	2652	5	22512	0.465682	0.957464	1.69774	TRINITY_DN15152_c0_g1_i6_8
GO:0071289	cellular response to nickel ion	biological_process	1	2652	5	22512	0.465682	0.957464	1.69774	TRINITY_DN29067_c0_g1_i1_7
GO:0102250	linear malto-oligosaccharide phosphorylase activity	molecular_function	1	2652	5	22512	0.465682	0.957464	1.69774	TRINITY_DN4682_c0_g1_i1_9
GO:0102499	SHG alpha-glucan phosphorylase activity	molecular_function	1	2652	5	22512	0.465682	0.957464	1.69774	TRINITY_DN4682_c0_g1_i1_9
GO:0102721	ubiquinol:oxygen oxidoreductase activity	molecular_function	1	2652	5	22512	0.465682	0.957464	1.69774	TRINITY_DN23610_c0_g1_i1_7
GO:1901333	positive regulation of lateral root development	biological_process	1	2652	5	22512	0.465682	0.957464	1.69774	TRINITY_DN25205_c0_g1_i1_11
GO:1903507	negative regulation of nucleic acid-templated transcription	biological_process	1	2652	5	22512	0.465682	0.957464	1.69774	TRINITY_DN16686_c0_g1_i10_7
GO:1903942	positive regulation of respiratory gaseous exchange	biological_process	1	2652	5	22512	0.465682	0.957464	1.69774	TRINITY_DN14079_c0_g1_i34_5
GO:1905392	plant organ morphogenesis	biological_process	1	2652	5	22512	0.465682	0.957464	1.69774	TRINITY_DN26908_c0_g1_i1_9
GO:1990559	mitochondrial coenzyme A transmembrane transport	biological_process	1	2652	5	22512	0.465682	0.957464	1.69774	TRINITY_DN12717_c0_g1_i1_8
GO:2000121	regulation of removal of superoxide radicals	biological_process	1	2652	5	22512	0.465682	0.957464	1.69774	TRINITY_DN12802_c0_g1_i1_2
GO:0042538	hyperosmotic salinity response	biological_process	8	2652	63	22512	0.467749	0.959831	1.07793	TRINITY_DN12400_c0_g1_i1_8;TRINITY_DN12423_c0_g1_i1_6;TRINITY_DN14885_c0_g1_i18_4;TRINITY_DN15816_c1_g1_i1_11;TRINITY_DN16782_c0_g1_i1_11;TRINITY_DN17746_c0_g1_i1_3;TRINITY_DN443_c0_g2_i1_11;TRINITY_DN4638_c0_g1_i1_6
GO:0000781	chromosome, telomeric region	cellular_component	5	2652	38	22512	0.469128	0.959831	1.11693	TRINITY_DN15660_c1_g2_i3_9;TRINITY_DN15896_c0_g2_i12_3;TRINITY_DN15962_c0_g1_i9_5;TRINITY_DN16397_c0_g1_i15_10;TRINITY_DN16667_c1_g1_i8_1
GO:0004427	inorganic diphosphatase activity	molecular_function	5	2652	38	22512	0.469128	0.959831	1.11693	TRINITY_DN15116_c0_g1_i6_9;TRINITY_DN15529_c0_g1_i18_4;TRINITY_DN15839_c0_g2_i1_10;TRINITY_DN15912_c1_g2_i5_12;TRINITY_DN16106_c0_g1_i5_10
GO:0007088	regulation of mitotic nuclear division	biological_process	5	2652	38	22512	0.469128	0.959831	1.11693	TRINITY_DN11201_c0_g1_i1_6;TRINITY_DN16303_c0_g1_i8_6;TRINITY_DN16420_c1_g2_i16_11;TRINITY_DN19312_c0_g1_i1_7;TRINITY_DN5491_c0_g1_i1_6
GO:0009631	cold acclimation	biological_process	5	2652	38	22512	0.469128	0.959831	1.11693	TRINITY_DN10043_c0_g1_i1_9;TRINITY_DN1148_c0_g1_i2_9;TRINITY_DN12612_c0_g1_i5_4;TRINITY_DN16440_c3_g1_i1_7;TRINITY_DN6306_c0_g1_i2_6
GO:0005768	endosome	cellular_component	46	2652	384	22512	0.475406	0.96793	1.01687	TRINITY_DN10482_c0_g1_i1_5;TRINITY_DN11524_c0_g1_i1_10;TRINITY_DN12195_c0_g1_i6_10;TRINITY_DN12237_c0_g1_i3_12;TRINITY_DN12289_c0_g1_i2_4;TRINITY_DN12524_c0_g1_i8_4;TRINITY_DN12612_c0_g1_i5_4;TRINITY_DN12726_c0_g1_i1_12;TRINITY_DN13343_c0_g1_i22_12;TRINITY_DN13431_c0_g1_i8_5;TRINITY_DN14079_c0_g1_i34_5;TRINITY_DN14236_c0_g1_i4_5;TRINITY_DN14345_c0_g1_i4_1;TRINITY_DN14385_c0_g1_i8_12;TRINITY_DN148…
GO:0005777	peroxisome	cellular_component	30	2652	249	22512	0.47701	0.96793	1.02273	TRINITY_DN11550_c0_g1_i2_9;TRINITY_DN11703_c0_g1_i2_3;TRINITY_DN12183_c0_g1_i2_1;TRINITY_DN12774_c0_g1_i7_8;TRINITY_DN12872_c0_g1_i6_5;TRINITY_DN13901_c0_g1_i2_8;TRINITY_DN14063_c0_g2_i1_9;TRINITY_DN14192_c0_g2_i2_12;TRINITY_DN14496_c0_g1_i7_4;TRINITY_DN14504_c0_g1_i1_1;TRINITY_DN14611_c0_g1_i8_8;TRINITY_DN14628_c0_g1_i7_8;TRINITY_DN14888_c0_g1_i30_3;TRINITY_DN14936_c0_g1_i12_11;TRINITY_DN15070_c…
GO:0001077	proximal promoter DNA-binding transcription activator activity, RNA polymerase II-specific	molecular_function	4	2652	30	22512	0.477924	0.96793	1.13183	TRINITY_DN14870_c0_g1_i6_11;TRINITY_DN15152_c0_g1_i6_8;TRINITY_DN16238_c0_g2_i29_6;TRINITY_DN3655_c0_g1_i1_4
GO:0005262	calcium channel activity	molecular_function	4	2652	30	22512	0.477924	0.96793	1.13183	TRINITY_DN14221_c1_g1_i5_7;TRINITY_DN16506_c0_g1_i3_11;TRINITY_DN17343_c0_g1_i1_12;TRINITY_DN6669_c0_g1_i1_3
GO:0006002	fructose 6-phosphate metabolic process	biological_process	4	2652	30	22512	0.477924	0.96793	1.13183	TRINITY_DN13506_c0_g1_i1_3;TRINITY_DN13534_c0_g1_i4_2;TRINITY_DN14149_c0_g1_i3_10;TRINITY_DN16891_c0_g3_i1_7
GO:0006730	one-carbon metabolic process	biological_process	4	2652	30	22512	0.477924	0.96793	1.13183	TRINITY_DN14197_c0_g2_i1_11;TRINITY_DN15923_c0_g1_i7_5;TRINITY_DN16939_c0_g1_i6_2;TRINITY_DN6797_c0_g1_i1_7
GO:0034620	cellular response to unfolded protein	biological_process	4	2652	30	22512	0.477924	0.96793	1.13183	TRINITY_DN13708_c0_g1_i8_1;TRINITY_DN16494_c0_g1_i10_7;TRINITY_DN6618_c0_g1_i1_7;TRINITY_DN8429_c0_g1_i1_7
GO:0042644	chloroplast nucleoid	cellular_component	4	2652	30	22512	0.477924	0.96793	1.13183	TRINITY_DN1308_c0_g1_i1_10;TRINITY_DN13820_c0_g1_i1_7;TRINITY_DN15027_c0_g2_i1_7;TRINITY_DN2708_c0_g1_i1_2
GO:0042802	identical protein binding	molecular_function	29	2652	241	22512	0.481225	0.96793	1.02146	TRINITY_DN10432_c0_g1_i1_6;TRINITY_DN10823_c0_g1_i1_1;TRINITY_DN11550_c0_g1_i2_9;TRINITY_DN11724_c0_g1_i8_7;TRINITY_DN12409_c0_g1_i1_4;TRINITY_DN12746_c0_g1_i4_5;TRINITY_DN12872_c0_g1_i6_5;TRINITY_DN13835_c0_g2_i1_10;TRINITY_DN14611_c0_g1_i8_8;TRINITY_DN15670_c0_g2_i1_8;TRINITY_DN15754_c0_g1_i18_3;TRINITY_DN16117_c0_g1_i27_7;TRINITY_DN16117_c0_g2_i2_7;TRINITY_DN16142_c0_g2_i1_3;TRINITY_DN16290_c0…
GO:0009926	auxin polar transport	biological_process	6	2652	47	22512	0.483168	0.96793	1.08366	TRINITY_DN13476_c0_g1_i1_7;TRINITY_DN15355_c0_g1_i13_7;TRINITY_DN15732_c0_g1_i1_9;TRINITY_DN19790_c0_g1_i1_1;TRINITY_DN22770_c0_g1_i1_6;TRINITY_DN27583_c0_g1_i1_10
GO:0010286	heat acclimation	biological_process	6	2652	47	22512	0.483168	0.96793	1.08366	TRINITY_DN10415_c0_g1_i1_7;TRINITY_DN14041_c0_g1_i7_3;TRINITY_DN14277_c0_g1_i9_7;TRINITY_DN17568_c0_g1_i1_9;TRINITY_DN5189_c0_g1_i1_11;TRINITY_DN6102_c0_g1_i1_8
GO:0004499	N,N-dimethylaniline monooxygenase activity	molecular_function	3	2652	22	22512	0.488853	0.96793	1.15755	TRINITY_DN15514_c0_g3_i4_11;TRINITY_DN2820_c0_g1_i1_9;TRINITY_DN7263_c0_g1_i2_11
GO:0006465	signal peptide processing	biological_process	3	2652	22	22512	0.488853	0.96793	1.15755	TRINITY_DN14970_c0_g1_i5_12;TRINITY_DN15138_c0_g1_i3_8;TRINITY_DN15464_c0_g1_i1_2
GO:0008948	oxaloacetate decarboxylase activity	molecular_function	3	2652	22	22512	0.488853	0.96793	1.15755	TRINITY_DN15823_c0_g1_i25_5;TRINITY_DN16071_c0_g1_i2_10;TRINITY_DN16337_c0_g1_i1_12
GO:0009615	response to virus	biological_process	3	2652	22	22512	0.488853	0.96793	1.15755	TRINITY_DN12191_c0_g1_i2_5;TRINITY_DN15822_c0_g1_i1_9;TRINITY_DN4621_c0_g1_i1_4
GO:0031969	chloroplast membrane	cellular_component	27	2652	225	22512	0.490083	0.96793	1.01864	TRINITY_DN10619_c0_g1_i2_7;TRINITY_DN12209_c0_g1_i1_12;TRINITY_DN12512_c0_g1_i1_3;TRINITY_DN13537_c0_g1_i4_8;TRINITY_DN14216_c0_g1_i12_2;TRINITY_DN14690_c0_g1_i7_4;TRINITY_DN14825_c0_g1_i1_10;TRINITY_DN15101_c0_g1_i6_11;TRINITY_DN15331_c1_g2_i2_11;TRINITY_DN15506_c0_g1_i1_2;TRINITY_DN156_c0_g2_i1_6;TRINITY_DN15709_c0_g1_i2_10;TRINITY_DN16132_c0_g1_i1_4;TRINITY_DN16161_c0_g2_i10_10;TRINITY_DN16262…
GO:0006749	glutathione metabolic process	biological_process	5	2652	39	22512	0.492763	0.96793	1.08829	TRINITY_DN10732_c0_g1_i3_2;TRINITY_DN11897_c0_g1_i1_10;TRINITY_DN13901_c0_g1_i2_8;TRINITY_DN15110_c0_g1_i1_10;TRINITY_DN21866_c0_g1_i1_9
GO:0016760	cellulose synthase (UDP-forming) activity	molecular_function	5	2652	39	22512	0.492763	0.96793	1.08829	TRINITY_DN14885_c0_g1_i18_4;TRINITY_DN16187_c0_g1_i3_10;TRINITY_DN16424_c0_g1_i4_10;TRINITY_DN25772_c0_g1_i1_10;TRINITY_DN2728_c0_g1_i1_1
GO:0043424	protein histidine kinase binding	molecular_function	5	2652	39	22512	0.492763	0.96793	1.08829	TRINITY_DN12739_c0_g1_i1_4;TRINITY_DN13432_c0_g1_i1_3;TRINITY_DN14947_c0_g1_i2_6;TRINITY_DN15305_c0_g1_i1_7;TRINITY_DN6808_c0_g1_i3_9
GO:0042752	regulation of circadian rhythm	biological_process	7	2652	56	22512	0.494624	0.96793	1.06109	TRINITY_DN12309_c0_g1_i2_8;TRINITY_DN13050_c0_g1_i3_8;TRINITY_DN13218_c0_g1_i11_3;TRINITY_DN13835_c0_g2_i1_10;TRINITY_DN13959_c0_g1_i1_7;TRINITY_DN7470_c0_g1_i1_4;TRINITY_DN8815_c0_g1_i3_6
GO:0019901	protein kinase binding	molecular_function	11	2652	90	22512	0.496637	0.96793	1.03751	TRINITY_DN10271_c0_g1_i3_7;TRINITY_DN11201_c0_g1_i1_6;TRINITY_DN11900_c0_g1_i4_6;TRINITY_DN15305_c0_g1_i1_7;TRINITY_DN15351_c0_g1_i7_5;TRINITY_DN16303_c0_g1_i8_6;TRINITY_DN16420_c1_g2_i16_11;TRINITY_DN19312_c0_g1_i1_7;TRINITY_DN3511_c0_g1_i1_2;TRINITY_DN5491_c0_g1_i1_6;TRINITY_DN9189_c0_g1_i1_1
GO:0050661	NADP binding	molecular_function	13	2652	107	22512	0.49729	0.96793	1.03134	TRINITY_DN13901_c0_g1_i2_8;TRINITY_DN14197_c0_g2_i1_11;TRINITY_DN15262_c0_g2_i1_3;TRINITY_DN15359_c0_g1_i7_3;TRINITY_DN15514_c0_g3_i4_11;TRINITY_DN15577_c0_g2_i1_8;TRINITY_DN16131_c0_g2_i1_7;TRINITY_DN16153_c0_g1_i2_1;TRINITY_DN164_c0_g1_i1_1;TRINITY_DN16608_c0_g1_i3_7;TRINITY_DN2820_c0_g1_i1_9;TRINITY_DN7263_c0_g1_i2_11;TRINITY_DN8064_c0_g1_i1_11
GO:0000347	THO complex	cellular_component	2	2652	14	22512	0.503788	0.96793	1.21267	TRINITY_DN15657_c0_g1_i15_12;TRINITY_DN15657_c0_g2_i1_12
GO:0004743	pyruvate kinase activity	molecular_function	2	2652	14	22512	0.503788	0.96793	1.21267	TRINITY_DN15827_c0_g1_i1_7;TRINITY_DN16631_c0_g1_i1_4
GO:0004749	ribose phosphate diphosphokinase activity	molecular_function	2	2652	14	22512	0.503788	0.96793	1.21267	TRINITY_DN15126_c0_g1_i1_10;TRINITY_DN15381_c0_g2_i3_12
GO:0006164	purine nucleotide biosynthetic process	biological_process	2	2652	14	22512	0.503788	0.96793	1.21267	TRINITY_DN15126_c0_g1_i1_10;TRINITY_DN15381_c0_g2_i3_12
GO:0006826	iron ion transport	biological_process	2	2652	14	22512	0.503788	0.96793	1.21267	TRINITY_DN12543_c0_g1_i8_6;TRINITY_DN14284_c0_g1_i8_6
GO:0007166	cell surface receptor signaling pathway	biological_process	2	2652	14	22512	0.503788	0.96793	1.21267	TRINITY_DN13164_c0_g1_i10_7;TRINITY_DN14933_c0_g1_i2_2
GO:0007568	aging	biological_process	2	2652	14	22512	0.503788	0.96793	1.21267	TRINITY_DN12394_c0_g1_i4_11;TRINITY_DN9395_c0_g1_i1_9
GO:0009165	nucleotide biosynthetic process	biological_process	2	2652	14	22512	0.503788	0.96793	1.21267	TRINITY_DN15126_c0_g1_i1_10;TRINITY_DN15381_c0_g2_i3_12
GO:0009956	radial pattern formation	biological_process	2	2652	14	22512	0.503788	0.96793	1.21267	TRINITY_DN15782_c0_g1_i1_6;TRINITY_DN26908_c0_g1_i1_9
GO:0010117	photoprotection	biological_process	2	2652	14	22512	0.503788	0.96793	1.21267	TRINITY_DN13835_c0_g2_i1_10;TRINITY_DN6230_c0_g1_i1_6
GO:0010449	root meristem growth	biological_process	2	2652	14	22512	0.503788	0.96793	1.21267	TRINITY_DN12612_c0_g1_i5_4;TRINITY_DN16440_c3_g1_i1_7
GO:0030955	potassium ion binding	molecular_function	2	2652	14	22512	0.503788	0.96793	1.21267	TRINITY_DN15827_c0_g1_i1_7;TRINITY_DN16631_c0_g1_i1_4
GO:0031491	nucleosome binding	molecular_function	2	2652	14	22512	0.503788	0.96793	1.21267	TRINITY_DN15633_c0_g1_i1_7;TRINITY_DN15633_c0_g2_i1_7
GO:0048574	long-day photoperiodism, flowering	biological_process	2	2652	14	22512	0.503788	0.96793	1.21267	TRINITY_DN6664_c0_g1_i1_2;TRINITY_DN7470_c0_g1_i1_4
GO:0051117	ATPase binding	molecular_function	2	2652	14	22512	0.503788	0.96793	1.21267	TRINITY_DN12427_c0_g1_i6_4;TRINITY_DN7475_c0_g1_i1_3
GO:0052033	pathogen-associated molecular pattern dependent induction by symbiont of host innate immune response	biological_process	2	2652	14	22512	0.503788	0.96793	1.21267	TRINITY_DN14097_c0_g1_i3_6;TRINITY_DN16032_c0_g1_i8_12
GO:0052746	inositol phosphorylation	biological_process	2	2652	14	22512	0.503788	0.96793	1.21267	TRINITY_DN15786_c0_g1_i3_11;TRINITY_DN7072_c0_g1_i1_3
GO:1902066	regulation of cell wall pectin metabolic process	biological_process	2	2652	14	22512	0.503788	0.96793	1.21267	TRINITY_DN14175_c0_g1_i1_3;TRINITY_DN24290_c0_g1_i1_9
GO:1902584	positive regulation of response to water deprivation	biological_process	2	2652	14	22512	0.503788	0.96793	1.21267	TRINITY_DN21169_c0_g1_i1_10;TRINITY_DN52_c0_g1_i2_5
GO:0009809	lignin biosynthetic process	biological_process	8	2652	65	22512	0.504348	0.96793	1.04476	TRINITY_DN10210_c0_g1_i1_5;TRINITY_DN12895_c0_g1_i1_12;TRINITY_DN21572_c0_g1_i1_10;TRINITY_DN27769_c0_g1_i1_2;TRINITY_DN3690_c0_g1_i1_4;TRINITY_DN6004_c0_g1_i1_4;TRINITY_DN6192_c0_g1_i1_4;TRINITY_DN9439_c0_g1_i2_12
GO:0000122	negative regulation of transcription by RNA polymerase II	biological_process	6	2652	48	22512	0.504399	0.96793	1.06109	TRINITY_DN19538_c0_g1_i1_1;TRINITY_DN20995_c0_g1_i1_12;TRINITY_DN24983_c0_g1_i1_3;TRINITY_DN3129_c0_g1_i1_2;TRINITY_DN3655_c0_g1_i1_4;TRINITY_DN5707_c0_g1_i1_4
GO:0005085	guanyl-nucleotide exchange factor activity	molecular_function	6	2652	48	22512	0.504399	0.96793	1.06109	TRINITY_DN11724_c0_g1_i8_7;TRINITY_DN14654_c0_g1_i11_8;TRINITY_DN16142_c0_g2_i1_3;TRINITY_DN16290_c0_g1_i7_11;TRINITY_DN16594_c0_g1_i1_1;TRINITY_DN16682_c0_g1_i18_7
GO:0009742	brassinosteroid mediated signaling pathway	biological_process	9	2652	74	22512	0.512832	0.96793	1.03241	TRINITY_DN14462_c0_g1_i1_9;TRINITY_DN14659_c0_g1_i4_6;TRINITY_DN15429_c0_g1_i1_12;TRINITY_DN15514_c0_g3_i4_11;TRINITY_DN15911_c0_g2_i3_12;TRINITY_DN16515_c0_g1_i6_2;TRINITY_DN16515_c0_g4_i1_2;TRINITY_DN29168_c0_g1_i1_10;TRINITY_DN7039_c0_g1_i1_6
GO:0010114	response to red light	biological_process	5	2652	40	22512	0.515996	0.96793	1.06109	TRINITY_DN11976_c0_g1_i1_6;TRINITY_DN13835_c0_g2_i1_10;TRINITY_DN529_c0_g1_i1_12;TRINITY_DN6759_c0_g1_i1_5;TRINITY_DN8815_c0_g1_i3_6
GO:0016559	peroxisome fission	biological_process	3	2652	23	22512	0.519659	0.96793	1.10722	TRINITY_DN11550_c0_g1_i2_9;TRINITY_DN13931_c0_g1_i1_11;TRINITY_DN14063_c0_g2_i1_9
GO:0006633	fatty acid biosynthetic process	biological_process	11	2652	92	22512	0.527214	0.96793	1.01495	TRINITY_DN10043_c0_g1_i1_9;TRINITY_DN11106_c0_g1_i3_2;TRINITY_DN14203_c0_g1_i9_5;TRINITY_DN15094_c0_g1_i19_2;TRINITY_DN16388_c1_g4_i4_6;TRINITY_DN16539_c1_g1_i3_7;TRINITY_DN23683_c0_g1_i1_9;TRINITY_DN26534_c0_g1_i1_12;TRINITY_DN4983_c0_g1_i1_12;TRINITY_DN9036_c0_g2_i1_5;TRINITY_DN9796_c0_g1_i2_9
GO:0000254	C-4 methylsterol oxidase activity	molecular_function	1	2652	6	22512	0.52864	0.96793	1.41478	TRINITY_DN3832_c0_g1_i1_4
GO:0000306	extrinsic component of vacuolar membrane	cellular_component	1	2652	6	22512	0.52864	0.96793	1.41478	TRINITY_DN18709_c0_g1_i1_12
GO:0000774	adenyl-nucleotide exchange factor activity	molecular_function	1	2652	6	22512	0.52864	0.96793	1.41478	TRINITY_DN16749_c0_g1_i1_2
GO:0001676	long-chain fatty acid metabolic process	biological_process	1	2652	6	22512	0.52864	0.96793	1.41478	TRINITY_DN15223_c0_g1_i2_12
GO:0004048	anthranilate phosphoribosyltransferase activity	molecular_function	1	2652	6	22512	0.52864	0.96793	1.41478	TRINITY_DN10741_c0_g1_i1_6
GO:0004416	hydroxyacylglutathione hydrolase activity	molecular_function	1	2652	6	22512	0.52864	0.96793	1.41478	TRINITY_DN16414_c3_g2_i14_12
GO:0004930	G protein-coupled receptor activity	molecular_function	1	2652	6	22512	0.52864	0.96793	1.41478	TRINITY_DN19126_c0_g1_i1_7
GO:0005933	cellular bud	cellular_component	1	2652	6	22512	0.52864	0.96793	1.41478	TRINITY_DN13059_c0_g1_i4_2
GO:0006591	ornithine metabolic process	biological_process	1	2652	6	22512	0.52864	0.96793	1.41478	TRINITY_DN14982_c0_g1_i2_2
GO:0006650	glycerophospholipid metabolic process	biological_process	1	2652	6	22512	0.52864	0.96793	1.41478	TRINITY_DN13178_c0_g2_i1_12
GO:0006696	ergosterol biosynthetic process	biological_process	1	2652	6	22512	0.52864	0.96793	1.41478	TRINITY_DN25010_c0_g1_i1_11
GO:0006828	manganese ion transport	biological_process	1	2652	6	22512	0.52864	0.96793	1.41478	TRINITY_DN11600_c0_g1_i4_7
GO:0006839	mitochondrial transport	biological_process	1	2652	6	22512	0.52864	0.96793	1.41478	TRINITY_DN11518_c0_g1_i3_2
GO:0007143	female meiotic nuclear division	biological_process	1	2652	6	22512	0.52864	0.96793	1.41478	TRINITY_DN24127_c0_g1_i1_9
GO:0008081	phosphoric diester hydrolase activity	molecular_function	1	2652	6	22512	0.52864	0.96793	1.41478	TRINITY_DN20949_c0_g1_i1_11
GO:0008453	alanine-glyoxylate transaminase activity	molecular_function	1	2652	6	22512	0.52864	0.96793	1.41478	TRINITY_DN16688_c0_g1_i1_9
GO:0008568	microtubule-severing ATPase activity	molecular_function	1	2652	6	22512	0.52864	0.96793	1.41478	TRINITY_DN3342_c0_g1_i1_5
GO:0009824	AMP dimethylallyltransferase activity	molecular_function	1	2652	6	22512	0.52864	0.96793	1.41478	TRINITY_DN26019_c0_g1_i1_9
GO:0009916	alternative oxidase activity	molecular_function	1	2652	6	22512	0.52864	0.96793	1.41478	TRINITY_DN23610_c0_g1_i1_7
GO:0009930	longitudinal side of cell surface	cellular_component	1	2652	6	22512	0.52864	0.96793	1.41478	TRINITY_DN13535_c0_g1_i3_11
GO:0009969	xyloglucan biosynthetic process	biological_process	1	2652	6	22512	0.52864	0.96793	1.41478	TRINITY_DN16119_c0_g1_i1_3
GO:0010265	SCF complex assembly	biological_process	1	2652	6	22512	0.52864	0.96793	1.41478	TRINITY_DN8217_c0_g1_i1_4
GO:0010288	response to lead ion	biological_process	1	2652	6	22512	0.52864	0.96793	1.41478	TRINITY_DN8715_c0_g1_i1_12
GO:0010375	stomatal complex patterning	biological_process	1	2652	6	22512	0.52864	0.96793	1.41478	TRINITY_DN15529_c0_g1_i3_7
GO:0010436	carotenoid dioxygenase activity	molecular_function	1	2652	6	22512	0.52864	0.96793	1.41478	TRINITY_DN6065_c0_g1_i1_2
GO:0010483	pollen tube reception	biological_process	1	2652	6	22512	0.52864	0.96793	1.41478	TRINITY_DN13277_c0_g2_i6_2
GO:0010541	acropetal auxin transport	biological_process	1	2652	6	22512	0.52864	0.96793	1.41478	TRINITY_DN15732_c0_g1_i1_9
GO:0015204	urea transmembrane transporter activity	molecular_function	1	2652	6	22512	0.52864	0.96793	1.41478	TRINITY_DN24315_c0_g1_i1_2
GO:0015969	guanosine tetraphosphate metabolic process	biological_process	1	2652	6	22512	0.52864	0.96793	1.41478	TRINITY_DN25455_c0_g1_i1_12
GO:0016121	carotene catabolic process	biological_process	1	2652	6	22512	0.52864	0.96793	1.41478	TRINITY_DN6065_c0_g1_i1_2
GO:0016881	acid-amino acid ligase activity	molecular_function	1	2652	6	22512	0.52864	0.96793	1.41478	TRINITY_DN24260_c0_g1_i1_9
GO:0019674	NAD metabolic process	biological_process	1	2652	6	22512	0.52864	0.96793	1.41478	TRINITY_DN12723_c0_g1_i4_9
GO:0031227	intrinsic component of endoplasmic reticulum membrane	cellular_component	1	2652	6	22512	0.52864	0.96793	1.41478	TRINITY_DN7168_c0_g1_i3_11
GO:0031304	intrinsic component of mitochondrial inner membrane	cellular_component	1	2652	6	22512	0.52864	0.96793	1.41478	TRINITY_DN14099_c0_g1_i1_4
GO:0031464	Cul4A-RING E3 ubiquitin ligase complex	cellular_component	1	2652	6	22512	0.52864	0.96793	1.41478	TRINITY_DN10772_c0_g1_i3_2
GO:0031957	very long-chain fatty acid-CoA ligase activity	molecular_function	1	2652	6	22512	0.52864	0.96793	1.41478	TRINITY_DN15510_c0_g2_i1_12
GO:0032940	secretion by cell	biological_process	1	2652	6	22512	0.52864	0.96793	1.41478	TRINITY_DN15822_c0_g1_i1_9
GO:0032995	regulation of fungal-type cell wall biogenesis	biological_process	1	2652	6	22512	0.52864	0.96793	1.41478	TRINITY_DN14709_c0_g1_i14_12
GO:0033591	response to L-ascorbic acid	biological_process	1	2652	6	22512	0.52864	0.96793	1.41478	TRINITY_DN19286_c0_g1_i1_9
GO:0034389	lipid droplet organization	biological_process	1	2652	6	22512	0.52864	0.96793	1.41478	TRINITY_DN52_c0_g1_i2_5
GO:0036524	protein deglycase activity	molecular_function	1	2652	6	22512	0.52864	0.96793	1.41478	TRINITY_DN16255_c0_g2_i21_3
GO:0036529	protein deglycation, glyoxal removal	biological_process	1	2652	6	22512	0.52864	0.96793	1.41478	TRINITY_DN16255_c0_g2_i21_3
GO:0043388	positive regulation of DNA binding	biological_process	1	2652	6	22512	0.52864	0.96793	1.41478	TRINITY_DN18072_c0_g1_i1_9
GO:0044390	ubiquitin-like protein conjugating enzyme binding	molecular_function	1	2652	6	22512	0.52864	0.96793	1.41478	TRINITY_DN5654_c0_g1_i2_7
GO:0045488	pectin metabolic process	biological_process	1	2652	6	22512	0.52864	0.96793	1.41478	TRINITY_DN14079_c0_g1_i34_5
GO:0045604	regulation of epidermal cell differentiation	biological_process	1	2652	6	22512	0.52864	0.96793	1.41478	TRINITY_DN9300_c0_g1_i1_4
GO:0046473	phosphatidic acid metabolic process	biological_process	1	2652	6	22512	0.52864	0.96793	1.41478	TRINITY_DN11134_c0_g1_i1_3
GO:0046524	sucrose-phosphate synthase activity	molecular_function	1	2652	6	22512	0.52864	0.96793	1.41478	TRINITY_DN13518_c0_g1_i2_9
GO:0047501	(+)-neomenthol dehydrogenase activity	molecular_function	1	2652	6	22512	0.52864	0.96793	1.41478	TRINITY_DN11005_c0_g1_i3_10
GO:0047893	flavonol 3-O-glucosyltransferase activity	molecular_function	1	2652	6	22512	0.52864	0.96793	1.41478	TRINITY_DN7172_c0_g1_i1_6
GO:0048531	beta-1,3-galactosyltransferase activity	molecular_function	1	2652	6	22512	0.52864	0.96793	1.41478	TRINITY_DN13393_c0_g1_i2_7
GO:0051555	flavonol biosynthetic process	biological_process	1	2652	6	22512	0.52864	0.96793	1.41478	TRINITY_DN7172_c0_g1_i1_6
GO:0051592	response to calcium ion	biological_process	1	2652	6	22512	0.52864	0.96793	1.41478	TRINITY_DN28549_c0_g1_i1_2
GO:0052381	tRNA dimethylallyltransferase activity	molecular_function	1	2652	6	22512	0.52864	0.96793	1.41478	TRINITY_DN26019_c0_g1_i1_9
GO:0052739	phosphatidylserine 1-acylhydrolase activity	molecular_function	1	2652	6	22512	0.52864	0.96793	1.41478	TRINITY_DN2487_c0_g1_i1_10
GO:0052740	1-acyl-2-lysophosphatidylserine acylhydrolase activity	molecular_function	1	2652	6	22512	0.52864	0.96793	1.41478	TRINITY_DN2487_c0_g1_i1_10
GO:0055038	recycling endosome membrane	cellular_component	1	2652	6	22512	0.52864	0.96793	1.41478	TRINITY_DN15997_c0_g1_i3_10
GO:0061635	regulation of protein complex stability	biological_process	1	2652	6	22512	0.52864	0.96793	1.41478	TRINITY_DN23492_c0_g1_i1_10
GO:0071368	cellular response to cytokinin stimulus	biological_process	1	2652	6	22512	0.52864	0.96793	1.41478	TRINITY_DN12566_c0_g2_i1_3
GO:0080046	quercetin 4'-O-glucosyltransferase activity	molecular_function	1	2652	6	22512	0.52864	0.96793	1.41478	TRINITY_DN23979_c0_g1_i1_6
GO:0080187	floral organ senescence	biological_process	1	2652	6	22512	0.52864	0.96793	1.41478	TRINITY_DN7039_c0_g1_i1_6
GO:0090691	formation of plant organ boundary	biological_process	1	2652	6	22512	0.52864	0.96793	1.41478	TRINITY_DN15732_c0_g1_i1_9
GO:0098789	pre-mRNA cleavage required for polyadenylation	biological_process	1	2652	6	22512	0.52864	0.96793	1.41478	TRINITY_DN15772_c0_g1_i4_6
GO:0106046	guanine deglycation, glyoxal removal	biological_process	1	2652	6	22512	0.52864	0.96793	1.41478	TRINITY_DN16255_c0_g2_i21_3
GO:1905177	tracheary element differentiation	biological_process	1	2652	6	22512	0.52864	0.96793	1.41478	TRINITY_DN15282_c0_g2_i2_2
GO:1905393	plant organ formation	biological_process	1	2652	6	22512	0.52864	0.96793	1.41478	TRINITY_DN13815_c0_g1_i1_11
GO:1990575	mitochondrial L-ornithine transmembrane transport	biological_process	1	2652	6	22512	0.52864	0.96793	1.41478	TRINITY_DN11518_c0_g1_i3_2
GO:2000114	regulation of establishment of cell polarity	biological_process	1	2652	6	22512	0.52864	0.96793	1.41478	TRINITY_DN11711_c0_g1_i3_12
GO:0032482	Rab protein signal transduction	biological_process	9	2652	75	22512	0.529683	0.96793	1.01864	TRINITY_DN10482_c0_g1_i1_5;TRINITY_DN12289_c0_g1_i2_4;TRINITY_DN12565_c0_g1_i3_5;TRINITY_DN14438_c0_g1_i2_3;TRINITY_DN14622_c0_g2_i2_2;TRINITY_DN14661_c0_g1_i2_3;TRINITY_DN15543_c0_g1_i2_6;TRINITY_DN21452_c0_g1_i1_12;TRINITY_DN5944_c0_g1_i1_3
GO:0010252	auxin homeostasis	biological_process	7	2652	58	22512	0.533206	0.96793	1.0245	TRINITY_DN13476_c0_g1_i1_7;TRINITY_DN14342_c0_g1_i8_2;TRINITY_DN14515_c0_g1_i2_4;TRINITY_DN16433_c0_g1_i1_9;TRINITY_DN19003_c0_g1_i1_10;TRINITY_DN19790_c0_g1_i1_1;TRINITY_DN22770_c0_g1_i1_6
GO:0009739	response to gibberellin	biological_process	10	2652	84	22512	0.536271	0.96793	1.01056	TRINITY_DN11966_c0_g1_i2_6;TRINITY_DN12658_c0_g1_i2_6;TRINITY_DN13322_c0_g1_i1_2;TRINITY_DN13959_c0_g1_i1_7;TRINITY_DN20107_c0_g1_i1_9;TRINITY_DN20735_c0_g1_i1_1;TRINITY_DN26095_c0_g1_i1_10;TRINITY_DN5152_c0_g1_i1_5;TRINITY_DN7869_c0_g1_i2_8;TRINITY_DN9577_c0_g1_i3_7
GO:0016567	protein ubiquitination	biological_process	70	2652	597	22512	0.536348	0.96793	0.995324	TRINITY_DN10086_c0_g1_i2_11;TRINITY_DN10294_c0_g2_i1_3;TRINITY_DN10504_c0_g1_i1_9;TRINITY_DN10772_c0_g1_i3_2;TRINITY_DN10970_c0_g1_i3_4;TRINITY_DN11626_c0_g1_i1_2;TRINITY_DN11719_c0_g1_i1_10;TRINITY_DN11966_c0_g1_i2_6;TRINITY_DN12297_c0_g4_i1_9;TRINITY_DN12658_c0_g1_i2_6;TRINITY_DN12735_c0_g1_i3_9;TRINITY_DN13050_c0_g1_i3_8;TRINITY_DN13164_c0_g1_i10_7;TRINITY_DN13216_c0_g2_i1_9;TRINITY_DN13322_c0…
GO:0006284	base-excision repair	biological_process	5	2652	41	22512	0.538771	0.96793	1.03521	TRINITY_DN15660_c1_g2_i3_9;TRINITY_DN15896_c0_g2_i12_3;TRINITY_DN15962_c0_g1_i9_5;TRINITY_DN16397_c0_g1_i15_10;TRINITY_DN16667_c1_g1_i8_1
GO:0006541	glutamine metabolic process	biological_process	5	2652	41	22512	0.538771	0.96793	1.03521	TRINITY_DN13506_c0_g1_i1_3;TRINITY_DN13534_c0_g1_i4_2;TRINITY_DN14149_c0_g1_i3_10;TRINITY_DN16383_c0_g2_i2_11;TRINITY_DN18564_c0_g1_i1_8
GO:0010218	response to far red light	biological_process	5	2652	41	22512	0.538771	0.96793	1.03521	TRINITY_DN13835_c0_g2_i1_10;TRINITY_DN15732_c0_g1_i1_9;TRINITY_DN529_c0_g1_i1_12;TRINITY_DN6759_c0_g1_i1_5;TRINITY_DN7074_c0_g1_i3_5
GO:0010540	basipetal auxin transport	biological_process	5	2652	41	22512	0.538771	0.96793	1.03521	TRINITY_DN15234_c0_g2_i9_9;TRINITY_DN15234_c0_g6_i2_9;TRINITY_DN15732_c0_g1_i1_9;TRINITY_DN16297_c0_g1_i27_1;TRINITY_DN6265_c0_g1_i1_12
GO:0016298	lipase activity	molecular_function	5	2652	41	22512	0.538771	0.96793	1.03521	TRINITY_DN13848_c0_g1_i2_11;TRINITY_DN15676_c0_g1_i3_10;TRINITY_DN15898_c0_g1_i3_7;TRINITY_DN16425_c1_g3_i6_6;TRINITY_DN5009_c0_g1_i2_5
GO:0032508	DNA duplex unwinding	biological_process	5	2652	41	22512	0.538771	0.96793	1.03521	TRINITY_DN15660_c1_g2_i3_9;TRINITY_DN15896_c0_g2_i12_3;TRINITY_DN15962_c0_g1_i9_5;TRINITY_DN16397_c0_g1_i15_10;TRINITY_DN16667_c1_g1_i8_1
GO:0009637	response to blue light	biological_process	8	2652	67	22512	0.540125	0.96793	1.01357	TRINITY_DN12904_c0_g1_i3_1;TRINITY_DN13835_c0_g2_i1_10;TRINITY_DN15732_c0_g1_i1_9;TRINITY_DN25019_c0_g1_i1_9;TRINITY_DN529_c0_g1_i1_12;TRINITY_DN6759_c0_g1_i1_5;TRINITY_DN7470_c0_g1_i1_4;TRINITY_DN8815_c0_g1_i3_6
GO:0001078	proximal promoter DNA-binding transcription repressor activity, RNA polymerase II-specific	molecular_function	2	2652	15	22512	0.54189	0.96793	1.13183	TRINITY_DN20995_c0_g1_i1_12;TRINITY_DN3655_c0_g1_i1_4
GO:0004450	isocitrate dehydrogenase (NADP+) activity	molecular_function	2	2652	15	22512	0.54189	0.96793	1.13183	TRINITY_DN12738_c0_g1_i8_10;TRINITY_DN13572_c0_g1_i3_5
GO:0004652	polynucleotide adenylyltransferase activity	molecular_function	2	2652	15	22512	0.54189	0.96793	1.13183	TRINITY_DN15103_c0_g1_i1_6;TRINITY_DN15390_c0_g1_i7_7
GO:0004869	cysteine-type endopeptidase inhibitor activity	molecular_function	2	2652	15	22512	0.54189	0.96793	1.13183	TRINITY_DN13600_c0_g4_i3_8;TRINITY_DN16426_c1_g1_i9_12
GO:0009897	external side of plasma membrane	cellular_component	2	2652	15	22512	0.54189	0.96793	1.13183	TRINITY_DN13535_c0_g1_i3_11;TRINITY_DN25925_c0_g1_i1_9
GO:0010206	photosystem II repair	biological_process	2	2652	15	22512	0.54189	0.96793	1.13183	TRINITY_DN13641_c0_g1_i2_6;TRINITY_DN17802_c0_g1_i1_4
GO:0015780	nucleotide-sugar transmembrane transport	biological_process	2	2652	15	22512	0.54189	0.96793	1.13183	TRINITY_DN16836_c0_g1_i1_7;TRINITY_DN16836_c0_g3_i1_7
GO:0019684	photosynthesis, light reaction	biological_process	2	2652	15	22512	0.54189	0.96793	1.13183	TRINITY_DN15663_c1_g4_i3_4;TRINITY_DN23077_c0_g1_i1_1
GO:0035529	NADH pyrophosphatase activity	molecular_function	2	2652	15	22512	0.54189	0.96793	1.13183	TRINITY_DN14918_c0_g1_i4_3;TRINITY_DN3176_c0_g1_i1_3
GO:0043066	negative regulation of apoptotic process	biological_process	2	2652	15	22512	0.54189	0.96793	1.13183	TRINITY_DN13164_c0_g1_i10_7;TRINITY_DN14933_c0_g1_i2_2
GO:0047325	inositol tetrakisphosphate 1-kinase activity	molecular_function	2	2652	15	22512	0.54189	0.96793	1.13183	TRINITY_DN15786_c0_g1_i3_11;TRINITY_DN7072_c0_g1_i1_3
GO:0047631	ADP-ribose diphosphatase activity	molecular_function	2	2652	15	22512	0.54189	0.96793	1.13183	TRINITY_DN14918_c0_g1_i4_3;TRINITY_DN3176_c0_g1_i1_3
GO:0052726	inositol-1,3,4-trisphosphate 5-kinase activity	molecular_function	2	2652	15	22512	0.54189	0.96793	1.13183	TRINITY_DN15786_c0_g1_i3_11;TRINITY_DN7072_c0_g1_i1_3
GO:0080031	methyl salicylate esterase activity	molecular_function	2	2652	15	22512	0.54189	0.96793	1.13183	TRINITY_DN16200_c0_g1_i5_1;TRINITY_DN16230_c0_g2_i3_12
GO:0102336	3-oxo-arachidoyl-CoA synthase activity	molecular_function	2	2652	15	22512	0.54189	0.96793	1.13183	TRINITY_DN16388_c1_g4_i4_6;TRINITY_DN26534_c0_g1_i1_12
GO:0102337	3-oxo-cerotoyl-CoA synthase activity	molecular_function	2	2652	15	22512	0.54189	0.96793	1.13183	TRINITY_DN16388_c1_g4_i4_6;TRINITY_DN26534_c0_g1_i1_12
GO:0102338	3-oxo-lignoceronyl-CoA synthase activity	molecular_function	2	2652	15	22512	0.54189	0.96793	1.13183	TRINITY_DN16388_c1_g4_i4_6;TRINITY_DN26534_c0_g1_i1_12
GO:0102756	very-long-chain 3-ketoacyl-CoA synthase activity	molecular_function	2	2652	15	22512	0.54189	0.96793	1.13183	TRINITY_DN16388_c1_g4_i4_6;TRINITY_DN26534_c0_g1_i1_12
GO:0004523	RNA-DNA hybrid ribonuclease activity	molecular_function	14	2652	119	22512	0.544621	0.96793	0.998669	TRINITY_DN10568_c1_g2_i1_5;TRINITY_DN14175_c1_g1_i1_7;TRINITY_DN15326_c0_g1_i3_7;TRINITY_DN15835_c1_g6_i3_4;TRINITY_DN15907_c0_g1_i10_8;TRINITY_DN16325_c2_g1_i1_7;TRINITY_DN16511_c0_g1_i1_11;TRINITY_DN16530_c2_g3_i2_12;TRINITY_DN16548_c1_g1_i3_11;TRINITY_DN16813_c0_g2_i1_2;TRINITY_DN16950_c6_g3_i1_7;TRINITY_DN23305_c0_g1_i1_9;TRINITY_DN28207_c0_g1_i1_6;TRINITY_DN7499_c0_g1_i1_3
GO:0050897	cobalt ion binding	molecular_function	6	2652	50	22512	0.54585	0.96793	1.01864	TRINITY_DN12544_c0_g1_i3_7;TRINITY_DN12800_c0_g1_i9_3;TRINITY_DN13494_c0_g1_i4_4;TRINITY_DN13600_c0_g4_i3_8;TRINITY_DN6056_c0_g1_i1_7;TRINITY_DN7929_c0_g1_i2_11
GO:0042623	ATPase activity, coupled	molecular_function	3	2652	24	22512	0.549424	0.96793	1.06109	TRINITY_DN13708_c0_g1_i8_1;TRINITY_DN16494_c0_g1_i10_7;TRINITY_DN8429_c0_g1_i1_7
GO:0055075	potassium ion homeostasis	biological_process	3	2652	24	22512	0.549424	0.96793	1.06109	TRINITY_DN12066_c0_g1_i1_5;TRINITY_DN16940_c5_g2_i1_7;TRINITY_DN23311_c0_g1_i1_2
GO:0005802	trans-Golgi network	cellular_component	45	2652	386	22512	0.553919	0.96793	0.989614	TRINITY_DN11524_c0_g1_i1_10;TRINITY_DN11674_c0_g1_i3_9;TRINITY_DN11724_c0_g1_i2_4;TRINITY_DN12195_c0_g1_i6_10;TRINITY_DN12237_c0_g1_i3_12;TRINITY_DN12524_c0_g1_i8_4;TRINITY_DN13343_c0_g1_i22_12;TRINITY_DN13431_c0_g1_i8_5;TRINITY_DN14079_c0_g1_i34_5;TRINITY_DN14236_c0_g1_i4_5;TRINITY_DN14345_c0_g1_i4_1;TRINITY_DN14385_c0_g1_i8_12;TRINITY_DN14885_c0_g1_i18_4;TRINITY_DN14925_c0_g1_i15_1;TRINITY_DN14…
GO:0005992	trehalose biosynthetic process	biological_process	4	2652	33	22512	0.555592	0.96793	1.02893	TRINITY_DN14375_c0_g1_i9_12;TRINITY_DN15914_c0_g1_i28_3;TRINITY_DN7239_c0_g1_i2_11;TRINITY_DN7350_c0_g1_i3_7
GO:0009718	anthocyanin-containing compound biosynthetic process	biological_process	4	2652	33	22512	0.555592	0.96793	1.02893	TRINITY_DN10740_c0_g1_i1_4;TRINITY_DN12566_c0_g2_i1_3;TRINITY_DN1882_c0_g2_i1_11;TRINITY_DN9001_c0_g2_i1_4
GO:0009817	defense response to fungus, incompatible interaction	biological_process	4	2652	33	22512	0.555592	0.96793	1.02893	TRINITY_DN15094_c0_g3_i3_11;TRINITY_DN15494_c0_g1_i7_7;TRINITY_DN15968_c0_g1_i7_10;TRINITY_DN16015_c0_g1_i2_2
GO:0010431	seed maturation	biological_process	4	2652	33	22512	0.555592	0.96793	1.02893	TRINITY_DN10358_c0_g1_i4_12;TRINITY_DN11392_c0_g2_i1_11;TRINITY_DN15529_c0_g1_i3_7;TRINITY_DN8888_c0_g1_i1_4
GO:0030150	protein import into mitochondrial matrix	biological_process	4	2652	33	22512	0.555592	0.96793	1.02893	TRINITY_DN18836_c0_g1_i1_10;TRINITY_DN6127_c0_g1_i3_5;TRINITY_DN9233_c0_g1_i4_1;TRINITY_DN9547_c0_g1_i1_10
GO:0031901	early endosome membrane	cellular_component	4	2652	33	22512	0.555592	0.96793	1.02893	TRINITY_DN11394_c0_g1_i3_1;TRINITY_DN11674_c0_g1_i3_9;TRINITY_DN12195_c0_g1_i6_10;TRINITY_DN12773_c0_g2_i4_9
GO:0046910	pectinesterase inhibitor activity	molecular_function	4	2652	33	22512	0.555592	0.96793	1.02893	TRINITY_DN15863_c2_g1_i2_3;TRINITY_DN16276_c0_g1_i3_7;TRINITY_DN24290_c0_g1_i1_9;TRINITY_DN8755_c0_g1_i2_9
GO:0051865	protein autoubiquitination	biological_process	4	2652	33	22512	0.555592	0.96793	1.02893	TRINITY_DN12735_c0_g1_i3_9;TRINITY_DN16490_c1_g1_i1_6;TRINITY_DN18488_c0_g1_i1_3;TRINITY_DN23492_c0_g1_i1_10
GO:0005773	vacuole	cellular_component	76	2652	652	22512	0.558344	0.96793	0.989479	TRINITY_DN10314_c0_g1_i1_2;TRINITY_DN10547_c0_g1_i1_8;TRINITY_DN10759_c0_g1_i2_11;TRINITY_DN11117_c0_g1_i6_5;TRINITY_DN11134_c0_g1_i1_3;TRINITY_DN11600_c0_g1_i4_7;TRINITY_DN11612_c0_g1_i2_5;TRINITY_DN11711_c0_g1_i3_12;TRINITY_DN11890_c0_g1_i2_6;TRINITY_DN11921_c0_g1_i1_2;TRINITY_DN12093_c0_g1_i4_7;TRINITY_DN12166_c0_g1_i1_6;TRINITY_DN12191_c0_g1_i2_5;TRINITY_DN12427_c0_g1_i6_4;TRINITY_DN12521_c0_…
GO:0006487	protein N-linked glycosylation	biological_process	5	2652	42	22512	0.561035	0.96793	1.01056	TRINITY_DN11294_c0_g1_i3_2;TRINITY_DN13506_c0_g1_i1_3;TRINITY_DN13534_c0_g1_i4_2;TRINITY_DN14149_c0_g1_i3_10;TRINITY_DN16782_c0_g1_i1_11
GO:0061630	ubiquitin protein ligase activity	molecular_function	22	2652	190	22512	0.568244	0.96793	0.982901	TRINITY_DN11446_c0_g1_i1_7;TRINITY_DN1177_c0_g1_i1_10;TRINITY_DN13586_c0_g1_i3_7;TRINITY_DN14556_c0_g1_i20_4;TRINITY_DN15167_c0_g1_i16_9;TRINITY_DN15428_c0_g1_i6_3;TRINITY_DN15902_c2_g1_i19_1;TRINITY_DN16471_c0_g3_i1_6;TRINITY_DN16564_c0_g1_i6_2;TRINITY_DN18709_c0_g1_i1_12;TRINITY_DN22042_c0_g1_i1_5;TRINITY_DN23066_c0_g1_i1_11;TRINITY_DN23492_c0_g1_i1_10;TRINITY_DN27271_c0_g1_i1_1;TRINITY_DN29415…
GO:0032147	activation of protein kinase activity	biological_process	7	2652	60	22512	0.570564	0.96793	0.990347	TRINITY_DN12612_c0_g1_i5_4;TRINITY_DN13268_c0_g1_i4_2;TRINITY_DN14648_c0_g1_i12_4;TRINITY_DN14894_c0_g1_i6_9;TRINITY_DN15092_c0_g1_i10_4;TRINITY_DN15555_c0_g1_i7_11;TRINITY_DN16440_c3_g1_i1_7
GO:0009416	response to light stimulus	biological_process	17	2652	147	22512	0.570765	0.96793	0.981685	TRINITY_DN10740_c0_g1_i1_4;TRINITY_DN11873_c0_g1_i1_3;TRINITY_DN13010_c0_g1_i2_5;TRINITY_DN13432_c0_g1_i1_3;TRINITY_DN13820_c0_g1_i1_7;TRINITY_DN13835_c0_g2_i1_10;TRINITY_DN14947_c0_g1_i2_6;TRINITY_DN15479_c0_g1_i3_12;TRINITY_DN16388_c1_g4_i4_6;TRINITY_DN19286_c0_g1_i1_9;TRINITY_DN21907_c0_g1_i1_9;TRINITY_DN26534_c0_g1_i1_12;TRINITY_DN26624_c0_g1_i1_9;TRINITY_DN529_c0_g1_i1_12;TRINITY_DN7470_c0_g…
GO:0003950	NAD+ ADP-ribosyltransferase activity	molecular_function	2	2652	16	22512	0.577905	0.96793	1.06109	TRINITY_DN14136_c0_g1_i13_11;TRINITY_DN14444_c0_g1_i4_3
GO:0003968	RNA-directed 5'-3' RNA polymerase activity	molecular_function	2	2652	16	22512	0.577905	0.96793	1.06109	TRINITY_DN16252_c3_g1_i1_3;TRINITY_DN16252_c3_g2_i1_3
GO:0005742	mitochondrial outer membrane translocase complex	cellular_component	2	2652	16	22512	0.577905	0.96793	1.06109	TRINITY_DN18836_c0_g1_i1_10;TRINITY_DN9547_c0_g1_i1_10
GO:0009691	cytokinin biosynthetic process	biological_process	2	2652	16	22512	0.577905	0.96793	1.06109	TRINITY_DN24076_c0_g1_i1_4;TRINITY_DN26019_c0_g1_i1_9
GO:0017004	cytochrome complex assembly	biological_process	2	2652	16	22512	0.577905	0.96793	1.06109	TRINITY_DN383_c0_g1_i1_11;TRINITY_DN7518_c0_g3_i1_11
GO:0019752	carboxylic acid metabolic process	biological_process	2	2652	16	22512	0.577905	0.96793	1.06109	TRINITY_DN16744_c0_g2_i2_7;TRINITY_DN7726_c0_g1_i1_7
GO:0032588	trans-Golgi network membrane	cellular_component	2	2652	16	22512	0.577905	0.96793	1.06109	TRINITY_DN11674_c0_g1_i3_9;TRINITY_DN15997_c0_g1_i3_10
GO:0048440	carpel development	biological_process	2	2652	16	22512	0.577905	0.96793	1.06109	TRINITY_DN11976_c0_g1_i1_6;TRINITY_DN26908_c0_g1_i1_9
GO:0048579	negative regulation of long-day photoperiodism, flowering	biological_process	2	2652	16	22512	0.577905	0.96793	1.06109	TRINITY_DN724_c0_g1_i1_1;TRINITY_DN9303_c0_g1_i1_8
GO:0061025	membrane fusion	biological_process	2	2652	16	22512	0.577905	0.96793	1.06109	TRINITY_DN11201_c0_g1_i2_3;TRINITY_DN7475_c0_g1_i1_3
GO:1902456	regulation of stomatal opening	biological_process	2	2652	16	22512	0.577905	0.96793	1.06109	TRINITY_DN18557_c0_g1_i1_9;TRINITY_DN23938_c0_g1_i1_1
GO:0010345	suberin biosynthetic process	biological_process	3	2652	25	22512	0.57807	0.96793	1.01864	TRINITY_DN12829_c0_g1_i2_7;TRINITY_DN19185_c0_g1_i1_11;TRINITY_DN26494_c0_g1_i1_4
GO:0050829	defense response to Gram-negative bacterium	biological_process	3	2652	25	22512	0.57807	0.96793	1.01864	TRINITY_DN15729_c0_g1_i14_11;TRINITY_DN29167_c0_g1_i1_7;TRINITY_DN9395_c0_g1_i1_9
GO:0045787	positive regulation of cell cycle	biological_process	5	2652	43	22512	0.582743	0.96793	0.987057	TRINITY_DN11201_c0_g1_i1_6;TRINITY_DN16303_c0_g1_i8_6;TRINITY_DN16420_c1_g2_i16_11;TRINITY_DN19312_c0_g1_i1_7;TRINITY_DN5491_c0_g1_i1_6
GO:0003984	acetolactate synthase activity	molecular_function	1	2652	7	22512	0.584183	0.96793	1.21267	TRINITY_DN1791_c0_g1_i1_4
GO:0003999	adenine phosphoribosyltransferase activity	molecular_function	1	2652	7	22512	0.584183	0.96793	1.21267	TRINITY_DN14807_c0_g1_i5_12
GO:0004108	citrate (Si)-synthase activity	molecular_function	1	2652	7	22512	0.584183	0.96793	1.21267	TRINITY_DN13150_c0_g1_i5_2
GO:0004148	dihydrolipoyl dehydrogenase activity	molecular_function	1	2652	7	22512	0.584183	0.96793	1.21267	TRINITY_DN13038_c0_g1_i3_9
GO:0004367	glycerol-3-phosphate dehydrogenase [NAD+] activity	molecular_function	1	2652	7	22512	0.584183	0.96793	1.21267	TRINITY_DN10372_c0_g1_i1_4
GO:0004398	histidine decarboxylase activity	molecular_function	1	2652	7	22512	0.584183	0.96793	1.21267	TRINITY_DN16744_c0_g2_i2_7
GO:0004566	beta-glucuronidase activity	molecular_function	1	2652	7	22512	0.584183	0.96793	1.21267	TRINITY_DN14262_c0_g1_i1_9
GO:0005199	structural constituent of cell wall	molecular_function	1	2652	7	22512	0.584183	0.96793	1.21267	TRINITY_DN11470_c0_g1_i1_1
GO:0005719	nuclear euchromatin	cellular_component	1	2652	7	22512	0.584183	0.96793	1.21267	TRINITY_DN11426_c0_g1_i2_4
GO:0006168	adenine salvage	biological_process	1	2652	7	22512	0.584183	0.96793	1.21267	TRINITY_DN14807_c0_g1_i5_12
GO:0006275	regulation of DNA replication	biological_process	1	2652	7	22512	0.584183	0.96793	1.21267	TRINITY_DN1308_c0_g1_i1_10
GO:0006565	L-serine catabolic process	biological_process	1	2652	7	22512	0.584183	0.96793	1.21267	TRINITY_DN26647_c0_g1_i1_8
GO:0006571	tyrosine biosynthetic process	biological_process	1	2652	7	22512	0.584183	0.96793	1.21267	TRINITY_DN14695_c0_g1_i1_9
GO:0006694	steroid biosynthetic process	biological_process	1	2652	7	22512	0.584183	0.96793	1.21267	TRINITY_DN23437_c0_g1_i1_6
GO:0006751	glutathione catabolic process	biological_process	1	2652	7	22512	0.584183	0.96793	1.21267	TRINITY_DN8715_c0_g1_i1_12
GO:0008080	N-acetyltransferase activity	molecular_function	1	2652	7	22512	0.584183	0.96793	1.21267	TRINITY_DN1734_c0_g1_i1_11
GO:0008152	metabolic process	biological_process	1	2652	7	22512	0.584183	0.96793	1.21267	TRINITY_DN16583_c0_g1_i1_7
GO:0008239	dipeptidyl-peptidase activity	molecular_function	1	2652	7	22512	0.584183	0.96793	1.21267	TRINITY_DN25594_c0_g1_i1_10
GO:0008821	crossover junction endodeoxyribonuclease activity	molecular_function	1	2652	7	22512	0.584183	0.96793	1.21267	TRINITY_DN24606_c0_g1_i1_10
GO:0009051	pentose-phosphate shunt, oxidative branch	biological_process	1	2652	7	22512	0.584183	0.96793	1.21267	TRINITY_DN15262_c0_g2_i1_3
GO:0009331	glycerol-3-phosphate dehydrogenase complex	cellular_component	1	2652	7	22512	0.584183	0.96793	1.21267	TRINITY_DN10372_c0_g1_i1_4
GO:0009410	response to xenobiotic stimulus	biological_process	1	2652	7	22512	0.584183	0.96793	1.21267	TRINITY_DN6211_c0_g1_i1_6
GO:0009652	thigmotropism	biological_process	1	2652	7	22512	0.584183	0.96793	1.21267	TRINITY_DN7296_c0_g2_i1_2
GO:0009663	plasmodesma organization	biological_process	1	2652	7	22512	0.584183	0.96793	1.21267	TRINITY_DN11674_c0_g1_i3_9
GO:0009859	pollen hydration	biological_process	1	2652	7	22512	0.584183	0.96793	1.21267	TRINITY_DN13931_c0_g1_i1_11
GO:0009913	epidermal cell differentiation	biological_process	1	2652	7	22512	0.584183	0.96793	1.21267	TRINITY_DN4739_c0_g1_i1_6
GO:0010047	fruit dehiscence	biological_process	1	2652	7	22512	0.584183	0.96793	1.21267	TRINITY_DN19468_c0_g1_i1_9
GO:0010103	stomatal complex morphogenesis	biological_process	1	2652	7	22512	0.584183	0.96793	1.21267	TRINITY_DN9907_c0_g1_i4_1
GO:0010190	cytochrome b6f complex assembly	biological_process	1	2652	7	22512	0.584183	0.96793	1.21267	TRINITY_DN16859_c0_g1_i1_6
GO:0010279	indole-3-acetic acid amido synthetase activity	molecular_function	1	2652	7	22512	0.584183	0.96793	1.21267	TRINITY_DN19003_c0_g1_i1_10
GO:0010497	plasmodesmata-mediated intercellular transport	biological_process	1	2652	7	22512	0.584183	0.96793	1.21267	TRINITY_DN11674_c0_g1_i3_9
GO:0015140	malate transmembrane transporter activity	molecular_function	1	2652	7	22512	0.584183	0.96793	1.21267	TRINITY_DN12166_c0_g1_i1_6
GO:0015271	outward rectifier potassium channel activity	molecular_function	1	2652	7	22512	0.584183	0.96793	1.21267	TRINITY_DN16940_c5_g2_i1_7
GO:0016320	endoplasmic reticulum membrane fusion	biological_process	1	2652	7	22512	0.584183	0.96793	1.21267	TRINITY_DN15197_c0_g1_i9_2
GO:0016783	sulfurtransferase activity	molecular_function	1	2652	7	22512	0.584183	0.96793	1.21267	TRINITY_DN14167_c0_g1_i5_8
GO:0017101	aminoacyl-tRNA synthetase multienzyme complex	cellular_component	1	2652	7	22512	0.584183	0.96793	1.21267	TRINITY_DN15813_c0_g1_i16_4
GO:0030139	endocytic vesicle	cellular_component	1	2652	7	22512	0.584183	0.96793	1.21267	TRINITY_DN5944_c0_g1_i1_3
GO:0030497	fatty acid elongation	biological_process	1	2652	7	22512	0.584183	0.96793	1.21267	TRINITY_DN3177_c0_g1_i1_3
GO:0031123	RNA 3'-end processing	biological_process	1	2652	7	22512	0.584183	0.96793	1.21267	TRINITY_DN15772_c0_g1_i4_6
GO:0031505	fungal-type cell wall organization	biological_process	1	2652	7	22512	0.584183	0.96793	1.21267	TRINITY_DN16524_c0_g2_i7_10
GO:0033523	histone H2B ubiquitination	biological_process	1	2652	7	22512	0.584183	0.96793	1.21267	TRINITY_DN16679_c2_g1_i12_1
GO:0033540	fatty acid beta-oxidation using acyl-CoA oxidase	biological_process	1	2652	7	22512	0.584183	0.96793	1.21267	TRINITY_DN15223_c0_g1_i2_12
GO:0043001	Golgi to plasma membrane protein transport	biological_process	1	2652	7	22512	0.584183	0.96793	1.21267	TRINITY_DN16499_c0_g1_i9_7
GO:0045156	electron transporter, transferring electrons within the cyclic electron transport pathway of photosynthesis activity	molecular_function	1	2652	7	22512	0.584183	0.96793	1.21267	TRINITY_DN14669_c0_g1_i3_7
GO:0045859	regulation of protein kinase activity	biological_process	1	2652	7	22512	0.584183	0.96793	1.21267	TRINITY_DN13931_c0_g1_i1_11
GO:0046168	glycerol-3-phosphate catabolic process	biological_process	1	2652	7	22512	0.584183	0.96793	1.21267	TRINITY_DN10372_c0_g1_i1_4
GO:0046618	drug export	biological_process	1	2652	7	22512	0.584183	0.96793	1.21267	TRINITY_DN26092_c0_g1_i1_5
GO:0046655	folic acid metabolic process	biological_process	1	2652	7	22512	0.584183	0.96793	1.21267	TRINITY_DN14197_c0_g2_i1_11
GO:0047274	galactinol-sucrose galactosyltransferase activity	molecular_function	1	2652	7	22512	0.584183	0.96793	1.21267	TRINITY_DN16703_c0_g1_i1_12
GO:0048262	determination of dorsal/ventral asymmetry	biological_process	1	2652	7	22512	0.584183	0.96793	1.21267	TRINITY_DN18727_c0_g1_i1_9
GO:0048309	endoplasmic reticulum inheritance	biological_process	1	2652	7	22512	0.584183	0.96793	1.21267	TRINITY_DN15197_c0_g1_i9_2
GO:0048507	meristem development	biological_process	1	2652	7	22512	0.584183	0.96793	1.21267	TRINITY_DN19716_c0_g1_i1_6
GO:0048577	negative regulation of short-day photoperiodism, flowering	biological_process	1	2652	7	22512	0.584183	0.96793	1.21267	TRINITY_DN9303_c0_g1_i1_8
GO:0048830	adventitious root development	biological_process	1	2652	7	22512	0.584183	0.96793	1.21267	TRINITY_DN11656_c0_g1_i1_1
GO:0051290	protein heterotetramerization	biological_process	1	2652	7	22512	0.584183	0.96793	1.21267	TRINITY_DN2472_c0_g1_i1_9
GO:0055070	copper ion homeostasis	biological_process	1	2652	7	22512	0.584183	0.96793	1.21267	TRINITY_DN16330_c1_g2_i1_2
GO:0060858	vesicle-mediated transport involved in floral organ abscission	biological_process	1	2652	7	22512	0.584183	0.96793	1.21267	TRINITY_DN15729_c0_g1_i14_11
GO:0071333	cellular response to glucose stimulus	biological_process	1	2652	7	22512	0.584183	0.96793	1.21267	TRINITY_DN11791_c0_g1_i5_9
GO:0072344	rescue of stalled ribosome	biological_process	1	2652	7	22512	0.584183	0.96793	1.21267	TRINITY_DN16960_c3_g5_i1_7
GO:0102985	Delta12-fatty-acid desaturase activity	molecular_function	1	2652	7	22512	0.584183	0.96793	1.21267	TRINITY_DN15526_c0_g2_i1_10
GO:1901601	strigolactone biosynthetic process	biological_process	1	2652	7	22512	0.584183	0.96793	1.21267	TRINITY_DN6065_c0_g1_i1_2
GO:1990748	cellular detoxification	biological_process	1	2652	7	22512	0.584183	0.96793	1.21267	TRINITY_DN2515_c0_g1_i1_8
GO:1990931	RNA N6-methyladenosine dioxygenase activity	molecular_function	1	2652	7	22512	0.584183	0.96793	1.21267	TRINITY_DN14985_c0_g1_i4_8
GO:0016538	cyclin-dependent protein serine/threonine kinase regulator activity	molecular_function	6	2652	52	22512	0.585679	0.96964	0.979464	TRINITY_DN11201_c0_g1_i1_6;TRINITY_DN15919_c0_g1_i4_5;TRINITY_DN16303_c0_g1_i8_6;TRINITY_DN16420_c1_g2_i16_11;TRINITY_DN19312_c0_g1_i1_7;TRINITY_DN5491_c0_g1_i1_6
GO:0006631	fatty acid metabolic process	biological_process	10	2652	88	22512	0.597731	0.988787	0.964624	TRINITY_DN10578_c0_g1_i3_5;TRINITY_DN14991_c0_g1_i6_3;TRINITY_DN15510_c0_g2_i1_12;TRINITY_DN15632_c0_g1_i16_4;TRINITY_DN15911_c0_g1_i1_1;TRINITY_DN16129_c1_g1_i6_2;TRINITY_DN23683_c0_g1_i1_9;TRINITY_DN28055_c0_g1_i1_10;TRINITY_DN5157_c0_g1_i1_4;TRINITY_DN6930_c0_g2_i1_7
GO:0016301	kinase activity	molecular_function	16	2652	141	22512	0.602602	0.988787	0.963255	TRINITY_DN12512_c0_g1_i1_3;TRINITY_DN13372_c0_g1_i2_8;TRINITY_DN13835_c0_g2_i1_10;TRINITY_DN15126_c0_g1_i1_10;TRINITY_DN15351_c0_g1_i7_5;TRINITY_DN15381_c0_g2_i3_12;TRINITY_DN15827_c0_g1_i1_7;TRINITY_DN15973_c0_g1_i5_2;TRINITY_DN16631_c0_g1_i1_4;TRINITY_DN23191_c0_g1_i1_4;TRINITY_DN25455_c0_g1_i1_12;TRINITY_DN27093_c0_g1_i1_9;TRINITY_DN27583_c0_g1_i1_10;TRINITY_DN27590_c0_g1_i1_1;TRINITY_DN3511_c…
GO:0004725	protein tyrosine phosphatase activity	molecular_function	4	2652	35	22512	0.603756	0.988787	0.970136	TRINITY_DN11823_c0_g1_i2_7;TRINITY_DN12288_c0_g1_i1_1;TRINITY_DN15212_c0_g1_i3_10;TRINITY_DN7836_c0_g1_i1_10
GO:0048511	rhythmic process	biological_process	4	2652	35	22512	0.603756	0.988787	0.970136	TRINITY_DN16400_c0_g2_i8_7;TRINITY_DN21207_c0_g1_i1_1;TRINITY_DN8109_c0_g1_i2_9;TRINITY_DN8815_c0_g1_i3_6
GO:0004713	protein tyrosine kinase activity	molecular_function	3	2652	26	22512	0.605539	0.988787	0.979464	TRINITY_DN12783_c0_g1_i11_11;TRINITY_DN13321_c0_g1_i5_3;TRINITY_DN14235_c0_g1_i5_6
GO:0009407	toxin catabolic process	biological_process	3	2652	26	22512	0.605539	0.988787	0.979464	TRINITY_DN10732_c0_g1_i3_2;TRINITY_DN11897_c0_g1_i1_10;TRINITY_DN13202_c0_g1_i9_5
GO:0048443	stamen development	biological_process	3	2652	26	22512	0.605539	0.988787	0.979464	TRINITY_DN12872_c0_g1_i6_5;TRINITY_DN14611_c0_g1_i8_8;TRINITY_DN15732_c0_g1_i1_9
GO:1901001	negative regulation of response to salt stress	biological_process	3	2652	26	22512	0.605539	0.988787	0.979464	TRINITY_DN11446_c0_g1_i1_7;TRINITY_DN5152_c0_g1_i1_5;TRINITY_DN8496_c0_g1_i1_7
GO:1901002	positive regulation of response to salt stress	biological_process	3	2652	26	22512	0.605539	0.988787	0.979464	TRINITY_DN16348_c0_g3_i2_7;TRINITY_DN21169_c0_g1_i1_10;TRINITY_DN3977_c0_g1_i1_8
GO:0005789	endoplasmic reticulum membrane	cellular_component	87	2652	755	22512	0.605551	0.988787	0.978167	TRINITY_DN10155_c0_g1_i2_6;TRINITY_DN10854_c0_g1_i4_10;TRINITY_DN11537_c0_g2_i1_1;TRINITY_DN12015_c0_g1_i2_10;TRINITY_DN12113_c0_g1_i2_7;TRINITY_DN12409_c0_g1_i1_4;TRINITY_DN12445_c0_g1_i3_7;TRINITY_DN12487_c0_g1_i8_9;TRINITY_DN12578_c0_g1_i2_7;TRINITY_DN13162_c0_g1_i2_8;TRINITY_DN13343_c0_g1_i22_12;TRINITY_DN13431_c0_g1_i8_5;TRINITY_DN14025_c0_g1_i1_7;TRINITY_DN14083_c0_g1_i6_3;TRINITY_DN14342_c…
GO:0004722	protein serine/threonine phosphatase activity	molecular_function	13	2652	115	22512	0.606282	0.988787	0.959591	TRINITY_DN13453_c0_g1_i5_3;TRINITY_DN13893_c0_g1_i3_9;TRINITY_DN13965_c0_g2_i3_12;TRINITY_DN14413_c0_g1_i19_12;TRINITY_DN15073_c0_g1_i1_4;TRINITY_DN15166_c0_g1_i5_10;TRINITY_DN15373_c0_g2_i1_8;TRINITY_DN15754_c0_g1_i11_11;TRINITY_DN15987_c0_g3_i5_7;TRINITY_DN16162_c0_g2_i5_1;TRINITY_DN16323_c0_g1_i2_11;TRINITY_DN236_c0_g1_i1_2;TRINITY_DN9686_c0_g1_i1_11
GO:0005215	transporter activity	molecular_function	8	2652	71	22512	0.608317	0.988787	0.956472	TRINITY_DN10460_c0_g1_i1_9;TRINITY_DN14939_c0_g1_i20_3;TRINITY_DN15521_c0_g1_i22_4;TRINITY_DN15576_c0_g1_i24_9;TRINITY_DN16340_c0_g1_i21_6;TRINITY_DN24810_c0_g1_i1_9;TRINITY_DN2663_c0_g1_i1_9;TRINITY_DN928_c0_g1_i2_9
GO:0006086	acetyl-CoA biosynthetic process from pyruvate	biological_process	2	2652	17	22512	0.611796	0.988787	0.998669	TRINITY_DN13038_c0_g1_i3_9;TRINITY_DN16906_c0_g1_i1_1
GO:0008198	ferrous iron binding	molecular_function	2	2652	17	22512	0.611796	0.988787	0.998669	TRINITY_DN12115_c0_g1_i3_7;TRINITY_DN13243_c0_g1_i1_1
GO:0010116	positive regulation of abscisic acid biosynthetic process	biological_process	2	2652	17	22512	0.611796	0.988787	0.998669	TRINITY_DN5152_c0_g1_i1_5;TRINITY_DN6160_c0_g1_i1_4
GO:0010584	pollen exine formation	biological_process	2	2652	17	22512	0.611796	0.988787	0.998669	TRINITY_DN11747_c0_g1_i1_9;TRINITY_DN6221_c0_g1_i1_11
GO:0016132	brassinosteroid biosynthetic process	biological_process	2	2652	17	22512	0.611796	0.988787	0.998669	TRINITY_DN22508_c0_g1_i1_4;TRINITY_DN23437_c0_g1_i1_6
GO:0016558	protein import into peroxisome matrix	biological_process	2	2652	17	22512	0.611796	0.988787	0.998669	TRINITY_DN13240_c0_g1_i1_4;TRINITY_DN16131_c0_g1_i17_12
GO:0033320	UDP-D-xylose biosynthetic process	biological_process	2	2652	17	22512	0.611796	0.988787	0.998669	TRINITY_DN13062_c0_g1_i1_4;TRINITY_DN966_c0_g1_i1_11
GO:0045010	actin nucleation	biological_process	2	2652	17	22512	0.611796	0.988787	0.998669	TRINITY_DN12771_c0_g1_i4_2;TRINITY_DN14160_c0_g1_i4_7
GO:0048354	mucilage biosynthetic process involved in seed coat development	biological_process	2	2652	17	22512	0.611796	0.988787	0.998669	TRINITY_DN16907_c0_g2_i3_2;TRINITY_DN25925_c0_g1_i1_9
GO:0052725	inositol-1,3,4-trisphosphate 6-kinase activity	molecular_function	2	2652	17	22512	0.611796	0.988787	0.998669	TRINITY_DN15786_c0_g1_i3_11;TRINITY_DN7072_c0_g1_i1_3
GO:0008643	carbohydrate transport	biological_process	11	2652	98	22512	0.614682	0.988787	0.952812	TRINITY_DN11429_c0_g1_i1_5;TRINITY_DN12925_c0_g1_i5_8;TRINITY_DN13158_c0_g1_i6_10;TRINITY_DN14758_c0_g2_i1_9;TRINITY_DN15039_c0_g2_i3_6;TRINITY_DN15275_c0_g1_i6_8;TRINITY_DN15645_c0_g1_i3_8;TRINITY_DN15737_c0_g2_i4_1;TRINITY_DN16836_c0_g1_i1_7;TRINITY_DN16836_c0_g3_i1_7;TRINITY_DN26969_c0_g1_i1_12
GO:0008219	cell death	biological_process	6	2652	54	22512	0.623626	0.988787	0.943188	TRINITY_DN10432_c0_g1_i1_6;TRINITY_DN11750_c0_g1_i1_12;TRINITY_DN14102_c0_g2_i1_12;TRINITY_DN14906_c0_g1_i18_3;TRINITY_DN16524_c1_g1_i7_6;TRINITY_DN6771_c0_g1_i1_4
GO:0005351	carbohydrate:proton symporter activity	molecular_function	5	2652	45	22512	0.624349	0.988787	0.943188	TRINITY_DN15374_c0_g1_i15_4;TRINITY_DN16329_c0_g1_i4_10;TRINITY_DN16585_c0_g1_i35_6;TRINITY_DN7667_c0_g1_i2_11;TRINITY_DN9395_c0_g1_i3_5
GO:0008645	hexose transmembrane transport	biological_process	5	2652	45	22512	0.624349	0.988787	0.943188	TRINITY_DN15374_c0_g1_i15_4;TRINITY_DN16329_c0_g1_i4_10;TRINITY_DN16585_c0_g1_i35_6;TRINITY_DN7667_c0_g1_i2_11;TRINITY_DN9395_c0_g1_i3_5
GO:0019005	SCF ubiquitin ligase complex	cellular_component	8	2652	72	22512	0.624531	0.988787	0.943188	TRINITY_DN10504_c0_g1_i1_9;TRINITY_DN13932_c0_g1_i2_6;TRINITY_DN13979_c0_g1_i6_5;TRINITY_DN14981_c0_g1_i9_8;TRINITY_DN19221_c0_g1_i1_2;TRINITY_DN27372_c0_g1_i1_4;TRINITY_DN373_c0_g1_i2_6;TRINITY_DN4394_c0_g1_i1_6
GO:0006413	translational initiation	biological_process	4	2652	36	22512	0.62661	0.988787	0.943188	TRINITY_DN12387_c0_g2_i1_7;TRINITY_DN12493_c0_g3_i1_10;TRINITY_DN12566_c0_g1_i2_1;TRINITY_DN6636_c0_g1_i2_11
GO:0003872	6-phosphofructokinase activity	molecular_function	3	2652	27	22512	0.631791	0.988787	0.943188	TRINITY_DN15601_c0_g1_i5_6;TRINITY_DN16623_c0_g1_i18_7;TRINITY_DN16891_c0_g3_i1_7
GO:0071215	cellular response to abscisic acid stimulus	biological_process	3	2652	27	22512	0.631791	0.988787	0.943188	TRINITY_DN12152_c0_g1_i8_11;TRINITY_DN3177_c0_g1_i1_3;TRINITY_DN8736_c0_g1_i1_5
GO:0000064	L-ornithine transmembrane transporter activity	molecular_function	1	2652	8	22512	0.633183	0.988787	1.06109	TRINITY_DN11518_c0_g1_i3_2
GO:0000224	peptide-N4-(N-acetyl-beta-glucosaminyl)asparagine amidase activity	molecular_function	1	2652	8	22512	0.633183	0.988787	1.06109	TRINITY_DN11083_c1_g1_i1_11
GO:0000234	phosphoethanolamine N-methyltransferase activity	molecular_function	1	2652	8	22512	0.633183	0.988787	1.06109	TRINITY_DN12399_c0_g2_i1_2
GO:0000288	nuclear-transcribed mRNA catabolic process, deadenylation-dependent decay	biological_process	1	2652	8	22512	0.633183	0.988787	1.06109	TRINITY_DN14654_c0_g1_i11_8
GO:0000304	response to singlet oxygen	biological_process	1	2652	8	22512	0.633183	0.988787	1.06109	TRINITY_DN16440_c2_g1_i18_6
GO:0002230	positive regulation of defense response to virus by host	biological_process	1	2652	8	22512	0.633183	0.988787	1.06109	TRINITY_DN9395_c0_g1_i1_9
GO:0003983	UTP:glucose-1-phosphate uridylyltransferase activity	molecular_function	1	2652	8	22512	0.633183	0.988787	1.06109	TRINITY_DN10043_c0_g1_i1_2
GO:0004107	chorismate synthase activity	molecular_function	1	2652	8	22512	0.633183	0.988787	1.06109	TRINITY_DN15962_c0_g1_i8_2
GO:0004127	cytidylate kinase activity	molecular_function	1	2652	8	22512	0.633183	0.988787	1.06109	TRINITY_DN11570_c0_g2_i1_12
GO:0004322	ferroxidase activity	molecular_function	1	2652	8	22512	0.633183	0.988787	1.06109	TRINITY_DN12115_c0_g1_i3_7
GO:0004729	oxygen-dependent protoporphyrinogen oxidase activity	molecular_function	1	2652	8	22512	0.633183	0.988787	1.06109	TRINITY_DN14962_c0_g1_i3_9
GO:0004856	xylulokinase activity	molecular_function	1	2652	8	22512	0.633183	0.988787	1.06109	TRINITY_DN16509_c1_g2_i5_10
GO:0005720	nuclear heterochromatin	cellular_component	1	2652	8	22512	0.633183	0.988787	1.06109	TRINITY_DN11821_c0_g1_i2_10
GO:0005997	xylulose metabolic process	biological_process	1	2652	8	22512	0.633183	0.988787	1.06109	TRINITY_DN16509_c1_g2_i5_10
GO:0006011	UDP-glucose metabolic process	biological_process	1	2652	8	22512	0.633183	0.988787	1.06109	TRINITY_DN10043_c0_g1_i1_2
GO:0006166	purine ribonucleoside salvage	biological_process	1	2652	8	22512	0.633183	0.988787	1.06109	TRINITY_DN14807_c0_g1_i5_12
GO:0006747	FAD biosynthetic process	biological_process	1	2652	8	22512	0.633183	0.988787	1.06109	TRINITY_DN19244_c0_g1_i1_7
GO:0009612	response to mechanical stimulus	biological_process	1	2652	8	22512	0.633183	0.988787	1.06109	TRINITY_DN11201_c0_g1_i2_3
GO:0009901	anther dehiscence	biological_process	1	2652	8	22512	0.633183	0.988787	1.06109	TRINITY_DN6221_c0_g1_i1_11
GO:0010038	response to metal ion	biological_process	1	2652	8	22512	0.633183	0.988787	1.06109	TRINITY_DN6759_c0_g1_i1_5
GO:0010165	response to X-ray	biological_process	1	2652	8	22512	0.633183	0.988787	1.06109	TRINITY_DN24127_c0_g1_i1_9
GO:0010199	organ boundary specification between lateral organs and the meristem	biological_process	1	2652	8	22512	0.633183	0.988787	1.06109	TRINITY_DN10650_c0_g1_i2_3
GO:0010289	homogalacturonan biosynthetic process	biological_process	1	2652	8	22512	0.633183	0.988787	1.06109	TRINITY_DN14925_c0_g1_i15_1
GO:0010951	negative regulation of endopeptidase activity	biological_process	1	2652	8	22512	0.633183	0.988787	1.06109	TRINITY_DN16426_c1_g1_i9_12
GO:0018026	peptidyl-lysine monomethylation	biological_process	1	2652	8	22512	0.633183	0.988787	1.06109	TRINITY_DN7422_c0_g1_i2_11
GO:0018444	translation release factor complex	cellular_component	1	2652	8	22512	0.633183	0.988787	1.06109	TRINITY_DN14654_c0_g1_i11_8
GO:0019856	pyrimidine nucleobase biosynthetic process	biological_process	1	2652	8	22512	0.633183	0.988787	1.06109	TRINITY_DN24194_c0_g1_i1_12
GO:0030658	transport vesicle membrane	cellular_component	1	2652	8	22512	0.633183	0.988787	1.06109	TRINITY_DN15997_c0_g1_i3_10
GO:0031028	septation initiation signaling	biological_process	1	2652	8	22512	0.633183	0.988787	1.06109	TRINITY_DN12565_c0_g1_i3_5
GO:0032922	circadian regulation of gene expression	biological_process	1	2652	8	22512	0.633183	0.988787	1.06109	TRINITY_DN14175_c0_g1_i1_3
GO:0033588	Elongator holoenzyme complex	cellular_component	1	2652	8	22512	0.633183	0.988787	1.06109	TRINITY_DN14913_c0_g1_i1_7
GO:0035198	miRNA binding	molecular_function	1	2652	8	22512	0.633183	0.988787	1.06109	TRINITY_DN11426_c0_g1_i2_4
GO:0035614	snRNA stem-loop binding	molecular_function	1	2652	8	22512	0.633183	0.988787	1.06109	TRINITY_DN14709_c0_g1_i14_12
GO:0042149	cellular response to glucose starvation	biological_process	1	2652	8	22512	0.633183	0.988787	1.06109	TRINITY_DN13931_c0_g1_i1_11
GO:0043653	mitochondrial fragmentation involved in apoptotic process	biological_process	1	2652	8	22512	0.633183	0.988787	1.06109	TRINITY_DN14063_c0_g2_i1_9
GO:0044205	'de novo' UMP biosynthetic process	biological_process	1	2652	8	22512	0.633183	0.988787	1.06109	TRINITY_DN24194_c0_g1_i1_12
GO:0045903	positive regulation of translational fidelity	biological_process	1	2652	8	22512	0.633183	0.988787	1.06109	TRINITY_DN15492_c1_g1_i1_3
GO:0045962	positive regulation of development, heterochronic	biological_process	1	2652	8	22512	0.633183	0.988787	1.06109	TRINITY_DN2211_c0_g1_i1_10
GO:0046620	regulation of organ growth	biological_process	1	2652	8	22512	0.633183	0.988787	1.06109	TRINITY_DN12288_c0_g1_i1_1
GO:0048188	Set1C/COMPASS complex	cellular_component	1	2652	8	22512	0.633183	0.988787	1.06109	TRINITY_DN10866_c0_g1_i3_7
GO:0050801	ion homeostasis	biological_process	1	2652	8	22512	0.633183	0.988787	1.06109	TRINITY_DN11674_c0_g1_i3_9
GO:0071617	lysophospholipid acyltransferase activity	molecular_function	1	2652	8	22512	0.633183	0.988787	1.06109	TRINITY_DN13178_c0_g2_i1_12
GO:0080144	amino acid homeostasis	biological_process	1	2652	8	22512	0.633183	0.988787	1.06109	TRINITY_DN17461_c0_g1_i1_7
GO:1900459	positive regulation of brassinosteroid mediated signaling pathway	biological_process	1	2652	8	22512	0.633183	0.988787	1.06109	TRINITY_DN17214_c0_g1_i1_1
GO:1901332	negative regulation of lateral root development	biological_process	1	2652	8	22512	0.633183	0.988787	1.06109	TRINITY_DN13835_c0_g2_i1_10
GO:1902478	negative regulation of defense response to bacterium, incompatible interaction	biological_process	1	2652	8	22512	0.633183	0.988787	1.06109	TRINITY_DN15783_c0_g2_i5_2
GO:0009707	chloroplast outer membrane	cellular_component	7	2652	64	22512	0.640705	0.991899	0.92845	TRINITY_DN10344_c0_g1_i1_2;TRINITY_DN10805_c0_g1_i7_7;TRINITY_DN14170_c0_g1_i4_8;TRINITY_DN15009_c0_g1_i5_1;TRINITY_DN16868_c0_g3_i7_2;TRINITY_DN18110_c0_g1_i1_4;TRINITY_DN19126_c0_g1_i1_7
GO:0048367	shoot system development	biological_process	6	2652	55	22512	0.641829	0.991899	0.926039	TRINITY_DN13815_c0_g1_i1_11;TRINITY_DN14925_c0_g1_i15_1;TRINITY_DN15586_c0_g1_i5_8;TRINITY_DN16342_c0_g2_i24_12;TRINITY_DN16729_c0_g1_i11_7;TRINITY_DN9303_c0_g1_i1_8
GO:0007165	signal transduction	biological_process	12	2652	109	22512	0.643055	0.991899	0.934534	TRINITY_DN10180_c0_g1_i1_1;TRINITY_DN10259_c0_g1_i1_2;TRINITY_DN10948_c0_g1_i1_7;TRINITY_DN12542_c0_g1_i1_10;TRINITY_DN13487_c0_g1_i1_3;TRINITY_DN16537_c1_g1_i7_11;TRINITY_DN1716_c0_g1_i1_12;TRINITY_DN18865_c0_g1_i1_12;TRINITY_DN22355_c0_g1_i1_4;TRINITY_DN22475_c0_g1_i1_4;TRINITY_DN342_c0_g1_i1_10;TRINITY_DN8189_c0_g2_i1_10
GO:0000148	1,3-beta-D-glucan synthase complex	cellular_component	2	2652	18	22512	0.643563	0.991899	0.943188	TRINITY_DN10191_c0_g1_i1_4;TRINITY_DN16127_c0_g1_i6_10
GO:0002213	defense response to insect	biological_process	2	2652	18	22512	0.643563	0.991899	0.943188	TRINITY_DN12394_c0_g1_i4_11;TRINITY_DN26647_c0_g1_i1_8
GO:0003843	1,3-beta-D-glucan synthase activity	molecular_function	2	2652	18	22512	0.643563	0.991899	0.943188	TRINITY_DN10191_c0_g1_i1_4;TRINITY_DN16127_c0_g1_i6_10
GO:0003846	2-acylglycerol O-acyltransferase activity	molecular_function	2	2652	18	22512	0.643563	0.991899	0.943188	TRINITY_DN10210_c0_g1_i1_5;TRINITY_DN21572_c0_g1_i1_10
GO:0004040	amidase activity	molecular_function	2	2652	18	22512	0.643563	0.991899	0.943188	TRINITY_DN13956_c0_g2_i6_2;TRINITY_DN14480_c0_g1_i1_8
GO:0004365	glyceraldehyde-3-phosphate dehydrogenase (NAD+) (phosphorylating) activity	molecular_function	2	2652	18	22512	0.643563	0.991899	0.943188	TRINITY_DN15359_c0_g1_i7_3;TRINITY_DN16131_c0_g2_i1_7
GO:0004622	lysophospholipase activity	molecular_function	2	2652	18	22512	0.643563	0.991899	0.943188	TRINITY_DN10210_c0_g1_i1_5;TRINITY_DN21572_c0_g1_i1_10
GO:0004806	triglyceride lipase activity	molecular_function	2	2652	18	22512	0.643563	0.991899	0.943188	TRINITY_DN23139_c0_g1_i1_9;TRINITY_DN9945_c0_g1_i5_1
GO:0005740	mitochondrial envelope	cellular_component	2	2652	18	22512	0.643563	0.991899	0.943188	TRINITY_DN10432_c0_g1_i1_6;TRINITY_DN6771_c0_g1_i1_4
GO:0006075	(1->3)-beta-D-glucan biosynthetic process	biological_process	2	2652	18	22512	0.643563	0.991899	0.943188	TRINITY_DN10191_c0_g1_i1_4;TRINITY_DN16127_c0_g1_i6_10
GO:0009638	phototropism	biological_process	2	2652	18	22512	0.643563	0.991899	0.943188	TRINITY_DN13835_c0_g2_i1_10;TRINITY_DN7470_c0_g1_i1_4
GO:0010268	brassinosteroid homeostasis	biological_process	2	2652	18	22512	0.643563	0.991899	0.943188	TRINITY_DN12359_c0_g2_i1_2;TRINITY_DN23437_c0_g1_i1_6
GO:0032454	histone demethylase activity (H3-K9 specific)	molecular_function	2	2652	18	22512	0.643563	0.991899	0.943188	TRINITY_DN14046_c0_g1_i5_9;TRINITY_DN15736_c0_g2_i2_10
GO:0045727	positive regulation of translation	biological_process	2	2652	18	22512	0.643563	0.991899	0.943188	TRINITY_DN14072_c0_g1_i7_7;TRINITY_DN14953_c0_g1_i6_1
GO:0005355	glucose transmembrane transporter activity	molecular_function	5	2652	46	22512	0.644189	0.991899	0.922683	TRINITY_DN15374_c0_g1_i15_4;TRINITY_DN16329_c0_g1_i4_10;TRINITY_DN16585_c0_g1_i35_6;TRINITY_DN7667_c0_g1_i2_11;TRINITY_DN9395_c0_g1_i3_5
GO:0045489	pectin biosynthetic process	biological_process	5	2652	46	22512	0.644189	0.991899	0.922683	TRINITY_DN12237_c0_g1_i3_12;TRINITY_DN14079_c0_g1_i34_5;TRINITY_DN22860_c0_g1_i1_11;TRINITY_DN23301_c0_g1_i1_8;TRINITY_DN9996_c0_g1_i1_2
GO:0008134	transcription factor binding	molecular_function	9	2652	83	22512	0.6552	0.999559	0.92046	TRINITY_DN11037_c0_g1_i3_10;TRINITY_DN13123_c0_g1_i4_3;TRINITY_DN14125_c0_g1_i3_2;TRINITY_DN15625_c0_g1_i2_7;TRINITY_DN17381_c0_g1_i1_5;TRINITY_DN21646_c0_g1_i1_10;TRINITY_DN3655_c0_g1_i1_4;TRINITY_DN3808_c0_g1_i2_7;TRINITY_DN4243_c0_g1_i2_10
GO:0018298	protein-chromophore linkage	biological_process	9	2652	83	22512	0.6552	0.999559	0.92046	TRINITY_DN11470_c0_g1_i1_10;TRINITY_DN11724_c0_g1_i8_7;TRINITY_DN13835_c0_g2_i1_10;TRINITY_DN14669_c0_g1_i3_7;TRINITY_DN16142_c0_g2_i1_3;TRINITY_DN16290_c0_g1_i7_11;TRINITY_DN16594_c0_g1_i1_1;TRINITY_DN16682_c0_g1_i18_7;TRINITY_DN7470_c0_g1_i1_4
GO:0051286	cell tip	cellular_component	3	2652	28	22512	0.656804	0.999559	0.909502	TRINITY_DN12015_c0_g1_i2_10;TRINITY_DN13913_c0_g1_i3_1;TRINITY_DN9632_c0_g1_i2_10
GO:0052689	carboxylic ester hydrolase activity	molecular_function	7	2652	65	22512	0.657162	0.999559	0.914166	TRINITY_DN12045_c0_g1_i2_12;TRINITY_DN12640_c0_g2_i1_5;TRINITY_DN17592_c0_g1_i1_6;TRINITY_DN22159_c0_g1_i1_6;TRINITY_DN26059_c0_g1_i1_10;TRINITY_DN5979_c0_g1_i1_10;TRINITY_DN9395_c0_g1_i1_9
GO:0005764	lysosome	cellular_component	4	2652	38	22512	0.669719	0.999559	0.893546	TRINITY_DN1908_c0_g1_i1_11;TRINITY_DN6125_c0_g1_i2_12;TRINITY_DN630_c0_g1_i2_7;TRINITY_DN9101_c0_g1_i2_11
GO:0030244	cellulose biosynthetic process	biological_process	7	2652	66	22512	0.673157	0.999559	0.900315	TRINITY_DN12237_c0_g1_i3_12;TRINITY_DN14885_c0_g1_i18_4;TRINITY_DN16187_c0_g1_i3_10;TRINITY_DN16424_c0_g1_i4_10;TRINITY_DN25772_c0_g1_i1_10;TRINITY_DN2728_c0_g1_i1_1;TRINITY_DN9996_c0_g1_i1_2
GO:0006783	heme biosynthetic process	biological_process	2	2652	19	22512	0.673236	0.999559	0.893546	TRINITY_DN12115_c0_g1_i3_7;TRINITY_DN16361_c0_g1_i6_11
GO:0008559	xenobiotic transmembrane transporting ATPase activity	molecular_function	2	2652	19	22512	0.673236	0.999559	0.893546	TRINITY_DN20276_c0_g1_i1_9;TRINITY_DN21920_c0_g1_i1_12
GO:0009932	cell tip growth	biological_process	2	2652	19	22512	0.673236	0.999559	0.893546	TRINITY_DN15197_c0_g1_i9_2;TRINITY_DN15543_c0_g1_i5_10
GO:0090430	caffeoyl-CoA: alcohol caffeoyl transferase activity	molecular_function	2	2652	19	22512	0.673236	0.999559	0.893546	TRINITY_DN10210_c0_g1_i1_5;TRINITY_DN21572_c0_g1_i1_10
GO:0003826	alpha-ketoacid dehydrogenase activity	molecular_function	1	2652	9	22512	0.676411	0.999559	0.943188	TRINITY_DN12131_c0_g1_i1_5
GO:0003863	3-methyl-2-oxobutanoate dehydrogenase (2-methylpropanoyl-transferring) activity	molecular_function	1	2652	9	22512	0.676411	0.999559	0.943188	TRINITY_DN12131_c0_g1_i1_5
GO:0004014	adenosylmethionine decarboxylase activity	molecular_function	1	2652	9	22512	0.676411	0.999559	0.943188	TRINITY_DN11564_c0_g1_i2_3
GO:0004034	aldose 1-epimerase activity	molecular_function	1	2652	9	22512	0.676411	0.999559	0.943188	TRINITY_DN14044_c0_g3_i1_9
GO:0004527	exonuclease activity	molecular_function	1	2652	9	22512	0.676411	0.999559	0.943188	TRINITY_DN10984_c0_g2_i1_3
GO:0004605	phosphatidate cytidylyltransferase activity	molecular_function	1	2652	9	22512	0.676411	0.999559	0.943188	TRINITY_DN11792_c0_g1_i2_12
GO:0004791	thioredoxin-disulfide reductase activity	molecular_function	1	2652	9	22512	0.676411	0.999559	0.943188	TRINITY_DN13901_c0_g1_i2_8
GO:0004807	triose-phosphate isomerase activity	molecular_function	1	2652	9	22512	0.676411	0.999559	0.943188	TRINITY_DN15341_c0_g1_i3_7
GO:0005102	signaling receptor binding	molecular_function	1	2652	9	22512	0.676411	0.999559	0.943188	TRINITY_DN29167_c0_g1_i1_7
GO:0005875	microtubule associated complex	cellular_component	1	2652	9	22512	0.676411	0.999559	0.943188	TRINITY_DN12369_c0_g1_i2_2
GO:0005947	mitochondrial alpha-ketoglutarate dehydrogenase complex	cellular_component	1	2652	9	22512	0.676411	0.999559	0.943188	TRINITY_DN12131_c0_g1_i1_5
GO:0006517	protein deglycosylation	biological_process	1	2652	9	22512	0.676411	0.999559	0.943188	TRINITY_DN16782_c0_g1_i1_11
GO:0006557	S-adenosylmethioninamine biosynthetic process	biological_process	1	2652	9	22512	0.676411	0.999559	0.943188	TRINITY_DN11564_c0_g1_i2_3
GO:0006656	phosphatidylcholine biosynthetic process	biological_process	1	2652	9	22512	0.676411	0.999559	0.943188	TRINITY_DN12399_c0_g2_i1_2
GO:0006915	apoptotic process	biological_process	1	2652	9	22512	0.676411	0.999559	0.943188	TRINITY_DN14063_c0_g2_i1_9
GO:0007140	male meiotic nuclear division	biological_process	1	2652	9	22512	0.676411	0.999559	0.943188	TRINITY_DN24127_c0_g1_i1_9
GO:0008022	protein C-terminus binding	molecular_function	1	2652	9	22512	0.676411	0.999559	0.943188	TRINITY_DN14654_c0_g1_i11_8
GO:0008106	alcohol dehydrogenase (NADP+) activity	molecular_function	1	2652	9	22512	0.676411	0.999559	0.943188	TRINITY_DN10633_c0_g1_i2_1
GO:0009041	uridylate kinase activity	molecular_function	1	2652	9	22512	0.676411	0.999559	0.943188	TRINITY_DN11570_c0_g2_i1_12
GO:0009395	phospholipid catabolic process	biological_process	1	2652	9	22512	0.676411	0.999559	0.943188	TRINITY_DN21215_c0_g1_i1_5
GO:0009584	detection of visible light	biological_process	1	2652	9	22512	0.676411	0.999559	0.943188	TRINITY_DN11470_c0_g1_i1_10
GO:0009942	longitudinal axis specification	biological_process	1	2652	9	22512	0.676411	0.999559	0.943188	TRINITY_DN19716_c0_g1_i1_6
GO:0010358	leaf shaping	biological_process	1	2652	9	22512	0.676411	0.999559	0.943188	TRINITY_DN17701_c0_g1_i1_7
GO:0010366	negative regulation of ethylene biosynthetic process	biological_process	1	2652	9	22512	0.676411	0.999559	0.943188	TRINITY_DN15943_c0_g1_i1_9
GO:0010603	regulation of cytoplasmic mRNA processing body assembly	biological_process	1	2652	9	22512	0.676411	0.999559	0.943188	TRINITY_DN15627_c0_g1_i8_7
GO:0016984	ribulose-bisphosphate carboxylase activity	molecular_function	1	2652	9	22512	0.676411	0.999559	0.943188	TRINITY_DN14941_c0_g1_i1_2
GO:0016985	mannan endo-1,4-beta-mannosidase activity	molecular_function	1	2652	9	22512	0.676411	0.999559	0.943188	TRINITY_DN4434_c0_g1_i1_12
GO:0017006	protein-tetrapyrrole linkage	biological_process	1	2652	9	22512	0.676411	0.999559	0.943188	TRINITY_DN11470_c0_g1_i1_10
GO:0019139	cytokinin dehydrogenase activity	molecular_function	1	2652	9	22512	0.676411	0.999559	0.943188	TRINITY_DN9907_c0_g1_i4_1
GO:0031048	chromatin silencing by small RNA	biological_process	1	2652	9	22512	0.676411	0.999559	0.943188	TRINITY_DN11426_c0_g1_i2_4
GO:0031540	regulation of anthocyanin biosynthetic process	biological_process	1	2652	9	22512	0.676411	0.999559	0.943188	TRINITY_DN25205_c0_g1_i1_11
GO:0032586	protein storage vacuole membrane	cellular_component	1	2652	9	22512	0.676411	0.999559	0.943188	TRINITY_DN18709_c0_g1_i1_12
GO:0032869	cellular response to insulin stimulus	biological_process	1	2652	9	22512	0.676411	0.999559	0.943188	TRINITY_DN15827_c0_g1_i1_7
GO:0034051	negative regulation of plant-type hypersensitive response	biological_process	1	2652	9	22512	0.676411	0.999559	0.943188	TRINITY_DN16648_c1_g3_i2_1
GO:0035652	cargo loading into clathrin-coated vesicle	biological_process	1	2652	9	22512	0.676411	0.999559	0.943188	TRINITY_DN15729_c0_g1_i14_11
GO:0044375	regulation of peroxisome size	biological_process	1	2652	9	22512	0.676411	0.999559	0.943188	TRINITY_DN11550_c0_g1_i2_9
GO:0046355	mannan catabolic process	biological_process	1	2652	9	22512	0.676411	0.999559	0.943188	TRINITY_DN4434_c0_g1_i1_12
GO:0047066	phospholipid-hydroperoxide glutathione peroxidase activity	molecular_function	1	2652	9	22512	0.676411	0.999559	0.943188	TRINITY_DN14754_c0_g1_i1_4
GO:0047938	glucose-6-phosphate 1-epimerase activity	molecular_function	1	2652	9	22512	0.676411	0.999559	0.943188	TRINITY_DN15851_c0_g1_i24_7
GO:0048509	regulation of meristem development	biological_process	1	2652	9	22512	0.676411	0.999559	0.943188	TRINITY_DN15305_c0_g1_i1_7
GO:0048768	root hair cell tip growth	biological_process	1	2652	9	22512	0.676411	0.999559	0.943188	TRINITY_DN16583_c2_g5_i3_12
GO:0051782	negative regulation of cell division	biological_process	1	2652	9	22512	0.676411	0.999559	0.943188	TRINITY_DN3655_c0_g1_i1_4
GO:0071900	regulation of protein serine/threonine kinase activity	biological_process	1	2652	9	22512	0.676411	0.999559	0.943188	TRINITY_DN13218_c0_g1_i11_3
GO:0102867	molybdenum cofactor sulfurtransferase activity	molecular_function	1	2652	9	22512	0.676411	0.999559	0.943188	TRINITY_DN25615_c0_g1_i1_7
GO:1905157	positive regulation of photosynthesis	biological_process	1	2652	9	22512	0.676411	0.999559	0.943188	TRINITY_DN14079_c0_g1_i34_5
GO:1905615	positive regulation of developmental vegetative growth	biological_process	1	2652	9	22512	0.676411	0.999559	0.943188	TRINITY_DN5152_c0_g1_i1_5
GO:2001009	regulation of plant-type cell wall cellulose biosynthetic process	biological_process	1	2652	9	22512	0.676411	0.999559	0.943188	TRINITY_DN14175_c0_g1_i1_3
GO:0051539	4 iron, 4 sulfur cluster binding	molecular_function	12	2652	112	22512	0.680427	1	0.909502	TRINITY_DN1308_c0_g1_i1_10;TRINITY_DN16263_c0_g2_i5_10;TRINITY_DN17053_c0_g1_i1_7;TRINITY_DN19440_c0_g1_i1_12;TRINITY_DN21690_c0_g1_i1_12;TRINITY_DN22914_c0_g1_i1_4;TRINITY_DN28584_c0_g1_i1_10;TRINITY_DN5617_c0_g1_i1_1;TRINITY_DN6566_c0_g1_i1_9;TRINITY_DN6720_c0_g2_i1_7;TRINITY_DN8394_c0_g1_i3_3;TRINITY_DN9862_c0_g1_i3_6
GO:0004471	malate dehydrogenase (decarboxylating) (NAD+) activity	molecular_function	3	2652	29	22512	0.680567	1	0.87814	TRINITY_DN15823_c0_g1_i25_5;TRINITY_DN16071_c0_g1_i2_10;TRINITY_DN16337_c0_g1_i1_12
GO:0005096	GTPase activator activity	molecular_function	11	2652	103	22512	0.68097	1	0.906559	TRINITY_DN11921_c0_g1_i1_2;TRINITY_DN13845_c0_g4_i3_9;TRINITY_DN14704_c0_g1_i2_6;TRINITY_DN15023_c0_g3_i2_1;TRINITY_DN15729_c0_g1_i14_11;TRINITY_DN16348_c0_g3_i2_7;TRINITY_DN18865_c0_g1_i1_12;TRINITY_DN22355_c0_g1_i1_4;TRINITY_DN2452_c0_g1_i2_8;TRINITY_DN3977_c0_g1_i1_8;TRINITY_DN5427_c0_g1_i2_9
GO:0009825	multidimensional cell growth	biological_process	5	2652	48	22512	0.681842	1	0.884238	TRINITY_DN13535_c0_g1_i3_11;TRINITY_DN25925_c0_g1_i1_9;TRINITY_DN3342_c0_g1_i1_5;TRINITY_DN7680_c0_g1_i2_1;TRINITY_DN7883_c0_g1_i2_3
GO:0010224	response to UV-B	biological_process	9	2652	85	22512	0.683386	1	0.898802	TRINITY_DN10415_c0_g1_i1_7;TRINITY_DN11724_c0_g1_i8_7;TRINITY_DN12895_c0_g1_i1_12;TRINITY_DN16142_c0_g2_i1_3;TRINITY_DN16186_c1_g1_i18_12;TRINITY_DN16290_c0_g1_i7_11;TRINITY_DN16381_c0_g1_i20_1;TRINITY_DN16594_c0_g1_i1_1;TRINITY_DN16682_c0_g1_i18_7
GO:0031146	SCF-dependent proteasomal ubiquitin-dependent protein catabolic process	biological_process	7	2652	67	22512	0.688677	1	0.886878	TRINITY_DN10504_c0_g1_i1_9;TRINITY_DN13932_c0_g1_i2_6;TRINITY_DN19221_c0_g1_i1_2;TRINITY_DN27372_c0_g1_i1_4;TRINITY_DN373_c0_g1_i2_6;TRINITY_DN4394_c0_g1_i1_6;TRINITY_DN6533_c0_g1_i2_8
GO:0001522	pseudouridine synthesis	biological_process	2	2652	20	22512	0.700867	1	0.848869	TRINITY_DN13484_c0_g1_i10_3;TRINITY_DN4111_c0_g1_i2_8
GO:0004656	procollagen-proline 4-dioxygenase activity	molecular_function	2	2652	20	22512	0.700867	1	0.848869	TRINITY_DN14345_c0_g1_i4_1;TRINITY_DN15014_c0_g1_i5_7
GO:0006368	transcription elongation from RNA polymerase II promoter	biological_process	2	2652	20	22512	0.700867	1	0.848869	TRINITY_DN12963_c0_g1_i10_1;TRINITY_DN2917_c0_g1_i2_12
GO:0010015	root morphogenesis	biological_process	2	2652	20	22512	0.700867	1	0.848869	TRINITY_DN14284_c0_g1_i8_6;TRINITY_DN21548_c0_g1_i1_1
GO:0010053	root epidermal cell differentiation	biological_process	2	2652	20	22512	0.700867	1	0.848869	TRINITY_DN15197_c0_g1_i9_2;TRINITY_DN16891_c0_g3_i1_7
GO:0010189	vitamin E biosynthetic process	biological_process	2	2652	20	22512	0.700867	1	0.848869	TRINITY_DN12512_c0_g1_i1_3;TRINITY_DN22868_c0_g1_i1_1
GO:0010337	regulation of salicylic acid metabolic process	biological_process	2	2652	20	22512	0.700867	1	0.848869	TRINITY_DN14102_c0_g2_i1_12;TRINITY_DN16524_c1_g1_i7_6
GO:0015386	potassium:proton antiporter activity	molecular_function	2	2652	20	22512	0.700867	1	0.848869	TRINITY_DN12066_c0_g1_i1_5;TRINITY_DN23311_c0_g1_i1_2
GO:0016571	histone methylation	biological_process	2	2652	20	22512	0.700867	1	0.848869	TRINITY_DN10866_c0_g1_i3_7;TRINITY_DN11821_c0_g1_i2_10
GO:0018401	peptidyl-proline hydroxylation to 4-hydroxy-L-proline	biological_process	2	2652	20	22512	0.700867	1	0.848869	TRINITY_DN14345_c0_g1_i4_1;TRINITY_DN15014_c0_g1_i5_7
GO:0047484	regulation of response to osmotic stress	biological_process	2	2652	20	22512	0.700867	1	0.848869	TRINITY_DN23389_c0_g1_i1_6;TRINITY_DN7039_c0_g1_i1_6
GO:0048586	regulation of long-day photoperiodism, flowering	biological_process	2	2652	20	22512	0.700867	1	0.848869	TRINITY_DN10866_c0_g1_i3_7;TRINITY_DN14175_c0_g1_i1_3
GO:0070403	NAD+ binding	molecular_function	2	2652	20	22512	0.700867	1	0.848869	TRINITY_DN13062_c0_g1_i1_4;TRINITY_DN966_c0_g1_i1_11
GO:0099402	plant organ development	biological_process	2	2652	20	22512	0.700867	1	0.848869	TRINITY_DN13835_c0_g2_i1_10;TRINITY_DN5132_c0_g1_i1_9
GO:0005524	ATP binding	molecular_function	351	2652	3050	22512	0.70113	1	0.976895	TRINITY_DN10011_c0_g1_i4_12;TRINITY_DN10148_c0_g1_i1_12;TRINITY_DN10180_c0_g1_i1_1;TRINITY_DN10242_c0_g1_i2_9;TRINITY_DN10259_c0_g1_i1_2;TRINITY_DN10327_c0_g1_i1_6;TRINITY_DN10432_c0_g1_i1_6;TRINITY_DN10577_c0_g1_i2_11;TRINITY_DN10578_c0_g1_i3_5;TRINITY_DN10770_c0_g1_i2_2;TRINITY_DN10935_c0_g1_i1_12;TRINITY_DN10948_c0_g1_i1_7;TRINITY_DN10962_c0_g1_i2_10;TRINITY_DN10970_c0_g1_i3_4;TRINITY_DN11025_…
GO:0000307	cyclin-dependent protein kinase holoenzyme complex	cellular_component	6	2652	59	22512	0.709124	1	0.863256	TRINITY_DN11201_c0_g1_i1_6;TRINITY_DN15919_c0_g1_i4_5;TRINITY_DN16303_c0_g1_i8_6;TRINITY_DN16420_c1_g2_i16_11;TRINITY_DN19312_c0_g1_i1_7;TRINITY_DN5491_c0_g1_i1_6
GO:0009736	cytokinin-activated signaling pathway	biological_process	6	2652	59	22512	0.709124	1	0.863256	TRINITY_DN10823_c0_g1_i1_1;TRINITY_DN12739_c0_g1_i1_4;TRINITY_DN13484_c0_g1_i1_4;TRINITY_DN15305_c0_g1_i1_7;TRINITY_DN6808_c0_g1_i3_9;TRINITY_DN8815_c0_g1_i1_12
GO:0010043	response to zinc ion	biological_process	4	2652	40	22512	0.709269	1	0.848869	TRINITY_DN10191_c0_g1_i2_9;TRINITY_DN10210_c0_g1_i1_5;TRINITY_DN11600_c0_g1_i4_7;TRINITY_DN21572_c0_g1_i1_10
GO:0010073	meristem maintenance	biological_process	4	2652	40	22512	0.709269	1	0.848869	TRINITY_DN10607_c0_g1_i1_11;TRINITY_DN14122_c0_g1_i1_12;TRINITY_DN17701_c0_g1_i1_7;TRINITY_DN62_c0_g1_i1_9
GO:0051287	NAD binding	molecular_function	16	2652	151	22512	0.711535	1	0.899464	TRINITY_DN10372_c0_g1_i1_4;TRINITY_DN12738_c0_g1_i8_10;TRINITY_DN13572_c0_g1_i3_5;TRINITY_DN14662_c0_g1_i4_11;TRINITY_DN14918_c0_g1_i4_3;TRINITY_DN14932_c0_g1_i1_6;TRINITY_DN15359_c0_g1_i7_3;TRINITY_DN15823_c0_g1_i25_5;TRINITY_DN15923_c0_g1_i7_5;TRINITY_DN16071_c0_g1_i2_10;TRINITY_DN16131_c0_g2_i1_7;TRINITY_DN16337_c0_g1_i1_12;TRINITY_DN16939_c0_g1_i6_2;TRINITY_DN25361_c0_g1_i1_11;TRINITY_DN3176_…
GO:0000060	protein import into nucleus, translocation	biological_process	1	2652	10	22512	0.714546	1	0.848869	TRINITY_DN8518_c0_g1_i1_2
GO:0000095	S-adenosyl-L-methionine transmembrane transporter activity	molecular_function	1	2652	10	22512	0.714546	1	0.848869	TRINITY_DN12543_c0_g1_i8_6
GO:0000293	ferric-chelate reductase activity	molecular_function	1	2652	10	22512	0.714546	1	0.848869	TRINITY_DN18048_c0_g1_i1_5
GO:0000439	transcription factor TFIIH core complex	cellular_component	1	2652	10	22512	0.714546	1	0.848869	TRINITY_DN17042_c0_g1_i1_6
GO:0003997	acyl-CoA oxidase activity	molecular_function	1	2652	10	22512	0.714546	1	0.848869	TRINITY_DN15223_c0_g1_i2_12
GO:0004084	branched-chain-amino-acid transaminase activity	molecular_function	1	2652	10	22512	0.714546	1	0.848869	TRINITY_DN26381_c0_g1_i1_4
GO:0004362	glutathione-disulfide reductase activity	molecular_function	1	2652	10	22512	0.714546	1	0.848869	TRINITY_DN13901_c0_g1_i2_8
GO:0004673	protein histidine kinase activity	molecular_function	1	2652	10	22512	0.714546	1	0.848869	TRINITY_DN15305_c0_g1_i1_7
GO:0004845	uracil phosphoribosyltransferase activity	molecular_function	1	2652	10	22512	0.714546	1	0.848869	TRINITY_DN16308_c0_g3_i8_11
GO:0005662	DNA replication factor A complex	cellular_component	1	2652	10	22512	0.714546	1	0.848869	TRINITY_DN15551_c0_g1_i18_9
GO:0005787	signal peptidase complex	cellular_component	1	2652	10	22512	0.714546	1	0.848869	TRINITY_DN15464_c0_g1_i1_2
GO:0005847	mRNA cleavage and polyadenylation specificity factor complex	cellular_component	1	2652	10	22512	0.714546	1	0.848869	TRINITY_DN15772_c0_g1_i4_6
GO:0006564	L-serine biosynthetic process	biological_process	1	2652	10	22512	0.714546	1	0.848869	TRINITY_DN25361_c0_g1_i1_11
GO:0006574	valine catabolic process	biological_process	1	2652	10	22512	0.714546	1	0.848869	TRINITY_DN12073_c0_g1_i1_4
GO:0008265	Mo-molybdopterin cofactor sulfurase activity	molecular_function	1	2652	10	22512	0.714546	1	0.848869	TRINITY_DN25615_c0_g1_i1_7
GO:0008610	lipid biosynthetic process	biological_process	1	2652	10	22512	0.714546	1	0.848869	TRINITY_DN23237_c0_g1_i1_2
GO:0009772	photosynthetic electron transport in photosystem II	biological_process	1	2652	10	22512	0.714546	1	0.848869	TRINITY_DN14669_c0_g1_i3_7
GO:0010325	raffinose family oligosaccharide biosynthetic process	biological_process	1	2652	10	22512	0.714546	1	0.848869	TRINITY_DN14877_c0_g1_i9_5
GO:0010444	guard mother cell differentiation	biological_process	1	2652	10	22512	0.714546	1	0.848869	TRINITY_DN5491_c0_g1_i1_6
GO:0017119	Golgi transport complex	cellular_component	1	2652	10	22512	0.714546	1	0.848869	TRINITY_DN14284_c0_g1_i8_6
GO:0019375	galactolipid biosynthetic process	biological_process	1	2652	10	22512	0.714546	1	0.848869	TRINITY_DN10805_c0_g1_i7_7
GO:0019899	enzyme binding	molecular_function	1	2652	10	22512	0.714546	1	0.848869	TRINITY_DN15305_c0_g1_i1_7
GO:0031204	posttranslational protein targeting to membrane, translocation	biological_process	1	2652	10	22512	0.714546	1	0.848869	TRINITY_DN11294_c0_g1_i3_2
GO:0032977	membrane insertase activity	molecular_function	1	2652	10	22512	0.714546	1	0.848869	TRINITY_DN16272_c0_g1_i8_10
GO:0035265	organ growth	biological_process	1	2652	10	22512	0.714546	1	0.848869	TRINITY_DN28397_c0_g1_i1_7
GO:0036513	Derlin-1 retrotranslocation complex	cellular_component	1	2652	10	22512	0.714546	1	0.848869	TRINITY_DN5654_c0_g1_i2_7
GO:0042409	caffeoyl-CoA O-methyltransferase activity	molecular_function	1	2652	10	22512	0.714546	1	0.848869	TRINITY_DN9439_c0_g1_i2_12
GO:0042578	phosphoric ester hydrolase activity	molecular_function	1	2652	10	22512	0.714546	1	0.848869	TRINITY_DN15873_c0_g1_i10_3
GO:0043169	cation binding	molecular_function	1	2652	10	22512	0.714546	1	0.848869	TRINITY_DN15280_c0_g2_i7_10
GO:0043295	glutathione binding	molecular_function	1	2652	10	22512	0.714546	1	0.848869	TRINITY_DN15840_c0_g3_i7_5
GO:0043481	anthocyanin accumulation in tissues in response to UV light	biological_process	1	2652	10	22512	0.714546	1	0.848869	TRINITY_DN15732_c0_g1_i1_9
GO:0048211	Golgi vesicle docking	biological_process	1	2652	10	22512	0.714546	1	0.848869	TRINITY_DN16499_c0_g1_i9_7
GO:0048766	root hair initiation	biological_process	1	2652	10	22512	0.714546	1	0.848869	TRINITY_DN11711_c0_g1_i3_12
GO:0052325	cell wall pectin biosynthetic process	biological_process	1	2652	10	22512	0.714546	1	0.848869	TRINITY_DN26494_c0_g1_i1_4
GO:0071218	cellular response to misfolded protein	biological_process	1	2652	10	22512	0.714546	1	0.848869	TRINITY_DN23492_c0_g1_i1_10
GO:0080182	histone H3-K4 trimethylation	biological_process	1	2652	10	22512	0.714546	1	0.848869	TRINITY_DN10866_c0_g1_i3_7
GO:0098687	chromosomal region	cellular_component	1	2652	10	22512	0.714546	1	0.848869	TRINITY_DN22659_c0_g1_i1_8
GO:1902476	chloride transmembrane transport	biological_process	1	2652	10	22512	0.714546	1	0.848869	TRINITY_DN3755_c0_g1_i1_11
GO:0009553	embryo sac development	biological_process	7	2652	69	22512	0.718265	1	0.861171	TRINITY_DN12925_c0_g1_i5_8;TRINITY_DN14888_c0_g1_i9_9;TRINITY_DN16302_c1_g1_i5_7;TRINITY_DN16415_c0_g1_i6_12;TRINITY_DN16543_c0_g1_i2_6;TRINITY_DN17381_c0_g1_i1_5;TRINITY_DN26198_c0_g1_i1_4
GO:0031965	nuclear membrane	cellular_component	7	2652	69	22512	0.718265	1	0.861171	TRINITY_DN15625_c0_g1_i6_9;TRINITY_DN15870_c0_g1_i19_8;TRINITY_DN16180_c1_g1_i1_3;TRINITY_DN16700_c0_g2_i16_1;TRINITY_DN16967_c0_g1_i5_7;TRINITY_DN17032_c1_g3_i15_2;TRINITY_DN8816_c0_g1_i1_10
GO:0009898	cytoplasmic side of plasma membrane	cellular_component	3	2652	31	22512	0.724364	1	0.821486	TRINITY_DN15106_c0_g1_i7_6;TRINITY_DN15802_c0_g1_i11_1;TRINITY_DN16677_c0_g1_i15_7
GO:0016722	oxidoreductase activity, oxidizing metal ions	molecular_function	3	2652	31	22512	0.724364	1	0.821486	TRINITY_DN13515_c0_g1_i9_8;TRINITY_DN15543_c0_g1_i5_10;TRINITY_DN15627_c0_g1_i1_4
GO:0006207	'de novo' pyrimidine nucleobase biosynthetic process	biological_process	2	2652	21	22512	0.726526	1	0.808446	TRINITY_DN11570_c0_g2_i1_12;TRINITY_DN16383_c0_g2_i2_11
GO:0008574	ATP-dependent microtubule motor activity, plus-end-directed	molecular_function	2	2652	21	22512	0.726526	1	0.808446	TRINITY_DN15583_c0_g2_i1_1;TRINITY_DN16054_c0_g2_i6_10
GO:0009959	negative gravitropism	biological_process	2	2652	21	22512	0.726526	1	0.808446	TRINITY_DN16361_c0_g1_i6_11;TRINITY_DN1704_c0_g1_i1_2
GO:0016573	histone acetylation	biological_process	2	2652	21	22512	0.726526	1	0.808446	TRINITY_DN14636_c0_g1_i10_5;TRINITY_DN14807_c0_g1_i8_6
GO:0045263	proton-transporting ATP synthase complex, coupling factor F(o)	cellular_component	2	2652	21	22512	0.726526	1	0.808446	TRINITY_DN21818_c0_g1_i1_8;TRINITY_DN7929_c0_g1_i2_11
GO:0090630	activation of GTPase activity	biological_process	2	2652	21	22512	0.726526	1	0.808446	TRINITY_DN15729_c0_g1_i14_11;TRINITY_DN5427_c0_g1_i2_9
GO:0009640	photomorphogenesis	biological_process	8	2652	79	22512	0.727005	1	0.859614	TRINITY_DN13835_c0_g2_i1_10;TRINITY_DN15732_c0_g1_i1_9;TRINITY_DN1589_c0_g1_i1_4;TRINITY_DN15908_c0_g2_i10_7;TRINITY_DN1734_c0_g1_i1_11;TRINITY_DN22341_c0_g1_i1_4;TRINITY_DN24681_c0_g1_i1_3;TRINITY_DN27473_c0_g1_i1_11
GO:0008236	serine-type peptidase activity	molecular_function	4	2652	41	22512	0.727702	1	0.828165	TRINITY_DN12180_c0_g1_i3_10;TRINITY_DN14291_c0_g1_i2_11;TRINITY_DN21632_c0_g1_i1_10;TRINITY_DN25594_c0_g1_i1_10
GO:0009826	unidimensional cell growth	biological_process	11	2652	107	22512	0.72881	1	0.872669	TRINITY_DN12195_c0_g1_i6_10;TRINITY_DN16119_c0_g1_i1_3;TRINITY_DN1734_c0_g1_i1_11;TRINITY_DN19003_c0_g1_i1_10;TRINITY_DN22508_c0_g1_i1_4;TRINITY_DN236_c0_g1_i1_2;TRINITY_DN26095_c0_g1_i1_10;TRINITY_DN26534_c0_g1_i1_12;TRINITY_DN529_c0_g1_i1_12;TRINITY_DN5474_c0_g1_i1_5;TRINITY_DN8936_c0_g1_i1_9
GO:0080188	RNA-directed DNA methylation	biological_process	5	2652	51	22512	0.7331	1	0.832224	TRINITY_DN11426_c0_g1_i2_4;TRINITY_DN11821_c0_g1_i2_10;TRINITY_DN14045_c0_g1_i3_12;TRINITY_DN15007_c0_g1_i4_11;TRINITY_DN15666_c0_g4_i1_7
GO:0003779	actin binding	molecular_function	9	2652	89	22512	0.735343	1	0.858407	TRINITY_DN11434_c0_g1_i2_5;TRINITY_DN12771_c0_g1_i4_2;TRINITY_DN13917_c0_g1_i5_11;TRINITY_DN14160_c0_g1_i4_7;TRINITY_DN15397_c0_g1_i9_4;TRINITY_DN15706_c0_g1_i7_9;TRINITY_DN16206_c0_g1_i12_6;TRINITY_DN16206_c0_g3_i1_6;TRINITY_DN23408_c0_g1_i1_8
GO:0051603	proteolysis involved in cellular protein catabolic process	biological_process	9	2652	89	22512	0.735343	1	0.858407	TRINITY_DN13240_c0_g1_i1_4;TRINITY_DN14509_c0_g1_i3_7;TRINITY_DN14888_c0_g1_i30_3;TRINITY_DN1908_c0_g1_i1_11;TRINITY_DN28448_c0_g1_i1_6;TRINITY_DN6125_c0_g1_i2_12;TRINITY_DN6127_c0_g1_i3_12;TRINITY_DN630_c0_g1_i2_7;TRINITY_DN9101_c0_g1_i2_11
GO:0009626	plant-type hypersensitive response	biological_process	26	2652	245	22512	0.744095	1	0.90084	TRINITY_DN10180_c0_g1_i1_1;TRINITY_DN10432_c0_g1_i1_6;TRINITY_DN10854_c0_g1_i4_10;TRINITY_DN12802_c0_g1_i1_2;TRINITY_DN14102_c0_g2_i1_12;TRINITY_DN14365_c0_g1_i9_11;TRINITY_DN14420_c0_g1_i7_3;TRINITY_DN14906_c0_g1_i18_3;TRINITY_DN15458_c0_g1_i3_2;TRINITY_DN15557_c1_g1_i4_9;TRINITY_DN15676_c0_g1_i3_10;TRINITY_DN15898_c0_g1_i3_7;TRINITY_DN16146_c0_g1_i1_12;TRINITY_DN16360_c0_g2_i1_10;TRINITY_DN1652…
GO:1902600	proton transmembrane transport	biological_process	3	2652	32	22512	0.744433	1	0.795814	TRINITY_DN12066_c0_g1_i1_5;TRINITY_DN15912_c1_g2_i5_12;TRINITY_DN23311_c0_g1_i1_2
GO:0006612	protein targeting to membrane	biological_process	4	2652	42	22512	0.745245	1	0.808446	TRINITY_DN11724_c0_g1_i2_4;TRINITY_DN15949_c0_g2_i3_6;TRINITY_DN15957_c0_g2_i2_2;TRINITY_DN2615_c0_g1_i2_8
GO:0008237	metallopeptidase activity	molecular_function	4	2652	42	22512	0.745245	1	0.808446	TRINITY_DN15709_c0_g1_i2_10;TRINITY_DN62_c0_g1_i1_9;TRINITY_DN721_c0_g1_i2_1;TRINITY_DN7247_c0_g1_i1_4
GO:0000036	acyl carrier activity	molecular_function	1	2652	11	22512	0.748189	1	0.771699	TRINITY_DN6056_c0_g1_i1_7
GO:0000170	sphingosine hydroxylase activity	molecular_function	1	2652	11	22512	0.748189	1	0.771699	TRINITY_DN1589_c0_g1_i1_4
GO:0000981	DNA-binding transcription factor activity, RNA polymerase II-specific	molecular_function	1	2652	11	22512	0.748189	1	0.771699	TRINITY_DN3655_c0_g1_i1_4
GO:0005545	1-phosphatidylinositol binding	molecular_function	1	2652	11	22512	0.748189	1	0.771699	TRINITY_DN7403_c0_g1_i1_7
GO:0005675	transcription factor TFIIH holo complex	cellular_component	1	2652	11	22512	0.748189	1	0.771699	TRINITY_DN17042_c0_g1_i1_6
GO:0006221	pyrimidine nucleotide biosynthetic process	biological_process	1	2652	11	22512	0.748189	1	0.771699	TRINITY_DN11570_c0_g2_i1_12
GO:0006809	nitric oxide biosynthetic process	biological_process	1	2652	11	22512	0.748189	1	0.771699	TRINITY_DN6139_c0_g1_i1_10
GO:0008199	ferric iron binding	molecular_function	1	2652	11	22512	0.748189	1	0.771699	TRINITY_DN12115_c0_g1_i3_7
GO:0009083	branched-chain amino acid catabolic process	biological_process	1	2652	11	22512	0.748189	1	0.771699	TRINITY_DN12131_c0_g1_i1_5
GO:0009088	threonine biosynthetic process	biological_process	1	2652	11	22512	0.748189	1	0.771699	TRINITY_DN8064_c0_g1_i1_11
GO:0009642	response to light intensity	biological_process	1	2652	11	22512	0.748189	1	0.771699	TRINITY_DN20995_c0_g1_i1_12
GO:0009855	determination of bilateral symmetry	biological_process	1	2652	11	22512	0.748189	1	0.771699	TRINITY_DN15782_c0_g1_i1_6
GO:0009922	fatty acid elongase activity	molecular_function	1	2652	11	22512	0.748189	1	0.771699	TRINITY_DN3177_c0_g1_i1_3
GO:0010050	vegetative phase change	biological_process	1	2652	11	22512	0.748189	1	0.771699	TRINITY_DN19477_c0_g1_i1_10
GO:0010109	regulation of photosynthesis	biological_process	1	2652	11	22512	0.748189	1	0.771699	TRINITY_DN7579_c0_g1_i4_12
GO:0016328	lateral plasma membrane	cellular_component	1	2652	11	22512	0.748189	1	0.771699	TRINITY_DN13535_c0_g1_i3_11
GO:0016471	vacuolar proton-transporting V-type ATPase complex	cellular_component	1	2652	11	22512	0.748189	1	0.771699	TRINITY_DN12427_c0_g1_i6_4
GO:0016799	hydrolase activity, hydrolyzing N-glycosyl compounds	molecular_function	1	2652	11	22512	0.748189	1	0.771699	TRINITY_DN24076_c0_g1_i1_4
GO:0019003	GDP binding	molecular_function	1	2652	11	22512	0.748189	1	0.771699	TRINITY_DN14654_c0_g1_i11_8
GO:0019243	methylglyoxal catabolic process to D-lactate via S-lactoyl-glutathione	biological_process	1	2652	11	22512	0.748189	1	0.771699	TRINITY_DN16414_c3_g2_i14_12
GO:0032511	late endosome to vacuole transport via multivesicular body sorting pathway	biological_process	1	2652	11	22512	0.748189	1	0.771699	TRINITY_DN9892_c0_g1_i3_11
GO:0034052	positive regulation of plant-type hypersensitive response	biological_process	1	2652	11	22512	0.748189	1	0.771699	TRINITY_DN12802_c0_g1_i1_2
GO:0034063	stress granule assembly	biological_process	1	2652	11	22512	0.748189	1	0.771699	TRINITY_DN15627_c0_g1_i8_7
GO:0043024	ribosomal small subunit binding	molecular_function	1	2652	11	22512	0.748189	1	0.771699	TRINITY_DN19126_c0_g1_i1_7
GO:0044211	CTP salvage	biological_process	1	2652	11	22512	0.748189	1	0.771699	TRINITY_DN16308_c0_g3_i8_11
GO:0045174	glutathione dehydrogenase (ascorbate) activity	molecular_function	1	2652	11	22512	0.748189	1	0.771699	TRINITY_DN15840_c0_g3_i7_5
GO:0046786	viral replication complex formation and maintenance	biological_process	1	2652	11	22512	0.748189	1	0.771699	TRINITY_DN13918_c0_g1_i12_4
GO:0048235	pollen sperm cell differentiation	biological_process	1	2652	11	22512	0.748189	1	0.771699	TRINITY_DN1366_c0_g1_i1_1
GO:0000326	protein storage vacuole	cellular_component	2	2652	22	22512	0.750293	1	0.771699	TRINITY_DN17504_c0_g1_i1_2;TRINITY_DN23249_c0_g1_i1_12
GO:0005779	integral component of peroxisomal membrane	cellular_component	2	2652	22	22512	0.750293	1	0.771699	TRINITY_DN11550_c0_g1_i2_9;TRINITY_DN14063_c0_g2_i1_9
GO:0005795	Golgi stack	cellular_component	2	2652	22	22512	0.750293	1	0.771699	TRINITY_DN16499_c0_g1_i9_7;TRINITY_DN23249_c0_g1_i1_12
GO:0005983	starch catabolic process	biological_process	2	2652	22	22512	0.750293	1	0.771699	TRINITY_DN12109_c0_g1_i1_12;TRINITY_DN1599_c0_g1_i2_5
GO:0006520	cellular amino acid metabolic process	biological_process	2	2652	22	22512	0.750293	1	0.771699	TRINITY_DN16330_c2_g5_i1_11;TRINITY_DN2886_c0_g1_i2_6
GO:0008308	voltage-gated anion channel activity	molecular_function	2	2652	22	22512	0.750293	1	0.771699	TRINITY_DN25777_c0_g1_i1_7;TRINITY_DN7884_c0_g1_i2_1
GO:0016310	phosphorylation	biological_process	2	2652	22	22512	0.750293	1	0.771699	TRINITY_DN16509_c1_g2_i5_10;TRINITY_DN7470_c0_g1_i1_4
GO:0045493	xylan catabolic process	biological_process	2	2652	22	22512	0.750293	1	0.771699	TRINITY_DN21711_c0_g1_i1_12;TRINITY_DN26247_c0_g1_i1_10
GO:0045454	cell redox homeostasis	biological_process	22	2652	210	22512	0.752539	1	0.889291	TRINITY_DN12089_c0_g1_i1_1;TRINITY_DN13038_c0_g1_i3_9;TRINITY_DN13901_c0_g1_i2_8;TRINITY_DN14385_c0_g1_i8_12;TRINITY_DN14783_c0_g1_i6_10;TRINITY_DN15167_c0_g1_i16_9;TRINITY_DN15428_c0_g1_i6_3;TRINITY_DN15902_c2_g1_i19_1;TRINITY_DN16471_c0_g3_i1_6;TRINITY_DN16564_c0_g1_i6_2;TRINITY_DN16771_c0_g1_i1_4;TRINITY_DN16859_c0_g1_i1_6;TRINITY_DN19538_c0_g1_i1_1;TRINITY_DN22360_c0_g1_i1_1;TRINITY_DN22502_c…
GO:0044183	protein binding involved in protein folding	molecular_function	3	2652	33	22512	0.763317	1	0.771699	TRINITY_DN13708_c0_g1_i8_1;TRINITY_DN16494_c0_g1_i10_7;TRINITY_DN8429_c0_g1_i1_7
GO:0009409	response to cold	biological_process	35	2652	329	22512	0.76534	1	0.903052	TRINITY_DN10163_c0_g1_i1_1;TRINITY_DN11134_c0_g1_i1_3;TRINITY_DN11976_c0_g1_i1_6;TRINITY_DN12109_c0_g1_i1_12;TRINITY_DN12400_c0_g1_i1_8;TRINITY_DN12423_c0_g1_i1_6;TRINITY_DN12612_c0_g1_i5_4;TRINITY_DN13196_c0_g1_i8_2;TRINITY_DN13317_c0_g1_i3_10;TRINITY_DN13433_c0_g2_i10_5;TRINITY_DN13600_c0_g4_i3_8;TRINITY_DN13697_c0_g1_i5_5;TRINITY_DN13843_c0_g1_i4_6;TRINITY_DN14462_c0_g1_i1_9;TRINITY_DN14659_c0…
GO:0009231	riboflavin biosynthetic process	biological_process	2	2652	23	22512	0.772258	1	0.738147	TRINITY_DN19244_c0_g1_i1_7;TRINITY_DN25405_c0_g1_i1_10
GO:0010216	maintenance of DNA methylation	biological_process	2	2652	23	22512	0.772258	1	0.738147	TRINITY_DN15688_c0_g1_i47_9;TRINITY_DN724_c0_g1_i1_1
GO:0030041	actin filament polymerization	biological_process	2	2652	23	22512	0.772258	1	0.738147	TRINITY_DN12771_c0_g1_i4_2;TRINITY_DN14160_c0_g1_i4_7
GO:0005634	nucleus	cellular_component	667	2652	5793	22512	0.77411	1	0.977379	TRINITY_DN10122_c0_g1_i2_4;TRINITY_DN10143_c0_g1_i4_2;TRINITY_DN10163_c0_g1_i1_1;TRINITY_DN10201_c0_g1_i5_8;TRINITY_DN10252_c0_g1_i3_12;TRINITY_DN10324_c0_g1_i1_4;TRINITY_DN10327_c0_g1_i1_6;TRINITY_DN10345_c0_g1_i1_1;TRINITY_DN10358_c0_g1_i4_12;TRINITY_DN10369_c0_g1_i1_5;TRINITY_DN10384_c0_g2_i3_4;TRINITY_DN10403_c0_g1_i1_11;TRINITY_DN10415_c0_g1_i1_7;TRINITY_DN10498_c0_g1_i1_10;TRINITY_DN10521_c…
GO:0005774	vacuolar membrane	cellular_component	67	2652	616	22512	0.777165	1	0.923283	TRINITY_DN10635_c0_g1_i5_8;TRINITY_DN10754_c0_g2_i1_9;TRINITY_DN10759_c0_g1_i2_11;TRINITY_DN11429_c0_g1_i1_5;TRINITY_DN11462_c0_g1_i2_7;TRINITY_DN11594_c0_g1_i1_3;TRINITY_DN11600_c0_g1_i4_7;TRINITY_DN11612_c0_g1_i2_5;TRINITY_DN12093_c0_g1_i4_7;TRINITY_DN12166_c0_g1_i1_6;TRINITY_DN12184_c0_g2_i1_10;TRINITY_DN12191_c0_g1_i8_12;TRINITY_DN12427_c0_g1_i6_4;TRINITY_DN12521_c0_g1_i3_12;TRINITY_DN12524_c…
GO:0009944	polarity specification of adaxial/abaxial axis	biological_process	4	2652	44	22512	0.777718	1	0.771699	TRINITY_DN13216_c0_g2_i1_9;TRINITY_DN14516_c0_g1_i1_6;TRINITY_DN15782_c0_g1_i1_6;TRINITY_DN26908_c0_g1_i1_9
GO:0000002	mitochondrial genome maintenance	biological_process	1	2652	12	22512	0.777868	1	0.707391	TRINITY_DN18053_c0_g1_i1_9
GO:0003678	DNA helicase activity	molecular_function	1	2652	12	22512	0.777868	1	0.707391	TRINITY_DN10327_c0_g1_i1_6
GO:0003919	FMN adenylyltransferase activity	molecular_function	1	2652	12	22512	0.777868	1	0.707391	TRINITY_DN19244_c0_g1_i1_7
GO:0004849	uridine kinase activity	molecular_function	1	2652	12	22512	0.777868	1	0.707391	TRINITY_DN16308_c0_g3_i8_11
GO:0005459	UDP-galactose transmembrane transporter activity	molecular_function	1	2652	12	22512	0.777868	1	0.707391	TRINITY_DN12925_c0_g1_i5_8
GO:0005763	mitochondrial small ribosomal subunit	cellular_component	1	2652	12	22512	0.777868	1	0.707391	TRINITY_DN14099_c0_g1_i1_4
GO:0005956	protein kinase CK2 complex	cellular_component	1	2652	12	22512	0.777868	1	0.707391	TRINITY_DN13218_c0_g1_i11_3
GO:0006000	fructose metabolic process	biological_process	1	2652	12	22512	0.777868	1	0.707391	TRINITY_DN10770_c0_g1_i2_2
GO:0006152	purine nucleoside catabolic process	biological_process	1	2652	12	22512	0.777868	1	0.707391	TRINITY_DN15659_c0_g5_i2_4
GO:0006458	'de novo' protein folding	biological_process	1	2652	12	22512	0.777868	1	0.707391	TRINITY_DN18053_c0_g1_i1_9
GO:0007389	pattern specification process	biological_process	1	2652	12	22512	0.777868	1	0.707391	TRINITY_DN13815_c0_g1_i1_11
GO:0008295	spermidine biosynthetic process	biological_process	1	2652	12	22512	0.777868	1	0.707391	TRINITY_DN11564_c0_g1_i2_3
GO:0009247	glycolipid biosynthetic process	biological_process	1	2652	12	22512	0.777868	1	0.707391	TRINITY_DN13537_c0_g1_i4_8
GO:0010107	potassium ion import	biological_process	1	2652	12	22512	0.777868	1	0.707391	TRINITY_DN14138_c0_g1_i1_6
GO:0010928	regulation of auxin mediated signaling pathway	biological_process	1	2652	12	22512	0.777868	1	0.707391	TRINITY_DN13888_c0_g1_i2_10
GO:0016593	Cdc73/Paf1 complex	cellular_component	1	2652	12	22512	0.777868	1	0.707391	TRINITY_DN12963_c0_g1_i10_1
GO:0032451	demethylase activity	molecular_function	1	2652	12	22512	0.777868	1	0.707391	TRINITY_DN14985_c0_g1_i4_8
GO:0032947	protein-containing complex scaffold activity	molecular_function	1	2652	12	22512	0.777868	1	0.707391	TRINITY_DN14210_c0_g2_i1_9
GO:0034707	chloride channel complex	cellular_component	1	2652	12	22512	0.777868	1	0.707391	TRINITY_DN3755_c0_g1_i1_11
GO:0036092	phosphatidylinositol-3-phosphate biosynthetic process	biological_process	1	2652	12	22512	0.777868	1	0.707391	TRINITY_DN15873_c0_g1_i10_3
GO:0042256	mature ribosome assembly	biological_process	1	2652	12	22512	0.777868	1	0.707391	TRINITY_DN12152_c0_g1_i8_11
GO:0045491	xylan metabolic process	biological_process	1	2652	12	22512	0.777868	1	0.707391	TRINITY_DN6165_c0_g1_i1_9
GO:0046283	anthocyanin-containing compound metabolic process	biological_process	1	2652	12	22512	0.777868	1	0.707391	TRINITY_DN13835_c0_g2_i1_10
GO:0046653	tetrahydrofolate metabolic process	biological_process	1	2652	12	22512	0.777868	1	0.707391	TRINITY_DN16774_c0_g1_i1_1
GO:0051214	RNA virus induced gene silencing	biological_process	1	2652	12	22512	0.777868	1	0.707391	TRINITY_DN15688_c0_g1_i47_9
GO:0060968	regulation of gene silencing	biological_process	1	2652	12	22512	0.777868	1	0.707391	TRINITY_DN15772_c0_g1_i4_6
GO:0070816	phosphorylation of RNA polymerase II C-terminal domain	biological_process	1	2652	12	22512	0.777868	1	0.707391	TRINITY_DN17042_c0_g1_i1_6
GO:0072334	UDP-galactose transmembrane transport	biological_process	1	2652	12	22512	0.777868	1	0.707391	TRINITY_DN12925_c0_g1_i5_8
GO:0102229	amylopectin maltohydrolase activity	molecular_function	1	2652	12	22512	0.777868	1	0.707391	TRINITY_DN12109_c0_g1_i1_12
GO:2000762	regulation of phenylpropanoid metabolic process	biological_process	1	2652	12	22512	0.777868	1	0.707391	TRINITY_DN13989_c0_g1_i3_10
GO:0006890	retrograde vesicle-mediated transport, Golgi to ER	biological_process	5	2652	54	22512	0.778071	1	0.78599	TRINITY_DN13614_c0_g1_i6_7;TRINITY_DN14438_c0_g1_i2_3;TRINITY_DN14753_c0_g1_i11_9;TRINITY_DN15543_c0_g1_i2_6;TRINITY_DN16083_c0_g1_i3_6
GO:0007033	vacuole organization	biological_process	5	2652	54	22512	0.778071	1	0.78599	TRINITY_DN15852_c0_g1_i16_3;TRINITY_DN15873_c0_g1_i10_3;TRINITY_DN16096_c0_g1_i15_1;TRINITY_DN16363_c0_g2_i8_6;TRINITY_DN5474_c0_g1_i1_5
GO:0010492	maintenance of shoot apical meristem identity	biological_process	3	2652	34	22512	0.781051	1	0.749002	TRINITY_DN14551_c0_g1_i15_4;TRINITY_DN16001_c0_g1_i6_6;TRINITY_DN5042_c0_g1_i1_12
GO:0010468	regulation of gene expression	biological_process	10	2652	103	22512	0.786245	1	0.824144	TRINITY_DN13698_c0_g1_i7_10;TRINITY_DN14848_c0_g1_i6_7;TRINITY_DN15389_c0_g1_i1_7;TRINITY_DN16029_c0_g2_i14_12;TRINITY_DN16148_c0_g1_i6_6;TRINITY_DN16421_c0_g1_i12_2;TRINITY_DN22458_c0_g1_i1_9;TRINITY_DN2423_c0_g1_i2_10;TRINITY_DN29167_c0_g1_i1_7;TRINITY_DN7374_c0_g2_i1_11
GO:0051082	unfolded protein binding	molecular_function	26	2652	252	22512	0.792448	1	0.875817	TRINITY_DN12387_c0_g2_i1_7;TRINITY_DN12493_c0_g3_i1_10;TRINITY_DN12566_c0_g1_i2_1;TRINITY_DN13429_c0_g2_i4_9;TRINITY_DN13527_c0_g1_i4_10;TRINITY_DN13670_c0_g1_i3_1;TRINITY_DN13708_c0_g1_i8_1;TRINITY_DN14012_c0_g1_i9_1;TRINITY_DN14097_c0_g1_i3_6;TRINITY_DN14246_c0_g1_i3_7;TRINITY_DN14443_c0_g1_i7_12;TRINITY_DN15253_c0_g2_i1_1;TRINITY_DN15598_c0_g1_i3_7;TRINITY_DN16398_c0_g1_i5_6;TRINITY_DN16494_c0…
GO:0003680	AT DNA binding	molecular_function	2	2652	24	22512	0.792516	1	0.707391	TRINITY_DN22426_c0_g1_i1_4;TRINITY_DN22659_c0_g1_i1_8
GO:0010017	red or far-red light signaling pathway	biological_process	2	2652	24	22512	0.792516	1	0.707391	TRINITY_DN12309_c0_g1_i2_8;TRINITY_DN13888_c0_g1_i2_10
GO:0010078	maintenance of root meristem identity	biological_process	2	2652	24	22512	0.792516	1	0.707391	TRINITY_DN10560_c0_g2_i2_6;TRINITY_DN8582_c0_g1_i1_9
GO:0015693	magnesium ion transport	biological_process	2	2652	24	22512	0.792516	1	0.707391	TRINITY_DN14322_c0_g1_i1_1;TRINITY_DN5617_c0_g1_i1_7
GO:0019887	protein kinase regulator activity	molecular_function	2	2652	24	22512	0.792516	1	0.707391	TRINITY_DN13218_c0_g1_i11_3;TRINITY_DN13931_c0_g1_i1_11
GO:0032875	regulation of DNA endoreduplication	biological_process	2	2652	24	22512	0.792516	1	0.707391	TRINITY_DN15225_c0_g1_i11_11;TRINITY_DN15938_c0_g1_i10_2
GO:0071805	potassium ion transmembrane transport	biological_process	2	2652	24	22512	0.792516	1	0.707391	TRINITY_DN13675_c0_g1_i4_3;TRINITY_DN21804_c0_g1_i1_11
GO:0019898	extrinsic component of membrane	cellular_component	4	2652	45	22512	0.792681	1	0.75455	TRINITY_DN12616_c0_g1_i4_10;TRINITY_DN13094_c0_g1_i12_4;TRINITY_DN13435_c0_g1_i3_10;TRINITY_DN16187_c0_g1_i1_4
GO:0009834	plant-type secondary cell wall biogenesis	biological_process	6	2652	65	22512	0.792847	1	0.783571	TRINITY_DN11747_c0_g1_i1_9;TRINITY_DN11770_c0_g2_i1_4;TRINITY_DN19468_c0_g1_i1_9;TRINITY_DN22508_c0_g1_i1_4;TRINITY_DN22890_c0_g1_i1_11;TRINITY_DN6165_c0_g1_i1_9
GO:0003697	single-stranded DNA binding	molecular_function	12	2652	123	22512	0.796274	1	0.828165	TRINITY_DN13804_c0_g1_i4_6;TRINITY_DN15540_c1_g1_i6_9;TRINITY_DN15551_c0_g1_i18_9;TRINITY_DN15610_c0_g1_i8_7;TRINITY_DN15720_c1_g2_i14_9;TRINITY_DN15915_c1_g1_i2_4;TRINITY_DN16065_c0_g2_i13_12;TRINITY_DN16145_c1_g2_i12_3;TRINITY_DN16467_c0_g2_i27_11;TRINITY_DN16490_c3_g1_i19_12;TRINITY_DN16809_c0_g1_i2_6;TRINITY_DN24606_c0_g1_i1_10
GO:0000982	transcription factor activity, RNA polymerase II proximal promoter sequence-specific DNA binding	molecular_function	3	2652	35	22512	0.797672	1	0.727602	TRINITY_DN13123_c0_g1_i4_3;TRINITY_DN17381_c0_g1_i1_5;TRINITY_DN3808_c0_g1_i2_7
GO:0008360	regulation of cell shape	biological_process	3	2652	35	22512	0.797672	1	0.727602	TRINITY_DN10191_c0_g1_i1_4;TRINITY_DN16127_c0_g1_i6_10;TRINITY_DN24260_c0_g1_i1_9
GO:0009664	plant-type cell wall organization	biological_process	3	2652	35	22512	0.797672	1	0.727602	TRINITY_DN13535_c0_g1_i3_11;TRINITY_DN14079_c0_g1_i34_5;TRINITY_DN18865_c0_g1_i1_12
GO:0030234	enzyme regulator activity	molecular_function	3	2652	35	22512	0.797672	1	0.727602	TRINITY_DN11460_c0_g1_i2_12;TRINITY_DN12215_c0_g1_i2_3;TRINITY_DN23923_c0_g1_i1_10
GO:0046854	phosphatidylinositol phosphorylation	biological_process	3	2652	35	22512	0.797672	1	0.727602	TRINITY_DN15852_c0_g1_i16_3;TRINITY_DN16096_c0_g1_i15_1;TRINITY_DN16363_c0_g2_i8_6
GO:0048038	quinone binding	molecular_function	3	2652	35	22512	0.797672	1	0.727602	TRINITY_DN15663_c1_g4_i3_4;TRINITY_DN2515_c0_g1_i1_8;TRINITY_DN6139_c0_g1_i1_10
GO:0000035	acyl binding	molecular_function	1	2652	13	22512	0.80405	1	0.652976	TRINITY_DN6056_c0_g1_i1_7
GO:0000919	cell plate assembly	biological_process	1	2652	13	22512	0.80405	1	0.652976	TRINITY_DN13845_c0_g4_i3_9
GO:0004345	glucose-6-phosphate dehydrogenase activity	molecular_function	1	2652	13	22512	0.80405	1	0.652976	TRINITY_DN15262_c0_g2_i1_3
GO:0005986	sucrose biosynthetic process	biological_process	1	2652	13	22512	0.80405	1	0.652976	TRINITY_DN13518_c0_g1_i2_9
GO:0006268	DNA unwinding involved in DNA replication	biological_process	1	2652	13	22512	0.80405	1	0.652976	TRINITY_DN15551_c0_g1_i18_9
GO:0006597	spermine biosynthetic process	biological_process	1	2652	13	22512	0.80405	1	0.652976	TRINITY_DN11564_c0_g1_i2_3
GO:0006605	protein targeting	biological_process	1	2652	13	22512	0.80405	1	0.652976	TRINITY_DN9084_c0_g1_i4_1
GO:0006885	regulation of pH	biological_process	1	2652	13	22512	0.80405	1	0.652976	TRINITY_DN7076_c0_g1_i1_5
GO:0008374	O-acyltransferase activity	molecular_function	1	2652	13	22512	0.80405	1	0.652976	TRINITY_DN2487_c0_g1_i1_10
GO:0008483	transaminase activity	molecular_function	1	2652	13	22512	0.80405	1	0.652976	TRINITY_DN9358_c0_g1_i1_5
GO:0008865	fructokinase activity	molecular_function	1	2652	13	22512	0.80405	1	0.652976	TRINITY_DN10770_c0_g1_i2_2
GO:0010088	phloem development	biological_process	1	2652	13	22512	0.80405	1	0.652976	TRINITY_DN11674_c0_g1_i3_9
GO:0016161	beta-amylase activity	molecular_function	1	2652	13	22512	0.80405	1	0.652976	TRINITY_DN12109_c0_g1_i1_12
GO:0032041	NAD-dependent histone deacetylase activity (H3-K14 specific)	molecular_function	1	2652	13	22512	0.80405	1	0.652976	TRINITY_DN16235_c0_g1_i1_8
GO:0034098	VCP-NPL4-UFD1 AAA ATPase complex	cellular_component	1	2652	13	22512	0.80405	1	0.652976	TRINITY_DN13558_c0_g1_i2_7
GO:0046654	tetrahydrofolate biosynthetic process	biological_process	1	2652	13	22512	0.80405	1	0.652976	TRINITY_DN14197_c0_g2_i1_11
GO:0050790	regulation of catalytic activity	biological_process	1	2652	13	22512	0.80405	1	0.652976	TRINITY_DN1791_c0_g1_i1_4
GO:0051512	positive regulation of unidimensional cell growth	biological_process	1	2652	13	22512	0.80405	1	0.652976	TRINITY_DN14079_c0_g1_i34_5
GO:1900140	regulation of seedling development	biological_process	1	2652	13	22512	0.80405	1	0.652976	TRINITY_DN21198_c0_g1_i1_8
GO:1900490	positive regulation of hydroxymethylglutaryl-CoA reductase (NADPH) activity	biological_process	1	2652	13	22512	0.80405	1	0.652976	TRINITY_DN12829_c0_g1_i2_7
GO:0042803	protein homodimerization activity	molecular_function	27	2652	263	22512	0.804159	1	0.871462	TRINITY_DN10201_c0_g1_i5_8;TRINITY_DN10372_c0_g1_i1_4;TRINITY_DN11470_c0_g1_i1_10;TRINITY_DN11724_c0_g1_i8_7;TRINITY_DN12278_c0_g1_i6_4;TRINITY_DN13060_c1_g1_i4_5;TRINITY_DN13621_c0_g1_i4_10;TRINITY_DN15660_c1_g2_i3_9;TRINITY_DN15770_c2_g2_i9_8;TRINITY_DN15896_c0_g2_i12_3;TRINITY_DN15913_c4_g2_i15_4;TRINITY_DN15962_c0_g1_i9_5;TRINITY_DN16142_c0_g2_i1_3;TRINITY_DN16290_c0_g1_i7_11;TRINITY_DN16397_…
GO:0046982	protein heterodimerization activity	molecular_function	15	2652	153	22512	0.81073	1	0.832224	TRINITY_DN13000_c0_g1_i1_6;TRINITY_DN13621_c0_g1_i4_10;TRINITY_DN15048_c0_g4_i1_12;TRINITY_DN16373_c1_g2_i9_11;TRINITY_DN16711_c0_g1_i12_2;TRINITY_DN17826_c0_g1_i1_9;TRINITY_DN20130_c0_g1_i1_11;TRINITY_DN21897_c0_g1_i1_7;TRINITY_DN26895_c0_g1_i1_5;TRINITY_DN2886_c0_g1_i2_6;TRINITY_DN29168_c0_g1_i1_10;TRINITY_DN3655_c0_g1_i1_4;TRINITY_DN53_c0_g1_i1_2;TRINITY_DN7694_c0_g1_i1_10;TRINITY_DN8404_c0_g1…
GO:0000289	nuclear-transcribed mRNA poly(A) tail shortening	biological_process	2	2652	25	22512	0.811163	1	0.679095	TRINITY_DN14392_c0_g1_i5_6;TRINITY_DN1871_c0_g1_i1_5
GO:0004525	ribonuclease III activity	molecular_function	2	2652	25	22512	0.811163	1	0.679095	TRINITY_DN10368_c0_g1_i3_4;TRINITY_DN15688_c0_g1_i47_9
GO:0009073	aromatic amino acid family biosynthetic process	biological_process	2	2652	25	22512	0.811163	1	0.679095	TRINITY_DN11524_c0_g1_i1_10;TRINITY_DN15962_c0_g1_i8_2
GO:0009423	chorismate biosynthetic process	biological_process	2	2652	25	22512	0.811163	1	0.679095	TRINITY_DN11524_c0_g1_i1_10;TRINITY_DN15962_c0_g1_i8_2
GO:0015095	magnesium ion transmembrane transporter activity	molecular_function	2	2652	25	22512	0.811163	1	0.679095	TRINITY_DN14322_c0_g1_i1_1;TRINITY_DN5617_c0_g1_i1_7
GO:0043023	ribosomal large subunit binding	molecular_function	2	2652	25	22512	0.811163	1	0.679095	TRINITY_DN12152_c0_g1_i8_11;TRINITY_DN16960_c3_g5_i1_7
GO:0048280	vesicle fusion with Golgi apparatus	biological_process	2	2652	25	22512	0.811163	1	0.679095	TRINITY_DN14753_c0_g1_i11_9;TRINITY_DN16083_c0_g1_i3_6
GO:0000741	karyogamy	biological_process	3	2652	36	22512	0.813223	1	0.707391	TRINITY_DN21384_c0_g1_i1_12;TRINITY_DN26712_c0_g1_i1_1;TRINITY_DN7775_c0_g1_i1_10
GO:2000028	regulation of photoperiodism, flowering	biological_process	3	2652	36	22512	0.813223	1	0.707391	TRINITY_DN13164_c0_g1_i10_7;TRINITY_DN14933_c0_g1_i2_2;TRINITY_DN7470_c0_g1_i1_4
GO:0006351	transcription, DNA-templated	biological_process	10	2652	106	22512	0.814868	1	0.80082	TRINITY_DN10324_c0_g1_i1_4;TRINITY_DN10532_c0_g1_i3_2;TRINITY_DN11327_c0_g1_i2_1;TRINITY_DN11839_c1_g1_i1_9;TRINITY_DN12904_c0_g1_i3_1;TRINITY_DN13207_c0_g1_i5_8;TRINITY_DN13698_c0_g1_i7_10;TRINITY_DN14023_c0_g1_i3_11;TRINITY_DN15389_c0_g1_i1_7;TRINITY_DN6929_c0_g1_i1_6
GO:0043531	ADP binding	molecular_function	14	2652	145	22512	0.821696	1	0.819597	TRINITY_DN10180_c0_g1_i1_1;TRINITY_DN14574_c0_g2_i2_10;TRINITY_DN14574_c0_g3_i1_10;TRINITY_DN15557_c1_g1_i4_9;TRINITY_DN16146_c0_g1_i1_12;TRINITY_DN16360_c0_g2_i1_10;TRINITY_DN16537_c1_g1_i7_11;TRINITY_DN16677_c0_g1_i1_2;TRINITY_DN16841_c0_g2_i1_7;TRINITY_DN18630_c0_g1_i1_4;TRINITY_DN2759_c0_g1_i1_8;TRINITY_DN4365_c0_g1_i1_3;TRINITY_DN6654_c0_g1_i1_4;TRINITY_DN7298_c0_g1_i1_9
GO:0008017	microtubule binding	molecular_function	21	2652	211	22512	0.824339	1	0.844846	TRINITY_DN11711_c0_g1_i3_12;TRINITY_DN11802_c0_g1_i1_4;TRINITY_DN12093_c0_g1_i4_7;TRINITY_DN12122_c0_g2_i1_7;TRINITY_DN12367_c0_g1_i1_1;TRINITY_DN12521_c0_g1_i3_12;TRINITY_DN13401_c0_g1_i5_10;TRINITY_DN14246_c0_g1_i1_9;TRINITY_DN14248_c0_g2_i1_4;TRINITY_DN14318_c0_g1_i8_2;TRINITY_DN14940_c0_g1_i3_10;TRINITY_DN15497_c0_g2_i1_5;TRINITY_DN15583_c0_g2_i1_1;TRINITY_DN15670_c0_g2_i1_8;TRINITY_DN16054_c…
GO:0000220	vacuolar proton-transporting V-type ATPase, V0 domain	cellular_component	1	2652	14	22512	0.827147	1	0.606335	TRINITY_DN12427_c0_g1_i6_4
GO:0003883	CTP synthase activity	molecular_function	1	2652	14	22512	0.827147	1	0.606335	TRINITY_DN16383_c0_g2_i2_11
GO:0005987	sucrose catabolic process	biological_process	1	2652	14	22512	0.827147	1	0.606335	TRINITY_DN15786_c0_g1_i8_2
GO:0009574	preprophase band	cellular_component	1	2652	14	22512	0.827147	1	0.606335	TRINITY_DN14248_c0_g2_i1_4
GO:0009654	photosystem II oxygen evolving complex	cellular_component	1	2652	14	22512	0.827147	1	0.606335	TRINITY_DN16187_c0_g1_i1_4
GO:0010100	negative regulation of photomorphogenesis	biological_process	1	2652	14	22512	0.827147	1	0.606335	TRINITY_DN16361_c0_g1_i6_11
GO:0016853	isomerase activity	molecular_function	1	2652	14	22512	0.827147	1	0.606335	TRINITY_DN10972_c0_g2_i1_11
GO:0023052	signaling	biological_process	1	2652	14	22512	0.827147	1	0.606335	TRINITY_DN7836_c0_g1_i1_10
GO:0030295	protein kinase activator activity	molecular_function	1	2652	14	22512	0.827147	1	0.606335	TRINITY_DN13931_c0_g1_i1_11
GO:0031936	negative regulation of chromatin silencing	biological_process	1	2652	14	22512	0.827147	1	0.606335	TRINITY_DN936_c0_g1_i1_6
GO:0033926	glycopeptide alpha-N-acetylgalactosaminidase activity	molecular_function	1	2652	14	22512	0.827147	1	0.606335	TRINITY_DN15786_c0_g1_i8_2
GO:0034975	protein folding in endoplasmic reticulum	biological_process	1	2652	14	22512	0.827147	1	0.606335	TRINITY_DN8000_c0_g1_i2_6
GO:0043085	positive regulation of catalytic activity	biological_process	1	2652	14	22512	0.827147	1	0.606335	TRINITY_DN9462_c0_g1_i1_11
GO:0044206	UMP salvage	biological_process	1	2652	14	22512	0.827147	1	0.606335	TRINITY_DN16308_c0_g3_i8_11
GO:0044210	'de novo' CTP biosynthetic process	biological_process	1	2652	14	22512	0.827147	1	0.606335	TRINITY_DN16383_c0_g2_i2_11
GO:0045037	protein import into chloroplast stroma	biological_process	1	2652	14	22512	0.827147	1	0.606335	TRINITY_DN19126_c0_g1_i1_7
GO:0051536	iron-sulfur cluster binding	molecular_function	1	2652	14	22512	0.827147	1	0.606335	TRINITY_DN6566_c0_g1_i1_9
GO:0070919	production of siRNA involved in chromatin silencing by small RNA	biological_process	1	2652	14	22512	0.827147	1	0.606335	TRINITY_DN11426_c0_g1_i2_4
GO:0071369	cellular response to ethylene stimulus	biological_process	1	2652	14	22512	0.827147	1	0.606335	TRINITY_DN21694_c0_g1_i1_12
GO:0080147	root hair cell development	biological_process	1	2652	14	22512	0.827147	1	0.606335	TRINITY_DN24581_c0_g1_i1_4
GO:1901409	positive regulation of phosphorylation of RNA polymerase II C-terminal domain	biological_process	1	2652	14	22512	0.827147	1	0.606335	TRINITY_DN15919_c0_g1_i4_5
GO:2000031	regulation of salicylic acid mediated signaling pathway	biological_process	1	2652	14	22512	0.827147	1	0.606335	TRINITY_DN7039_c0_g1_i1_6
GO:2000652	regulation of secondary cell wall biogenesis	biological_process	1	2652	14	22512	0.827147	1	0.606335	TRINITY_DN25205_c0_g1_i1_11
GO:0030687	preribosome, large subunit precursor	cellular_component	3	2652	37	22512	0.827748	1	0.688272	TRINITY_DN12152_c0_g1_i8_11;TRINITY_DN12927_c0_g2_i4_9;TRINITY_DN15721_c0_g1_i1_6
GO:0048481	plant ovule development	biological_process	3	2652	37	22512	0.827748	1	0.688272	TRINITY_DN10607_c0_g1_i1_11;TRINITY_DN14122_c0_g1_i1_12;TRINITY_DN26908_c0_g1_i1_9
GO:0009982	pseudouridine synthase activity	molecular_function	2	2652	26	22512	0.828299	1	0.652976	TRINITY_DN13484_c0_g1_i10_3;TRINITY_DN4111_c0_g1_i2_8
GO:0030048	actin filament-based movement	biological_process	2	2652	26	22512	0.828299	1	0.652976	TRINITY_DN12726_c0_g1_i1_12;TRINITY_DN16508_c0_g2_i1_11
GO:0031225	anchored component of membrane	cellular_component	17	2652	175	22512	0.833496	1	0.824615	TRINITY_DN13515_c0_g1_i9_8;TRINITY_DN13535_c0_g1_i3_11;TRINITY_DN15066_c0_g1_i8_10;TRINITY_DN15411_c0_g1_i14_2;TRINITY_DN15543_c0_g1_i5_10;TRINITY_DN16105_c0_g2_i6_7;TRINITY_DN19949_c0_g1_i1_3;TRINITY_DN20149_c0_g1_i1_5;TRINITY_DN20554_c0_g1_i1_5;TRINITY_DN21016_c0_g1_i1_9;TRINITY_DN22944_c0_g1_i1_4;TRINITY_DN23245_c0_g1_i1_8;TRINITY_DN25925_c0_g1_i1_9;TRINITY_DN3253_c0_g1_i1_9;TRINITY_DN6171_c0_…
GO:0007275	multicellular organism development	biological_process	36	2652	351	22512	0.835383	1	0.870635	TRINITY_DN10090_c0_g1_i2_10;TRINITY_DN10650_c0_g1_i2_3;TRINITY_DN127_c0_g1_i1_1;TRINITY_DN13123_c0_g1_i4_3;TRINITY_DN13586_c0_g1_i3_7;TRINITY_DN14136_c0_g1_i13_11;TRINITY_DN14444_c0_g1_i4_3;TRINITY_DN15373_c0_g2_i1_8;TRINITY_DN15700_c1_g2_i5_9;TRINITY_DN15754_c0_g1_i11_11;TRINITY_DN15912_c0_g2_i7_4;TRINITY_DN15_c0_g1_i1_2;TRINITY_DN16162_c0_g2_i5_1;TRINITY_DN16535_c2_g3_i2_11;TRINITY_DN17101_c0_g…
GO:0010008	endosome membrane	cellular_component	13	2652	138	22512	0.840456	1	0.799659	TRINITY_DN10854_c0_g1_i4_10;TRINITY_DN14365_c0_g1_i9_11;TRINITY_DN15196_c0_g1_i2_2;TRINITY_DN15374_c0_g1_i13_8;TRINITY_DN15852_c0_g1_i16_3;TRINITY_DN16096_c0_g1_i15_1;TRINITY_DN16250_c0_g1_i23_12;TRINITY_DN16302_c0_g3_i4_11;TRINITY_DN16363_c0_g2_i8_6;TRINITY_DN18412_c0_g1_i1_2;TRINITY_DN21452_c0_g1_i1_12;TRINITY_DN471_c0_g1_i1_3;TRINITY_DN6650_c0_g1_i2_9
GO:0010027	thylakoid membrane organization	biological_process	3	2652	38	22512	0.841294	1	0.67016	TRINITY_DN13641_c0_g1_i2_6;TRINITY_DN17802_c0_g1_i1_4;TRINITY_DN23077_c0_g1_i1_1
GO:0017137	Rab GTPase binding	molecular_function	3	2652	38	22512	0.841294	1	0.67016	TRINITY_DN13913_c0_g1_i3_1;TRINITY_DN5427_c0_g1_i2_9;TRINITY_DN9632_c0_g1_i2_10
GO:0034765	regulation of ion transmembrane transport	biological_process	3	2652	38	22512	0.841294	1	0.67016	TRINITY_DN12409_c0_g1_i1_4;TRINITY_DN16940_c5_g2_i1_7;TRINITY_DN3755_c0_g1_i1_11
GO:0009294	DNA mediated transformation	biological_process	2	2652	27	22512	0.844019	1	0.628792	TRINITY_DN1560_c0_g1_i1_6;TRINITY_DN7296_c0_g2_i1_2
GO:0012507	ER to Golgi transport vesicle membrane	cellular_component	2	2652	27	22512	0.844019	1	0.628792	TRINITY_DN14753_c0_g1_i11_9;TRINITY_DN16083_c0_g1_i3_6
GO:0016604	nuclear body	cellular_component	2	2652	27	22512	0.844019	1	0.628792	TRINITY_DN13835_c0_g2_i1_10;TRINITY_DN7470_c0_g1_i1_4
GO:0031624	ubiquitin conjugating enzyme binding	molecular_function	2	2652	27	22512	0.844019	1	0.628792	TRINITY_DN12735_c0_g1_i3_9;TRINITY_DN478_c0_g1_i1_11
GO:0051026	chiasma assembly	biological_process	2	2652	27	22512	0.844019	1	0.628792	TRINITY_DN10327_c0_g1_i1_6;TRINITY_DN13272_c0_g1_i8_9
GO:0032197	transposition, RNA-mediated	biological_process	4	2652	49	22512	0.844576	1	0.692954	TRINITY_DN16548_c1_g1_i3_11;TRINITY_DN16950_c6_g3_i1_7;TRINITY_DN23305_c0_g1_i1_9;TRINITY_DN28207_c0_g1_i1_6
GO:0016413	O-acetyltransferase activity	molecular_function	6	2652	70	22512	0.847357	1	0.727602	TRINITY_DN11721_c0_g1_i1_6;TRINITY_DN11721_c0_g2_i1_6;TRINITY_DN12237_c0_g1_i3_12;TRINITY_DN5870_c0_g1_i1_1;TRINITY_DN725_c0_g1_i1_1;TRINITY_DN9996_c0_g1_i1_2
GO:0000054	ribosomal subunit export from nucleus	biological_process	1	2652	15	22512	0.847522	1	0.565913	TRINITY_DN12152_c0_g1_i8_11
GO:0000987	proximal promoter sequence-specific DNA binding	molecular_function	1	2652	15	22512	0.847522	1	0.565913	TRINITY_DN13123_c0_g1_i4_3
GO:0002098	tRNA wobble uridine modification	biological_process	1	2652	15	22512	0.847522	1	0.565913	TRINITY_DN14913_c0_g1_i1_7
GO:0003747	translation release factor activity	molecular_function	1	2652	15	22512	0.847522	1	0.565913	TRINITY_DN14654_c0_g1_i11_8
GO:0004575	sucrose alpha-glucosidase activity	molecular_function	1	2652	15	22512	0.847522	1	0.565913	TRINITY_DN15786_c0_g1_i8_2
GO:0005797	Golgi medial cisterna	cellular_component	1	2652	15	22512	0.847522	1	0.565913	TRINITY_DN11294_c0_g1_i3_2
GO:0005816	spindle pole body	cellular_component	1	2652	15	22512	0.847522	1	0.565913	TRINITY_DN12565_c0_g1_i3_5
GO:0006879	cellular iron ion homeostasis	biological_process	1	2652	15	22512	0.847522	1	0.565913	TRINITY_DN12115_c0_g1_i3_7
GO:0009635	response to herbicide	biological_process	1	2652	15	22512	0.847522	1	0.565913	TRINITY_DN14669_c0_g1_i3_7
GO:0009767	photosynthetic electron transport chain	biological_process	1	2652	15	22512	0.847522	1	0.565913	TRINITY_DN16330_c1_g2_i1_2
GO:0009773	photosynthetic electron transport in photosystem I	biological_process	1	2652	15	22512	0.847522	1	0.565913	TRINITY_DN9622_c0_g1_i2_8
GO:0009902	chloroplast relocation	biological_process	1	2652	15	22512	0.847522	1	0.565913	TRINITY_DN18110_c0_g1_i1_4
GO:0010152	pollen maturation	biological_process	1	2652	15	22512	0.847522	1	0.565913	TRINITY_DN13123_c0_g1_i4_3
GO:0015030	Cajal body	cellular_component	1	2652	15	22512	0.847522	1	0.565913	TRINITY_DN11426_c0_g1_i2_4
GO:0016458	gene silencing	biological_process	1	2652	15	22512	0.847522	1	0.565913	TRINITY_DN11426_c0_g1_i2_4
GO:0031177	phosphopantetheine binding	molecular_function	1	2652	15	22512	0.847522	1	0.565913	TRINITY_DN6056_c0_g1_i1_7
GO:0031314	extrinsic component of mitochondrial inner membrane	cellular_component	1	2652	15	22512	0.847522	1	0.565913	TRINITY_DN18053_c0_g1_i1_9
GO:0040029	regulation of gene expression, epigenetic	biological_process	1	2652	15	22512	0.847522	1	0.565913	TRINITY_DN11821_c0_g1_i2_10
GO:0043928	exonucleolytic nuclear-transcribed mRNA catabolic process involved in deadenylation-dependent decay	biological_process	1	2652	15	22512	0.847522	1	0.565913	TRINITY_DN1871_c0_g1_i1_5
GO:0045901	positive regulation of translational elongation	biological_process	1	2652	15	22512	0.847522	1	0.565913	TRINITY_DN10946_c0_g1_i2_5
GO:0045905	positive regulation of translational termination	biological_process	1	2652	15	22512	0.847522	1	0.565913	TRINITY_DN10946_c0_g1_i2_5
GO:0048256	flap endonuclease activity	molecular_function	1	2652	15	22512	0.847522	1	0.565913	TRINITY_DN24606_c0_g1_i1_10
GO:0061158	3'-UTR-mediated mRNA destabilization	biological_process	1	2652	15	22512	0.847522	1	0.565913	TRINITY_DN15921_c0_g1_i2_2
GO:0070413	trehalose metabolism in response to stress	biological_process	1	2652	15	22512	0.847522	1	0.565913	TRINITY_DN7239_c0_g1_i2_11
GO:0071395	cellular response to jasmonic acid stimulus	biological_process	1	2652	15	22512	0.847522	1	0.565913	TRINITY_DN12566_c0_g2_i1_3
GO:0071669	plant-type cell wall organization or biogenesis	biological_process	1	2652	15	22512	0.847522	1	0.565913	TRINITY_DN26381_c0_g1_i1_4
GO:0008289	lipid binding	molecular_function	14	2652	149	22512	0.850206	1	0.797595	TRINITY_DN13059_c0_g1_i4_2;TRINITY_DN14824_c0_g1_i1_6;TRINITY_DN15196_c0_g1_i2_2;TRINITY_DN15323_c0_g1_i1_8;TRINITY_DN15678_c0_g1_i18_8;TRINITY_DN15782_c0_g1_i1_6;TRINITY_DN19286_c0_g1_i1_11;TRINITY_DN19755_c0_g1_i1_7;TRINITY_DN22013_c0_g1_i1_9;TRINITY_DN23652_c0_g1_i1_4;TRINITY_DN262_c0_g1_i1_4;TRINITY_DN28603_c0_g1_i1_2;TRINITY_DN3690_c0_g1_i2_11;TRINITY_DN471_c0_g1_i1_3
GO:0009534	chloroplast thylakoid	cellular_component	14	2652	149	22512	0.850206	1	0.797595	TRINITY_DN11025_c0_g1_i1_12;TRINITY_DN11168_c0_g1_i2_9;TRINITY_DN14970_c0_g1_i5_12;TRINITY_DN15138_c0_g1_i3_8;TRINITY_DN15167_c0_g1_i16_9;TRINITY_DN15428_c0_g1_i6_3;TRINITY_DN15902_c2_g1_i19_1;TRINITY_DN16471_c0_g3_i1_6;TRINITY_DN16564_c0_g1_i6_2;TRINITY_DN16859_c0_g1_i1_6;TRINITY_DN16906_c0_g1_i1_1;TRINITY_DN20197_c0_g1_i1_9;TRINITY_DN25476_c0_g1_i1_8;TRINITY_DN994_c0_g1_i2_9
GO:0006891	intra-Golgi vesicle-mediated transport	biological_process	3	2652	39	22512	0.853907	1	0.652976	TRINITY_DN13614_c0_g1_i6_7;TRINITY_DN14438_c0_g1_i2_3;TRINITY_DN15543_c0_g1_i2_6
GO:0010228	vegetative to reproductive phase transition of meristem	biological_process	13	2652	140	22512	0.854396	1	0.788235	TRINITY_DN10584_c0_g2_i1_7;TRINITY_DN11396_c0_g1_i3_10;TRINITY_DN11727_c0_g1_i3_2;TRINITY_DN13815_c0_g1_i1_11;TRINITY_DN14985_c0_g1_i4_8;TRINITY_DN16213_c0_g1_i12_3;TRINITY_DN16590_c0_g2_i14_2;TRINITY_DN16679_c2_g1_i12_1;TRINITY_DN22341_c0_g1_i1_4;TRINITY_DN23934_c0_g1_i1_10;TRINITY_DN24415_c0_g1_i1_4;TRINITY_DN8217_c0_g1_i1_4;TRINITY_DN9067_c0_g1_i2_11
GO:0004535	poly(A)-specific ribonuclease activity	molecular_function	2	2652	28	22512	0.85842	1	0.606335	TRINITY_DN15280_c0_g2_i7_10;TRINITY_DN1871_c0_g1_i1_5
GO:0010020	chloroplast fission	biological_process	2	2652	28	22512	0.85842	1	0.606335	TRINITY_DN14216_c0_g1_i12_2;TRINITY_DN24260_c0_g1_i1_9
GO:0018107	peptidyl-threonine phosphorylation	biological_process	2	2652	28	22512	0.85842	1	0.606335	TRINITY_DN16266_c0_g1_i4_11;TRINITY_DN16565_c0_g1_i5_12
GO:0030659	cytoplasmic vesicle membrane	cellular_component	2	2652	28	22512	0.85842	1	0.606335	TRINITY_DN16583_c2_g5_i3_12;TRINITY_DN17343_c0_g1_i1_12
GO:0031305	integral component of mitochondrial inner membrane	cellular_component	2	2652	28	22512	0.85842	1	0.606335	TRINITY_DN11594_c0_g1_i1_3;TRINITY_DN12184_c0_g2_i1_10
GO:0007017	microtubule-based process	biological_process	5	2652	61	22512	0.860087	1	0.695794	TRINITY_DN12309_c0_g1_i2_8;TRINITY_DN14002_c2_g1_i2_11;TRINITY_DN14420_c0_g1_i1_1;TRINITY_DN2660_c0_g1_i1_2;TRINITY_DN4739_c0_g1_i1_6
GO:0007623	circadian rhythm	biological_process	9	2652	102	22512	0.862687	1	0.749002	TRINITY_DN11015_c0_g1_i4_6;TRINITY_DN11884_c0_g1_i1_11;TRINITY_DN11976_c0_g1_i1_6;TRINITY_DN12309_c0_g1_i2_8;TRINITY_DN13698_c0_g1_i7_10;TRINITY_DN13835_c0_g2_i1_10;TRINITY_DN15389_c0_g1_i1_7;TRINITY_DN6759_c0_g1_i1_5;TRINITY_DN7470_c0_g1_i1_4
GO:0006486	protein glycosylation	biological_process	15	2652	161	22512	0.865273	1	0.790872	TRINITY_DN12126_c0_g1_i3_6;TRINITY_DN13263_c0_g1_i1_10;TRINITY_DN13277_c0_g2_i6_2;TRINITY_DN13393_c0_g1_i2_7;TRINITY_DN14767_c0_g1_i4_4;TRINITY_DN14773_c0_g1_i1_2;TRINITY_DN16119_c0_g1_i1_3;TRINITY_DN16528_c0_g2_i1_1;TRINITY_DN16907_c0_g2_i3_2;TRINITY_DN21548_c0_g1_i1_1;TRINITY_DN23267_c0_g1_i1_2;TRINITY_DN23317_c0_g1_i1_12;TRINITY_DN24581_c0_g1_i1_4;TRINITY_DN2588_c0_g1_i1_5;TRINITY_DN5989_c0_g1…
GO:0002184	cytoplasmic translational termination	biological_process	1	2652	16	22512	0.865497	1	0.530543	TRINITY_DN14654_c0_g1_i11_8
GO:0003955	NAD(P)H dehydrogenase (quinone) activity	molecular_function	1	2652	16	22512	0.865497	1	0.530543	TRINITY_DN8256_c0_g1_i1_11
GO:0005249	voltage-gated potassium channel activity	molecular_function	1	2652	16	22512	0.865497	1	0.530543	TRINITY_DN12409_c0_g1_i1_4
GO:0006452	translational frameshifting	biological_process	1	2652	16	22512	0.865497	1	0.530543	TRINITY_DN10946_c0_g1_i2_5
GO:0006882	cellular zinc ion homeostasis	biological_process	1	2652	16	22512	0.865497	1	0.530543	TRINITY_DN28549_c0_g1_i1_2
GO:0006972	hyperosmotic response	biological_process	1	2652	16	22512	0.865497	1	0.530543	TRINITY_DN13600_c0_g4_i3_8
GO:0007029	endoplasmic reticulum organization	biological_process	1	2652	16	22512	0.865497	1	0.530543	TRINITY_DN15197_c0_g1_i9_2
GO:0009245	lipid A biosynthetic process	biological_process	1	2652	16	22512	0.865497	1	0.530543	TRINITY_DN6056_c0_g1_i1_7
GO:0010229	inflorescence development	biological_process	1	2652	16	22512	0.865497	1	0.530543	TRINITY_DN20107_c0_g1_i1_9
GO:0010628	positive regulation of gene expression	biological_process	1	2652	16	22512	0.865497	1	0.530543	TRINITY_DN15282_c0_g2_i2_2
GO:0015996	chlorophyll catabolic process	biological_process	1	2652	16	22512	0.865497	1	0.530543	TRINITY_DN10619_c0_g1_i2_7
GO:0016070	RNA metabolic process	biological_process	1	2652	16	22512	0.865497	1	0.530543	TRINITY_DN16434_c0_g2_i1_2
GO:0016688	L-ascorbate peroxidase activity	molecular_function	1	2652	16	22512	0.865497	1	0.530543	TRINITY_DN16297_c0_g2_i1_7
GO:0030968	endoplasmic reticulum unfolded protein response	biological_process	1	2652	16	22512	0.865497	1	0.530543	TRINITY_DN12925_c0_g1_i5_8
GO:0031122	cytoplasmic microtubule organization	biological_process	1	2652	16	22512	0.865497	1	0.530543	TRINITY_DN3342_c0_g1_i1_5
GO:0031514	motile cilium	cellular_component	1	2652	16	22512	0.865497	1	0.530543	TRINITY_DN12369_c0_g1_i2_2
GO:0032196	transposition	biological_process	1	2652	16	22512	0.865497	1	0.530543	TRINITY_DN10766_c0_g2_i1_5
GO:0042023	DNA endoreduplication	biological_process	1	2652	16	22512	0.865497	1	0.530543	TRINITY_DN3655_c0_g1_i1_4
GO:0043971	histone H3-K18 acetylation	biological_process	1	2652	16	22512	0.865497	1	0.530543	TRINITY_DN15666_c0_g4_i1_7
GO:0045145	single-stranded DNA 5'-3' exodeoxyribonuclease activity	molecular_function	1	2652	16	22512	0.865497	1	0.530543	TRINITY_DN24606_c0_g1_i1_10
GO:0045737	positive regulation of cyclin-dependent protein serine/threonine kinase activity	biological_process	1	2652	16	22512	0.865497	1	0.530543	TRINITY_DN15919_c0_g1_i4_5
GO:0051908	double-stranded DNA 5'-3' exodeoxyribonuclease activity	molecular_function	1	2652	16	22512	0.865497	1	0.530543	TRINITY_DN24606_c0_g1_i1_10
GO:0000785	chromatin	cellular_component	6	2652	72	22512	0.865612	1	0.707391	TRINITY_DN11724_c0_g1_i8_7;TRINITY_DN13272_c0_g1_i8_9;TRINITY_DN16142_c0_g2_i1_3;TRINITY_DN16290_c0_g1_i7_11;TRINITY_DN16594_c0_g1_i1_1;TRINITY_DN16682_c0_g1_i18_7
GO:0008168	methyltransferase activity	molecular_function	4	2652	51	22512	0.866127	1	0.665779	TRINITY_DN11543_c0_g1_i1_10;TRINITY_DN14079_c0_g1_i34_5;TRINITY_DN14099_c0_g1_i1_4;TRINITY_DN14925_c0_g1_i15_1
GO:0015995	chlorophyll biosynthetic process	biological_process	5	2652	62	22512	0.86943	1	0.684572	TRINITY_DN10740_c0_g1_i1_4;TRINITY_DN14396_c0_g1_i1_4;TRINITY_DN15404_c0_g1_i2_10;TRINITY_DN16361_c0_g1_i6_11;TRINITY_DN22868_c0_g1_i1_1
GO:0005905	clathrin-coated pit	cellular_component	2	2652	29	22512	0.871595	1	0.585427	TRINITY_DN7403_c0_g1_i1_7;TRINITY_DN8299_c0_g1_i1_8
GO:0009814	defense response, incompatible interaction	biological_process	2	2652	29	22512	0.871595	1	0.585427	TRINITY_DN12802_c0_g1_i1_2;TRINITY_DN5296_c0_g1_i1_10
GO:0009933	meristem structural organization	biological_process	2	2652	29	22512	0.871595	1	0.585427	TRINITY_DN15009_c0_g1_i4_2;TRINITY_DN236_c0_g1_i1_2
GO:0030015	CCR4-NOT core complex	cellular_component	2	2652	29	22512	0.871595	1	0.585427	TRINITY_DN14392_c0_g1_i5_6;TRINITY_DN1871_c0_g1_i1_5
GO:0031307	integral component of mitochondrial outer membrane	cellular_component	2	2652	29	22512	0.871595	1	0.585427	TRINITY_DN14063_c0_g2_i1_9;TRINITY_DN14679_c0_g1_i6_12
GO:0009723	response to ethylene	biological_process	16	2652	172	22512	0.873173	1	0.789645	TRINITY_DN10854_c0_g1_i4_10;TRINITY_DN11015_c0_g1_i4_6;TRINITY_DN12191_c0_g1_i2_5;TRINITY_DN13959_c0_g1_i1_7;TRINITY_DN14365_c0_g1_i9_11;TRINITY_DN15888_c0_g2_i1_2;TRINITY_DN1734_c0_g1_i1_11;TRINITY_DN19221_c0_g1_i1_2;TRINITY_DN27372_c0_g1_i1_4;TRINITY_DN2778_c0_g1_i1_10;TRINITY_DN29167_c0_g1_i1_7;TRINITY_DN4299_c0_g2_i1_12;TRINITY_DN443_c0_g2_i1_11;TRINITY_DN6759_c0_g1_i1_5;TRINITY_DN8496_c0_g1_…
GO:0003756	protein disulfide isomerase activity	molecular_function	3	2652	41	22512	0.876523	1	0.621123	TRINITY_DN14385_c0_g1_i8_12;TRINITY_DN14783_c0_g1_i6_10;TRINITY_DN8000_c0_g1_i2_6
GO:0006904	vesicle docking involved in exocytosis	biological_process	3	2652	41	22512	0.876523	1	0.621123	TRINITY_DN12616_c0_g1_i4_10;TRINITY_DN13094_c0_g1_i12_4;TRINITY_DN14622_c0_g2_i2_2
GO:0007005	mitochondrion organization	biological_process	3	2652	41	22512	0.876523	1	0.621123	TRINITY_DN12115_c0_g1_i3_7;TRINITY_DN14063_c0_g2_i1_9;TRINITY_DN14679_c0_g1_i6_12
GO:0007015	actin filament organization	biological_process	5	2652	63	22512	0.87824	1	0.673705	TRINITY_DN15397_c0_g1_i9_4;TRINITY_DN15706_c0_g1_i7_9;TRINITY_DN16206_c0_g1_i12_6;TRINITY_DN16206_c0_g3_i1_6;TRINITY_DN16508_c0_g2_i1_11
GO:0005737	cytoplasm	cellular_component	373	2652	3333	22512	0.879894	1	0.949979	TRINITY_DN10043_c0_g1_i1_2;TRINITY_DN10180_c0_g1_i1_1;TRINITY_DN10201_c0_g1_i5_8;TRINITY_DN10228_c0_g1_i8_6;TRINITY_DN10403_c0_g1_i1_11;TRINITY_DN10450_c0_g2_i2_11;TRINITY_DN10732_c0_g1_i3_2;TRINITY_DN10823_c0_g1_i1_1;TRINITY_DN10859_c0_g1_i2_9;TRINITY_DN11005_c0_g1_i3_10;TRINITY_DN11043_c0_g1_i2_4;TRINITY_DN11201_c0_g1_i1_6;TRINITY_DN11239_c0_g1_i3_12;TRINITY_DN11275_c0_g1_i3_8;TRINITY_DN11353_c…
GO:0000776	kinetochore	cellular_component	1	2652	17	22512	0.881353	1	0.499335	TRINITY_DN15009_c0_g1_i4_2
GO:0005750	mitochondrial respiratory chain complex III	cellular_component	1	2652	17	22512	0.881353	1	0.499335	TRINITY_DN7793_c0_g1_i2_7
GO:0005811	lipid droplet	cellular_component	1	2652	17	22512	0.881353	1	0.499335	TRINITY_DN52_c0_g1_i2_5
GO:0006777	Mo-molybdopterin cofactor biosynthetic process	biological_process	1	2652	17	22512	0.881353	1	0.499335	TRINITY_DN25615_c0_g1_i1_7
GO:0007035	vacuolar acidification	biological_process	1	2652	17	22512	0.881353	1	0.499335	TRINITY_DN12427_c0_g1_i6_4
GO:0007266	Rho protein signal transduction	biological_process	1	2652	17	22512	0.881353	1	0.499335	TRINITY_DN14679_c0_g1_i6_12
GO:0010014	meristem initiation	biological_process	1	2652	17	22512	0.881353	1	0.499335	TRINITY_DN15782_c0_g1_i1_6
GO:0010598	NAD(P)H dehydrogenase complex (plastoquinone)	cellular_component	1	2652	17	22512	0.881353	1	0.499335	TRINITY_DN9622_c0_g1_i2_8
GO:0017157	regulation of exocytosis	biological_process	1	2652	17	22512	0.881353	1	0.499335	TRINITY_DN14622_c0_g2_i2_2
GO:0030042	actin filament depolymerization	biological_process	1	2652	17	22512	0.881353	1	0.499335	TRINITY_DN23408_c0_g1_i1_8
GO:0030151	molybdenum ion binding	molecular_function	1	2652	17	22512	0.881353	1	0.499335	TRINITY_DN25615_c0_g1_i1_7
GO:0032436	positive regulation of proteasomal ubiquitin-dependent protein catabolic process	biological_process	1	2652	17	22512	0.881353	1	0.499335	TRINITY_DN478_c0_g1_i1_11
GO:0032504	multicellular organism reproduction	biological_process	1	2652	17	22512	0.881353	1	0.499335	TRINITY_DN23301_c0_g1_i1_8
GO:0033617	mitochondrial respiratory chain complex IV assembly	biological_process	1	2652	17	22512	0.881353	1	0.499335	TRINITY_DN14099_c0_g1_i1_4
GO:0042127	regulation of cell proliferation	biological_process	1	2652	17	22512	0.881353	1	0.499335	TRINITY_DN5042_c0_g1_i1_12
GO:0043068	positive regulation of programmed cell death	biological_process	1	2652	17	22512	0.881353	1	0.499335	TRINITY_DN12802_c0_g1_i1_2
GO:0045047	protein targeting to ER	biological_process	1	2652	17	22512	0.881353	1	0.499335	TRINITY_DN15464_c0_g1_i1_2
GO:0046470	phosphatidylcholine metabolic process	biological_process	1	2652	17	22512	0.881353	1	0.499335	TRINITY_DN11134_c0_g1_i1_3
GO:0048467	gynoecium development	biological_process	1	2652	17	22512	0.881353	1	0.499335	TRINITY_DN9303_c0_g1_i1_8
GO:0048765	root hair cell differentiation	biological_process	1	2652	17	22512	0.881353	1	0.499335	TRINITY_DN15425_c0_g1_i2_1
GO:1902183	regulation of shoot apical meristem development	biological_process	1	2652	17	22512	0.881353	1	0.499335	TRINITY_DN5211_c0_g1_i1_4
GO:0006400	tRNA modification	biological_process	2	2652	30	22512	0.883631	1	0.565913	TRINITY_DN26019_c0_g1_i1_9;TRINITY_DN8234_c0_g2_i2_12
GO:0008285	negative regulation of cell proliferation	biological_process	2	2652	30	22512	0.883631	1	0.565913	TRINITY_DN12735_c0_g1_i3_9;TRINITY_DN22341_c0_g1_i1_4
GO:0042335	cuticle development	biological_process	2	2652	30	22512	0.883631	1	0.565913	TRINITY_DN111_c0_g1_i1_11;TRINITY_DN12829_c0_g1_i2_7
GO:0048278	vesicle docking	biological_process	2	2652	30	22512	0.883631	1	0.565913	TRINITY_DN11724_c0_g1_i2_4;TRINITY_DN2615_c0_g1_i2_8
GO:0070300	phosphatidic acid binding	molecular_function	2	2652	30	22512	0.883631	1	0.565913	TRINITY_DN13977_c0_g1_i1_4;TRINITY_DN20768_c0_g1_i1_12
GO:0009909	regulation of flower development	biological_process	9	2652	105	22512	0.883693	1	0.727602	TRINITY_DN15370_c0_g2_i5_4;TRINITY_DN15893_c0_g1_i6_5;TRINITY_DN16434_c0_g1_i25_6;TRINITY_DN16444_c0_g1_i5_1;TRINITY_DN16491_c0_g1_i2_12;TRINITY_DN16491_c0_g2_i2_12;TRINITY_DN24064_c0_g1_i1_9;TRINITY_DN7470_c0_g1_i1_4;TRINITY_DN7869_c0_g1_i2_8
GO:0004540	ribonuclease activity	molecular_function	4	2652	54	22512	0.893619	1	0.628792	TRINITY_DN16548_c1_g1_i3_11;TRINITY_DN16950_c6_g3_i1_7;TRINITY_DN23305_c0_g1_i1_9;TRINITY_DN28207_c0_g1_i1_6
GO:0006396	RNA processing	biological_process	2	2652	31	22512	0.894615	1	0.547657	TRINITY_DN10368_c0_g1_i3_4;TRINITY_DN9303_c0_g1_i1_8
GO:0009960	endosperm development	biological_process	2	2652	31	22512	0.894615	1	0.547657	TRINITY_DN12771_c0_g1_i4_2;TRINITY_DN14160_c0_g1_i4_7
GO:0047262	polygalacturonate 4-alpha-galacturonosyltransferase activity	molecular_function	2	2652	31	22512	0.894615	1	0.547657	TRINITY_DN22860_c0_g1_i1_11;TRINITY_DN23301_c0_g1_i1_8
GO:0000162	tryptophan biosynthetic process	biological_process	1	2652	18	22512	0.895341	1	0.471594	TRINITY_DN10741_c0_g1_i1_6
GO:0009089	lysine biosynthetic process via diaminopimelate	biological_process	1	2652	18	22512	0.895341	1	0.471594	TRINITY_DN8064_c0_g1_i1_11
GO:0010183	pollen tube guidance	biological_process	1	2652	18	22512	0.895341	1	0.471594	TRINITY_DN6398_c0_g1_i3_12
GO:0016279	protein-lysine N-methyltransferase activity	molecular_function	1	2652	18	22512	0.895341	1	0.471594	TRINITY_DN7422_c0_g1_i2_11
GO:0016829	lyase activity	molecular_function	1	2652	18	22512	0.895341	1	0.471594	TRINITY_DN25615_c0_g1_i1_7
GO:0030126	COPI vesicle coat	cellular_component	1	2652	18	22512	0.895341	1	0.471594	TRINITY_DN13614_c0_g1_i6_7
GO:0035196	production of miRNAs involved in gene silencing by miRNA	biological_process	1	2652	18	22512	0.895341	1	0.471594	TRINITY_DN8815_c0_g1_i3_6
GO:0042176	regulation of protein catabolic process	biological_process	1	2652	18	22512	0.895341	1	0.471594	TRINITY_DN12215_c0_g1_i2_3
GO:0042274	ribosomal small subunit biogenesis	biological_process	1	2652	18	22512	0.895341	1	0.471594	TRINITY_DN13146_c0_g2_i1_1
GO:0043972	histone H3-K23 acetylation	biological_process	1	2652	18	22512	0.895341	1	0.471594	TRINITY_DN15666_c0_g4_i1_7
GO:1902626	assembly of large subunit precursor of preribosome	biological_process	1	2652	18	22512	0.895341	1	0.471594	TRINITY_DN12152_c0_g1_i8_11
GO:0003712	transcription coregulator activity	molecular_function	3	2652	43	22512	0.895975	1	0.592234	TRINITY_DN20735_c0_g1_i1_1;TRINITY_DN2113_c0_g1_i1_2;TRINITY_DN443_c0_g2_i1_11
GO:0042273	ribosomal large subunit biogenesis	biological_process	3	2652	43	22512	0.895975	1	0.592234	TRINITY_DN12152_c0_g1_i8_11;TRINITY_DN12927_c0_g2_i4_9;TRINITY_DN15721_c0_g1_i1_6
GO:0008233	peptidase activity	molecular_function	8	2652	98	22512	0.903605	1	0.692954	TRINITY_DN12646_c0_g2_i3_4;TRINITY_DN13983_c0_g1_i6_7;TRINITY_DN15464_c0_g1_i1_2;TRINITY_DN15746_c0_g1_i6_11;TRINITY_DN16548_c1_g1_i3_11;TRINITY_DN16950_c6_g3_i1_7;TRINITY_DN23305_c0_g1_i1_9;TRINITY_DN28207_c0_g1_i1_6
GO:0051015	actin filament binding	molecular_function	8	2652	98	22512	0.903605	1	0.692954	TRINITY_DN12458_c0_g1_i3_11;TRINITY_DN12726_c0_g1_i1_12;TRINITY_DN13223_c0_g1_i4_3;TRINITY_DN13693_c0_g1_i1_8;TRINITY_DN13870_c0_g1_i6_6;TRINITY_DN14615_c0_g1_i4_10;TRINITY_DN15168_c0_g1_i10_6;TRINITY_DN16508_c0_g2_i1_11
GO:0006094	gluconeogenesis	biological_process	2	2652	32	22512	0.904628	1	0.530543	TRINITY_DN15341_c0_g1_i3_7;TRINITY_DN15359_c0_g1_i7_3
GO:0007034	vacuolar transport	biological_process	2	2652	32	22512	0.904628	1	0.530543	TRINITY_DN14954_c0_g2_i5_8;TRINITY_DN5944_c0_g1_i1_3
GO:0008299	isoprenoid biosynthetic process	biological_process	2	2652	32	22512	0.904628	1	0.530543	TRINITY_DN12829_c0_g1_i2_7;TRINITY_DN15577_c0_g2_i1_8
[truncated: 299 more rows]

## Sheet: enrichment-go-LM04_056_6_RS-vs-
id	Term	Category	ListHits	ListTotal	PopHits	PopTotal	p-value	q-value	Enrichment_score	geneID
[truncated: 1,416 more rows]

## Sheet: enrichment-go-ZJ_7_3_RS-vs-ZJ_7
id	Term	Category	ListHits	ListTotal	PopHits	PopTotal	p-value	q-value	Enrichment_score	geneID
[truncated: 1,069 more rows]

[truncated: 1 more sheets: enrichment-go-ZJ_7_6_RS-vs-ZJ_7]
