# Supplementary material for: Tomato activates ethylene signaling to maintain pathogenesis-related genes expression for conferring bacterial wilt resistance
Source: Front Plant Sci. 2026 Feb 16;16:1753391. doi: 10.3389/fpls.2025.1753391 (PMC12950712; doi:10.3389/fpls.2025.1753391)
Supplement: Supplementary file 3 [file DataSheet3.xlsx]

## Sheet: LM04_056_3_RS-vs-AC_3_RS
Classification_level2	Classification_level1	Type	Gene_number	Percentage	Gene
Environmental adaptation	Organismal Systems	ALL	341	4.35	TRINITY_DN10175_c0_g1_i1_2; TRINITY_DN10286_c0_g1_i1_10; TRINITY_DN10365_c0_g1_i3_8; TRINITY_DN10384_c0_g2_i3_4; TRINITY_DN10518_c0_g1_i9_7; TRINITY_DN10704_c0_g1_i3_6; TRINITY_DN10729_c0_g1_i1_6; TRINITY_DN10729_c0_g2_i1_6; TRINITY_DN10847_c0_g1_i3_12; TRINITY_DN10860_c0_g2_i1_5; TRINITY_DN10869_c0_g1_i1_8; TRINITY_DN10908_c0_g1_i3_1; TRINITY_DN11114_c0_g1_i1_2; TRINITY_DN11138_c0_g1_i1_11; TRIN…
Environmental adaptation	Organismal Systems	DEG	34	4.24	TRINITY_DN11114_c0_g1_i1_2; TRINITY_DN11138_c0_g1_i1_11; TRINITY_DN11400_c0_g1_i1_1; TRINITY_DN11929_c0_g1_i1_7; TRINITY_DN12029_c0_g1_i1_8; TRINITY_DN12096_c0_g1_i12_10; TRINITY_DN12847_c0_g2_i2_3; TRINITY_DN13549_c0_g1_i8_6; TRINITY_DN13599_c0_g1_i1_10; TRINITY_DN13729_c0_g1_i5_7; TRINITY_DN14682_c0_g1_i8_6; TRINITY_DN1505_c0_g1_i1_11; TRINITY_DN15323_c0_g2_i8_4; TRINITY_DN15345_c0_g1_i3_9; TRI…
Amino acid metabolism	Metabolism	ALL	734	9.36	TRINITY_DN10121_c0_g1_i1_2; TRINITY_DN10151_c0_g1_i8_8; TRINITY_DN10155_c0_g1_i3_12; TRINITY_DN10188_c0_g1_i3_12; TRINITY_DN10219_c0_g2_i4_12; TRINITY_DN10228_c0_g1_i8_6; TRINITY_DN10236_c0_g1_i1_7; TRINITY_DN10241_c0_g1_i3_8; TRINITY_DN10288_c0_g1_i1_12; TRINITY_DN10303_c0_g1_i2_9; TRINITY_DN10330_c0_g1_i1_4; TRINITY_DN10333_c0_g1_i3_8; TRINITY_DN10347_c0_g1_i1_2; TRINITY_DN10357_c0_g1_i2_5; TRI…
Amino acid metabolism	Metabolism	DEG	74	9.24	TRINITY_DN11524_c0_g1_i1_10; TRINITY_DN11811_c0_g1_i1_6; TRINITY_DN12073_c0_g1_i1_4; TRINITY_DN12492_c0_g3_i4_12; TRINITY_DN12601_c0_g1_i1_7; TRINITY_DN12620_c0_g1_i1_11; TRINITY_DN13038_c0_g1_i3_9; TRINITY_DN13055_c0_g1_i2_7; TRINITY_DN13076_c0_g1_i2_5; TRINITY_DN13218_c0_g1_i4_12; TRINITY_DN13359_c0_g1_i6_6; TRINITY_DN13936_c0_g1_i2_6; TRINITY_DN13956_c0_g2_i6_2; TRINITY_DN14149_c0_g1_i3_10; TR…
Biosynthesis of other secondary metabolites	Metabolism	ALL	317	4.04	TRINITY_DN10077_c0_g2_i1_1; TRINITY_DN10188_c0_g1_i3_12; TRINITY_DN10193_c0_g1_i1_10; TRINITY_DN10216_c0_g1_i2_1; TRINITY_DN10242_c0_g3_i1_10; TRINITY_DN10370_c0_g1_i2_10; TRINITY_DN10420_c0_g1_i5_10; TRINITY_DN10523_c0_g2_i1_5; TRINITY_DN10529_c0_g1_i1_5; TRINITY_DN10664_c0_g1_i2_7; TRINITY_DN10680_c0_g1_i1_6; TRINITY_DN10685_c0_g1_i4_10; TRINITY_DN10745_c0_g1_i3_11; TRINITY_DN10975_c0_g1_i4_7; …
Biosynthesis of other secondary metabolites	Metabolism	DEG	36	4.49	TRINITY_DN10975_c0_g1_i4_7; TRINITY_DN11002_c0_g1_i4_8; TRINITY_DN11590_c0_g1_i2_1; TRINITY_DN12394_c0_g1_i4_11; TRINITY_DN14012_c0_g1_i1_5; TRINITY_DN14189_c0_g3_i1_4; TRINITY_DN14221_c0_g1_i3_9; TRINITY_DN14227_c0_g1_i1_6; TRINITY_DN14368_c0_g1_i4_2; TRINITY_DN14795_c0_g1_i8_12; TRINITY_DN15161_c0_g1_i10_2; TRINITY_DN15279_c0_g3_i1_4; TRINITY_DN15288_c0_g1_i3_8; TRINITY_DN15333_c0_g1_i1_4; TRIN…
Carbohydrate metabolism	Metabolism	ALL	1243	15.84	TRINITY_DN10020_c0_g1_i6_10; TRINITY_DN10023_c0_g1_i3_1; TRINITY_DN10034_c0_g1_i2_6; TRINITY_DN10036_c0_g1_i2_6; TRINITY_DN10043_c0_g1_i1_2; TRINITY_DN1004_c0_g1_i2_9; TRINITY_DN10087_c0_g1_i3_2; TRINITY_DN10121_c0_g1_i3_5; TRINITY_DN10157_c0_g1_i1_2; TRINITY_DN10171_c0_g1_i2_1; TRINITY_DN10174_c0_g1_i1_5; TRINITY_DN10188_c0_g1_i3_12; TRINITY_DN10200_c0_g1_i1_6; TRINITY_DN10203_c0_g1_i1_5; TRINIT…
_g1_i1_1; TRINITY_DN8095_c0_g1_i1_11; TRINITY_DN8098_c0_g1_i1_9; TRINITY_DN8193_c0_g1_i2_11; TRINITY_DN8203_c0_g1_i1_11; TRINITY_DN8206_c0_g1_i3_5; TRINITY_DN8208_c0_g2_i1_6; TRINITY_DN8222_c0_g1_i2_3; TRINITY_DN8228_c0_g1_i2_7; TRINITY_DN8248_c0_g1_i2_11; TRINITY_DN8328_c0_g1_i2_2; TRINITY_DN8336_c0_g1_i2_9; TRINITY_DN8349_c0_g1_i1_9; TRINITY_DN8375_c0_g1_i1_12; TRINITY_DN8423_c0_g1_i1_9; TRINIT…
Carbohydrate metabolism	Metabolism	DEG	136	16.98	TRINITY_DN10023_c0_g1_i3_1; TRINITY_DN10036_c0_g1_i2_6; TRINITY_DN10043_c0_g1_i1_2; TRINITY_DN11463_c0_g2_i1_12; TRINITY_DN11484_c0_g1_i1_1; TRINITY_DN11526_c0_g2_i1_10; TRINITY_DN11890_c0_g1_i2_6; TRINITY_DN12071_c0_g1_i1_2; TRINITY_DN12073_c0_g1_i1_4; TRINITY_DN12175_c0_g1_i1_6; TRINITY_DN12186_c0_g1_i2_12; TRINITY_DN12358_c0_g1_i3_4; TRINITY_DN12394_c0_g2_i6_12; TRINITY_DN12499_c0_g1_i3_10; TR…
Energy metabolism	Metabolism	ALL	629	8.02	TRINITY_DN10023_c0_g1_i1_7; TRINITY_DN10036_c0_g1_i2_6; TRINITY_DN10073_c0_g1_i2_11; TRINITY_DN10162_c0_g1_i1_2; TRINITY_DN10174_c0_g1_i1_5; TRINITY_DN10248_c0_g1_i3_6; TRINITY_DN10258_c0_g1_i1_10; TRINITY_DN10260_c0_g1_i1_2; TRINITY_DN10285_c0_g1_i1_6; TRINITY_DN10288_c0_g1_i1_7; TRINITY_DN10317_c0_g1_i1_12; TRINITY_DN10374_c0_g1_i1_11; TRINITY_DN10392_c0_g1_i1_4; TRINITY_DN10464_c0_g1_i1_6; TRI…
Energy metabolism	Metabolism	DEG	72	8.99	TRINITY_DN10036_c0_g1_i2_6; TRINITY_DN11068_c0_g1_i1_2; TRINITY_DN11427_c0_g1_i4_8; TRINITY_DN11526_c0_g2_i1_10; TRINITY_DN11649_c0_g1_i1_2; TRINITY_DN1220_c0_g1_i1_2; TRINITY_DN12791_c0_g1_i3_6; TRINITY_DN1356_c0_g1_i1_2; TRINITY_DN1401_c0_g1_i1_6; TRINITY_DN14121_c0_g1_i2_5; TRINITY_DN14141_c0_g1_i5_10; TRINITY_DN14220_c0_g2_i2_1; TRINITY_DN14376_c0_g2_i2_2; TRINITY_DN14543_c0_g1_i1_6; TRINITY_…
Glycan biosynthesis and metabolism	Metabolism	ALL	213	2.71	TRINITY_DN10026_c0_g1_i1_6; TRINITY_DN10080_c0_g1_i3_9; TRINITY_DN10110_c0_g1_i1_6; TRINITY_DN10231_c0_g1_i2_4; TRINITY_DN10382_c0_g1_i2_11; TRINITY_DN104_c0_g1_i1_8; TRINITY_DN10700_c0_g1_i3_11; TRINITY_DN10709_c0_g1_i1_12; TRINITY_DN11038_c0_g1_i1_1; TRINITY_DN11290_c0_g1_i3_11; TRINITY_DN11294_c0_g1_i3_2; TRINITY_DN11395_c0_g1_i3_5; TRINITY_DN11420_c0_g1_i2_2; TRINITY_DN11494_c0_g1_i1_9; TRINI…
Glycan biosynthesis and metabolism	Metabolism	DEG	22	2.75	TRINITY_DN10026_c0_g1_i1_6; TRINITY_DN11890_c0_g1_i2_6; TRINITY_DN12426_c0_g1_i1_5; TRINITY_DN12746_c0_g1_i7_8; TRINITY_DN13554_c0_g1_i7_12; TRINITY_DN13608_c0_g1_i3_2; TRINITY_DN14064_c0_g1_i4_10; TRINITY_DN14153_c0_g1_i6_1; TRINITY_DN14361_c0_g1_i8_10; TRINITY_DN14731_c0_g1_i1_8; TRINITY_DN15238_c0_g1_i5_2; TRINITY_DN15528_c0_g1_i27_4; TRINITY_DN15617_c0_g1_i16_5; TRINITY_DN15825_c0_g1_i4_4; TR…
Lipid metabolism	Metabolism	ALL	657	8.37	TRINITY_DN10011_c0_g2_i1_11; TRINITY_DN10043_c0_g1_i1_9; TRINITY_DN10174_c0_g1_i3_1; TRINITY_DN10210_c0_g1_i1_5; TRINITY_DN10219_c0_g2_i1_6; TRINITY_DN10250_c0_g1_i1_1; TRINITY_DN10266_c0_g1_i1_3; TRINITY_DN10270_c0_g1_i4_2; TRINITY_DN10304_c0_g1_i2_4; TRINITY_DN10333_c0_g1_i3_8; TRINITY_DN10344_c0_g1_i1_2; TRINITY_DN10346_c0_g1_i1_11; TRINITY_DN10389_c0_g1_i1_1; TRINITY_DN10427_c0_g1_i1_10; TRIN…
Lipid metabolism	Metabolism	DEG	68	8.49	TRINITY_DN10174_c0_g1_i3_1; TRINITY_DN10210_c0_g1_i1_5; TRINITY_DN10578_c0_g1_i3_5; TRINITY_DN1178_c0_g1_i1_6; TRINITY_DN11890_c0_g1_i2_6; TRINITY_DN12017_c0_g1_i2_3; TRINITY_DN1220_c0_g1_i1_2; TRINITY_DN13218_c0_g1_i4_12; TRINITY_DN13418_c0_g1_i2_9; TRINITY_DN13537_c0_g1_i4_8; TRINITY_DN13646_c0_g1_i3_11; TRINITY_DN1366_c0_g1_i1_1; TRINITY_DN13679_c0_g1_i6_10; TRINITY_DN13900_c0_g1_i5_8; TRINITY…
Metabolism of cofactors and vitamins	Metabolism	ALL	379	4.83	TRINITY_DN10043_c0_g1_i1_9; TRINITY_DN10064_c0_g1_i2_10; TRINITY_DN10098_c0_g1_i2_6; TRINITY_DN10210_c0_g3_i1_10; TRINITY_DN10219_c0_g2_i4_12; TRINITY_DN10284_c0_g1_i1_4; TRINITY_DN10313_c0_g1_i3_6; TRINITY_DN10327_c0_g1_i2_11; TRINITY_DN10358_c0_g1_i2_1; TRINITY_DN10429_c0_g1_i2_7; TRINITY_DN10617_c0_g1_i4_6; TRINITY_DN10619_c0_g1_i2_7; TRINITY_DN10661_c0_g1_i1_7; TRINITY_DN10664_c0_g1_i2_7; TRI…
Metabolism of cofactors and vitamins	Metabolism	DEG	22	2.75	TRINITY_DN10975_c0_g1_i4_7; TRINITY_DN12160_c0_g1_i1_6; TRINITY_DN13350_c0_g1_i2_5; TRINITY_DN14012_c0_g1_i1_5; TRINITY_DN14176_c0_g1_i1_8; TRINITY_DN14227_c0_g1_i1_6; TRINITY_DN14396_c0_g1_i1_4; TRINITY_DN14795_c0_g1_i8_12; TRINITY_DN15127_c1_g1_i6_6; TRINITY_DN15333_c0_g1_i1_4; TRINITY_DN15404_c0_g1_i2_10; TRINITY_DN15481_c0_g1_i17_12; TRINITY_DN15658_c1_g1_i3_4; TRINITY_DN15862_c0_g1_i1_12; TR…
Metabolism of other amino acids	Metabolism	ALL	377	4.8	TRINITY_DN10034_c0_g1_i2_6; TRINITY_DN10093_c0_g2_i1_8; TRINITY_DN10151_c0_g1_i8_8; TRINITY_DN10200_c0_g1_i1_6; TRINITY_DN10219_c0_g2_i4_12; TRINITY_DN10228_c0_g1_i8_6; TRINITY_DN10288_c0_g1_i1_12; TRINITY_DN1030_c0_g1_i1_7; TRINITY_DN10333_c0_g1_i3_8; TRINITY_DN10381_c0_g1_i1_7; TRINITY_DN10450_c0_g2_i2_11; TRINITY_DN10529_c0_g1_i1_5; TRINITY_DN10732_c0_g1_i3_2; TRINITY_DN10745_c0_g1_i3_11; TRIN…
Metabolism of other amino acids	Metabolism	DEG	41	5.12	TRINITY_DN10093_c0_g2_i1_8; TRINITY_DN10732_c0_g1_i3_2; TRINITY_DN11021_c0_g1_i1_6; TRINITY_DN11484_c0_g1_i1_1; TRINITY_DN12073_c0_g1_i1_4; TRINITY_DN12081_c0_g1_i2_10; TRINITY_DN13076_c0_g1_i2_5; TRINITY_DN13359_c0_g1_i6_6; TRINITY_DN14189_c0_g3_i1_4; TRINITY_DN14192_c0_g1_i3_12; TRINITY_DN14192_c0_g2_i2_12; TRINITY_DN14452_c0_g1_i3_4; TRINITY_DN14471_c0_g1_i2_1; TRINITY_DN14628_c0_g1_i7_8; TRIN…
Metabolism of terpenoids and polyketides	Metabolism	ALL	272	3.47	TRINITY_DN1003_c0_g1_i1_9; TRINITY_DN10227_c0_g1_i3_4; TRINITY_DN10333_c0_g1_i3_8; TRINITY_DN10518_c0_g1_i3_11; TRINITY_DN10747_c0_g1_i1_7; TRINITY_DN10767_c0_g1_i1_3; TRINITY_DN10937_c0_g1_i1_2; TRINITY_DN10941_c0_g1_i5_5; TRINITY_DN10972_c0_g2_i1_11; TRINITY_DN11005_c0_g1_i3_10; TRINITY_DN11005_c0_g1_i4_8; TRINITY_DN11170_c0_g1_i4_3; TRINITY_DN11434_c0_g2_i1_9; TRINITY_DN11798_c0_g1_i2_12; TRIN…
Metabolism of terpenoids and polyketides	Metabolism	DEG	20	2.5	TRINITY_DN11952_c0_g2_i1_6; TRINITY_DN12215_c0_g1_i2_9; TRINITY_DN13789_c0_g1_i2_7; TRINITY_DN14573_c0_g1_i15_5; TRINITY_DN14881_c0_g1_i1_12; TRINITY_DN14894_c0_g2_i1_11; TRINITY_DN14996_c0_g1_i1_4; TRINITY_DN15592_c1_g3_i1_6; TRINITY_DN15713_c0_g1_i2_8; TRINITY_DN16175_c0_g2_i2_10; TRINITY_DN16405_c0_g1_i1_4; TRINITY_DN16476_c2_g3_i2_1; TRINITY_DN23317_c0_g1_i1_12; TRINITY_DN23814_c0_g1_i1_2; TR…
Nucleotide metabolism	Metabolism	ALL	236	3.01	TRINITY_DN10271_c0_g1_i1_11; TRINITY_DN10284_c0_g1_i1_4; TRINITY_DN10570_c0_g1_i2_1; TRINITY_DN10666_c0_g1_i1_11; TRINITY_DN10708_c0_g1_i1_1; TRINITY_DN10776_c0_g1_i1_7; TRINITY_DN10790_c0_g1_i3_3; TRINITY_DN10918_c0_g1_i3_2; TRINITY_DN10992_c0_g1_i2_9; TRINITY_DN10998_c0_g1_i1_10; TRINITY_DN11025_c0_g1_i1_12; TRINITY_DN11127_c0_g1_i2_4; TRINITY_DN1132_c0_g1_i1_2; TRINITY_DN11450_c0_g1_i1_5; TRIN…
Nucleotide metabolism	Metabolism	DEG	30	3.75	TRINITY_DN10918_c0_g1_i3_2; TRINITY_DN12469_c0_g1_i6_3; TRINITY_DN14301_c0_g1_i3_1; TRINITY_DN14523_c0_g1_i1_9; TRINITY_DN14693_c0_g1_i14_10; TRINITY_DN15126_c0_g1_i1_10; TRINITY_DN15381_c0_g2_i3_12; TRINITY_DN15431_c0_g1_i7_10; TRINITY_DN15460_c1_g4_i2_9; TRINITY_DN15546_c0_g1_i7_2; TRINITY_DN15748_c1_g2_i4_4; TRINITY_DN15862_c0_g1_i1_12; TRINITY_DN15894_c2_g1_i1_4; TRINITY_DN15919_c0_g1_i1_6; T…
Drug resistance: antimicrobial	Human Diseases	ALL	2	0.03	TRINITY_DN14102_c0_g1_i1_7; TRINITY_DN26051_c0_g1_i1_10
Endocrine and metabolic disease	Human Diseases	ALL	38	0.48	TRINITY_DN10660_c0_g1_i1_12; TRINITY_DN11211_c0_g1_i1_8; TRINITY_DN11909_c0_g1_i4_9; TRINITY_DN12585_c0_g1_i5_2; TRINITY_DN14149_c0_g1_i8_12; TRINITY_DN14240_c0_g1_i1_8; TRINITY_DN14552_c0_g1_i16_8; TRINITY_DN14624_c0_g1_i3_6; TRINITY_DN14718_c0_g1_i1_11; TRINITY_DN14888_c0_g1_i9_9; TRINITY_DN14975_c0_g1_i6_12; TRINITY_DN14975_c0_g2_i1_12; TRINITY_DN15011_c0_g1_i1_10; TRINITY_DN15113_c0_g1_i11_3;…
Endocrine and metabolic disease	Human Diseases	DEG	9	1.12	TRINITY_DN14240_c0_g1_i1_8; TRINITY_DN14718_c0_g1_i1_11; TRINITY_DN14888_c0_g1_i9_9; TRINITY_DN15449_c0_g1_i2_1; TRINITY_DN15662_c0_g1_i7_10; TRINITY_DN16302_c1_g1_i5_7; TRINITY_DN16415_c0_g1_i6_12; TRINITY_DN19713_c0_g1_i1_2; TRINITY_DN23754_c0_g1_i1_2
Folding, sorting and degradation	Genetic Information Processing	ALL	949	12.1	TRINITY_DN10026_c0_g1_i1_6; TRINITY_DN10028_c0_g1_i2_9; TRINITY_DN10041_c0_g1_i1_1; TRINITY_DN10051_c0_g1_i3_1; TRINITY_DN10077_c0_g1_i4_12; TRINITY_DN10083_c0_g1_i3_7; TRINITY_DN10143_c0_g1_i4_6; TRINITY_DN10154_c0_g1_i4_9; TRINITY_DN10155_c0_g1_i2_11; TRINITY_DN10175_c0_g1_i1_2; TRINITY_DN10180_c0_g1_i6_3; TRINITY_DN10187_c0_g2_i1_6; TRINITY_DN10188_c0_g1_i3_1; TRINITY_DN1019_c0_g1_i2_6; TRINIT…
Folding, sorting and degradation	Genetic Information Processing	DEG	93	11.61	TRINITY_DN10026_c0_g1_i1_6; TRINITY_DN10319_c0_g1_i1_7; TRINITY_DN10558_c0_g1_i2_11; TRINITY_DN11114_c0_g1_i1_2; TRINITY_DN11354_c0_g1_i1_7; TRINITY_DN11682_c0_g1_i1_2; TRINITY_DN12048_c0_g1_i1_2; TRINITY_DN12048_c0_g4_i1_2; TRINITY_DN12191_c0_g1_i1_11; TRINITY_DN13381_c0_g2_i1_6; TRINITY_DN13470_c0_g1_i3_5; TRINITY_DN13608_c0_g1_i3_2; TRINITY_DN13623_c0_g1_i3_7; TRINITY_DN13686_c0_g1_i2_11; TRIN…
Replication and repair	Genetic Information Processing	ALL	297	3.79	TRINITY_DN10091_c0_g1_i1_4; TRINITY_DN10280_c0_g1_i2_3; TRINITY_DN10292_c0_g1_i4_8; TRINITY_DN10297_c0_g1_i2_1; TRINITY_DN10305_c0_g1_i3_3; TRINITY_DN10593_c0_g1_i2_11; TRINITY_DN10662_c0_g1_i1_7; TRINITY_DN10781_c0_g1_i1_10; TRINITY_DN10885_c0_g1_i1_8; TRINITY_DN109_c0_g1_i2_6; TRINITY_DN11047_c0_g1_i1_6; TRINITY_DN11120_c0_g1_i1_4; TRINITY_DN11270_c0_g1_i2_4; TRINITY_DN11317_c0_g1_i4_8; TRINITY…
Replication and repair	Genetic Information Processing	DEG	24	3	TRINITY_DN12943_c0_g1_i1_2; TRINITY_DN13678_c0_g1_i3_1; TRINITY_DN13686_c0_g1_i2_11; TRINITY_DN13861_c0_g1_i1_5; TRINITY_DN13883_c0_g1_i1_10; TRINITY_DN14461_c0_g1_i2_5; TRINITY_DN14905_c0_g2_i1_10; TRINITY_DN15849_c0_g3_i3_8; TRINITY_DN15849_c0_g4_i1_8; TRINITY_DN15894_c1_g1_i3_4; TRINITY_DN16001_c0_g4_i17_3; TRINITY_DN16055_c1_g2_i8_5; TRINITY_DN16172_c0_g1_i6_12; TRINITY_DN16511_c0_g1_i1_11; T…
Transcription	Genetic Information Processing	ALL	438	5.58	TRINITY_DN10034_c0_g1_i2_12; TRINITY_DN10041_c0_g1_i1_1; TRINITY_DN10077_c0_g1_i4_12; TRINITY_DN10126_c0_g1_i2_2; TRINITY_DN10226_c0_g1_i1_11; TRINITY_DN10241_c0_g1_i1_7; TRINITY_DN10314_c0_g1_i2_8; TRINITY_DN10327_c0_g1_i4_9; TRINITY_DN10356_c0_g1_i3_9; TRINITY_DN10477_c0_g1_i4_11; TRINITY_DN10489_c0_g1_i2_9; TRINITY_DN10514_c0_g1_i3_12; TRINITY_DN10563_c0_g1_i1_9; TRINITY_DN10652_c0_g1_i3_4; TR…
Transcription	Genetic Information Processing	DEG	29	3.62	TRINITY_DN11886_c0_g1_i3_2; TRINITY_DN13708_c0_g1_i8_1; TRINITY_DN13767_c1_g2_i1_6; TRINITY_DN14254_c0_g1_i1_4; TRINITY_DN14695_c0_g1_i10_5; TRINITY_DN14850_c0_g1_i1_2; TRINITY_DN15236_c0_g1_i12_8; TRINITY_DN15419_c0_g1_i3_4; TRINITY_DN15468_c0_g1_i2_6; TRINITY_DN15758_c0_g2_i4_11; TRINITY_DN15853_c0_g1_i6_7; TRINITY_DN15899_c0_g1_i18_11; TRINITY_DN1590_c0_g1_i1_5; TRINITY_DN16824_c0_g1_i1_6; TRI…
Translation	Genetic Information Processing	ALL	1364	17.38	TRINITY_DN10008_c0_g1_i1_6; TRINITY_DN10031_c0_g1_i1_9; TRINITY_DN10034_c0_g1_i2_12; TRINITY_DN10095_c0_g1_i6_5; TRINITY_DN10109_c0_g1_i1_9; TRINITY_DN10130_c0_g1_i2_7; TRINITY_DN10139_c0_g1_i4_1; TRINITY_DN10192_c0_g1_i2_10; TRINITY_DN10207_c0_g1_i2_2; TRINITY_DN10219_c0_g1_i1_4; TRINITY_DN10220_c0_g1_i2_6; TRINITY_DN10230_c0_g1_i1_4; TRINITY_DN10241_c0_g1_i1_12; TRINITY_DN10247_c0_g2_i1_11; TRI…
ITY_DN6619_c0_g1_i2_2; TRINITY_DN6676_c0_g1_i1_7; TRINITY_DN6695_c0_g1_i1_10; TRINITY_DN6696_c0_g1_i2_4; TRINITY_DN6710_c0_g2_i2_9; TRINITY_DN6729_c0_g1_i3_1; TRINITY_DN6751_c0_g1_i1_9; TRINITY_DN6753_c0_g1_i1_5; TRINITY_DN6759_c0_g1_i1_6; TRINITY_DN6800_c0_g1_i2_1; TRINITY_DN6822_c0_g1_i1_9; TRINITY_DN6844_c0_g1_i1_7; TRINITY_DN6863_c0_g1_i1_4; TRINITY_DN6884_c0_g1_i1_6; TRINITY_DN6907_c0_g1_i1_…
Translation	Genetic Information Processing	DEG	184	22.97	TRINITY_DN10130_c0_g1_i2_7; TRINITY_DN10512_c0_g1_i1_6; TRINITY_DN10598_c0_g2_i1_2; TRINITY_DN10746_c0_g1_i1_4; TRINITY_DN10825_c0_g1_i1_4; TRINITY_DN11126_c0_g1_i1_2; TRINITY_DN11201_c0_g1_i2_10; TRINITY_DN11403_c0_g2_i1_6; TRINITY_DN11408_c0_g1_i1_2; TRINITY_DN11504_c0_g1_i1_4; TRINITY_DN11528_c0_g1_i1_10; TRINITY_DN11691_c0_g2_i3_8; TRINITY_DN11861_c0_g1_i1_10; TRINITY_DN12048_c0_g1_i1_2; TRIN…
Membrane transport	Environmental Information Processing	ALL	37	0.47	TRINITY_DN10912_c0_g1_i2_10; TRINITY_DN10935_c0_g1_i1_12; TRINITY_DN11256_c0_g1_i2_6; TRINITY_DN13526_c0_g1_i1_7; TRINITY_DN14534_c0_g1_i9_4; TRINITY_DN14700_c0_g2_i1_8; TRINITY_DN14755_c0_g1_i1_3; TRINITY_DN1476_c0_g1_i1_10; TRINITY_DN14777_c0_g1_i4_11; TRINITY_DN15346_c0_g1_i6_9; TRINITY_DN15451_c0_g1_i5_2; TRINITY_DN15533_c0_g1_i14_12; TRINITY_DN15536_c0_g1_i12_10; TRINITY_DN15618_c0_g1_i2_4; …
Membrane transport	Environmental Information Processing	DEG	1	0.12	TRINITY_DN16297_c0_g1_i27_1
Signal transduction	Environmental Information Processing	ALL	580	7.39	TRINITY_DN10087_c0_g1_i3_2; TRINITY_DN10137_c0_g1_i2_4; TRINITY_DN10174_c0_g1_i3_1; TRINITY_DN10201_c0_g1_i5_8; TRINITY_DN10203_c0_g1_i1_5; TRINITY_DN10219_c0_g2_i1_6; TRINITY_DN10231_c0_g1_i1_1; TRINITY_DN10259_c0_g1_i5_10; TRINITY_DN10283_c0_g1_i1_4; TRINITY_DN10318_c0_g1_i4_7; TRINITY_DN10324_c0_g1_i1_4; TRINITY_DN10327_c0_g1_i1_7; TRINITY_DN10371_c0_g2_i1_9; TRINITY_DN10384_c0_g2_i3_4; TRINIT…
Signal transduction	Environmental Information Processing	DEG	69	8.61	TRINITY_DN10174_c0_g1_i3_1; TRINITY_DN10498_c0_g1_i1_10; TRINITY_DN11054_c0_g1_i1_7; TRINITY_DN11138_c0_g1_i1_11; TRINITY_DN11929_c0_g1_i1_7; TRINITY_DN12029_c0_g1_i1_8; TRINITY_DN12096_c0_g1_i12_10; TRINITY_DN12175_c0_g1_i1_6; TRINITY_DN12566_c0_g2_i1_6; TRINITY_DN12739_c0_g1_i1_4; TRINITY_DN12845_c0_g1_i5_7; TRINITY_DN12847_c0_g2_i2_3; TRINITY_DN12940_c0_g1_i1_6; TRINITY_DN13232_c0_g1_i6_2; TRI…
Transport and catabolism	Cellular Processes	ALL	714	9.1	TRINITY_DN10011_c0_g1_i2_10; TRINITY_DN10034_c0_g1_i2_6; TRINITY_DN10041_c0_g1_i1_1; TRINITY_DN10051_c0_g1_i3_1; TRINITY_DN10077_c0_g1_i4_12; TRINITY_DN10087_c0_g1_i3_2; TRINITY_DN10103_c0_g1_i1_9; TRINITY_DN10159_c0_g1_i6_2; TRINITY_DN10162_c0_g1_i1_2; TRINITY_DN10187_c0_g2_i1_6; TRINITY_DN10205_c0_g1_i4_8; TRINITY_DN10309_c0_g1_i1_7; TRINITY_DN10325_c0_g1_i2_12; TRINITY_DN10381_c0_g1_i1_7; TRIN…
Transport and catabolism	Cellular Processes	DEG	62	7.74	TRINITY_DN10205_c0_g1_i4_8; TRINITY_DN10325_c0_g1_i2_12; TRINITY_DN10578_c0_g1_i3_5; TRINITY_DN11601_c0_g1_i2_6; TRINITY_DN11711_c0_g1_i3_12; TRINITY_DN12371_c0_g1_i1_2; TRINITY_DN12533_c0_g1_i3_3; TRINITY_DN12566_c0_g2_i1_6; TRINITY_DN13218_c0_g1_i4_12; TRINITY_DN13708_c0_g1_i8_1; TRINITY_DN13767_c1_g2_i1_6; TRINITY_DN14143_c0_g1_i4_11; TRINITY_DN14240_c0_g1_i1_8; TRINITY_DN14452_c0_g1_i3_4; TRI…

## Sheet: LM04_056_6_RS-vs-LM04_056_6_CK
Classification_level2	Classification_level1	Type	Gene_number	Percentage	Gene
Environmental adaptation	Organismal Systems	ALL	341	4.35	TRINITY_DN10175_c0_g1_i1_2; TRINITY_DN10286_c0_g1_i1_10; TRINITY_DN10365_c0_g1_i3_8; TRINITY_DN10384_c0_g2_i3_4; TRINITY_DN10518_c0_g1_i9_7; TRINITY_DN10704_c0_g1_i3_6; TRINITY_DN10729_c0_g1_i1_6; TRINITY_DN10729_c0_g2_i1_6; TRINITY_DN10847_c0_g1_i3_12; TRINITY_DN10860_c0_g2_i1_5; TRINITY_DN10869_c0_g1_i1_8; TRINITY_DN10908_c0_g1_i3_1; TRINITY_DN11114_c0_g1_i1_2; TRINITY_DN11138_c0_g1_i1_11; TRIN…
Environmental adaptation	Organismal Systems	DEG	20	4.78	TRINITY_DN11400_c0_g1_i1_1; TRINITY_DN12029_c0_g1_i1_8; TRINITY_DN13048_c0_g1_i3_1; TRINITY_DN13228_c0_g1_i1_1; TRINITY_DN13313_c0_g1_i4_5; TRINITY_DN13549_c0_g1_i8_6; TRINITY_DN13670_c0_g1_i3_1; TRINITY_DN14405_c0_g1_i4_6; TRINITY_DN14818_c0_g3_i1_12; TRINITY_DN14928_c0_g2_i4_1; TRINITY_DN15598_c0_g1_i3_7; TRINITY_DN15598_c0_g3_i9_7; TRINITY_DN16698_c0_g8_i2_6; TRINITY_DN17382_c0_g1_i1_9; TRINIT…
Amino acid metabolism	Metabolism	ALL	734	9.36	TRINITY_DN10121_c0_g1_i1_2; TRINITY_DN10151_c0_g1_i8_8; TRINITY_DN10155_c0_g1_i3_12; TRINITY_DN10188_c0_g1_i3_12; TRINITY_DN10219_c0_g2_i4_12; TRINITY_DN10228_c0_g1_i8_6; TRINITY_DN10236_c0_g1_i1_7; TRINITY_DN10241_c0_g1_i3_8; TRINITY_DN10288_c0_g1_i1_12; TRINITY_DN10303_c0_g1_i2_9; TRINITY_DN10330_c0_g1_i1_4; TRINITY_DN10333_c0_g1_i3_8; TRINITY_DN10347_c0_g1_i1_2; TRINITY_DN10357_c0_g1_i2_5; TRI…
Amino acid metabolism	Metabolism	DEG	74	17.7	TRINITY_DN10236_c0_g1_i1_7; TRINITY_DN10288_c0_g1_i1_12; TRINITY_DN10450_c0_g2_i2_11; TRINITY_DN10741_c0_g1_i1_6; TRINITY_DN11634_c0_g2_i1_3; TRINITY_DN11703_c0_g1_i2_3; TRINITY_DN11750_c0_g1_i1_12; TRINITY_DN12018_c0_g1_i12_4; TRINITY_DN12500_c0_g1_i2_9; TRINITY_DN12516_c0_g1_i4_11; TRINITY_DN12962_c0_g2_i4_12; TRINITY_DN13218_c0_g1_i4_12; TRINITY_DN13331_c0_g3_i2_7; TRINITY_DN13461_c0_g1_i8_5; …
Biosynthesis of other secondary metabolites	Metabolism	ALL	317	4.04	TRINITY_DN10077_c0_g2_i1_1; TRINITY_DN10188_c0_g1_i3_12; TRINITY_DN10193_c0_g1_i1_10; TRINITY_DN10216_c0_g1_i2_1; TRINITY_DN10242_c0_g3_i1_10; TRINITY_DN10370_c0_g1_i2_10; TRINITY_DN10420_c0_g1_i5_10; TRINITY_DN10523_c0_g2_i1_5; TRINITY_DN10529_c0_g1_i1_5; TRINITY_DN10664_c0_g1_i2_7; TRINITY_DN10680_c0_g1_i1_6; TRINITY_DN10685_c0_g1_i4_10; TRINITY_DN10745_c0_g1_i3_11; TRINITY_DN10975_c0_g1_i4_7; …
Biosynthesis of other secondary metabolites	Metabolism	DEG	37	8.85	TRINITY_DN10529_c0_g1_i1_5; TRINITY_DN12018_c0_g1_i12_4; TRINITY_DN12500_c0_g1_i2_9; TRINITY_DN13352_c0_g1_i1_4; TRINITY_DN13461_c0_g1_i8_5; TRINITY_DN13642_c0_g1_i5_7; TRINITY_DN13978_c0_g1_i1_6; TRINITY_DN14504_c0_g2_i9_5; TRINITY_DN15279_c0_g3_i1_4; TRINITY_DN15527_c0_g2_i3_8; TRINITY_DN15816_c1_g1_i1_11; TRINITY_DN15854_c0_g1_i2_7; TRINITY_DN16400_c0_g2_i8_7; TRINITY_DN16426_c0_g1_i5_7; TRINI…
Carbohydrate metabolism	Metabolism	ALL	1243	15.84	TRINITY_DN10020_c0_g1_i6_10; TRINITY_DN10023_c0_g1_i3_1; TRINITY_DN10034_c0_g1_i2_6; TRINITY_DN10036_c0_g1_i2_6; TRINITY_DN10043_c0_g1_i1_2; TRINITY_DN1004_c0_g1_i2_9; TRINITY_DN10087_c0_g1_i3_2; TRINITY_DN10121_c0_g1_i3_5; TRINITY_DN10157_c0_g1_i1_2; TRINITY_DN10171_c0_g1_i2_1; TRINITY_DN10174_c0_g1_i1_5; TRINITY_DN10188_c0_g1_i3_12; TRINITY_DN10200_c0_g1_i1_6; TRINITY_DN10203_c0_g1_i1_5; TRINIT…
_g1_i1_1; TRINITY_DN8095_c0_g1_i1_11; TRINITY_DN8098_c0_g1_i1_9; TRINITY_DN8193_c0_g1_i2_11; TRINITY_DN8203_c0_g1_i1_11; TRINITY_DN8206_c0_g1_i3_5; TRINITY_DN8208_c0_g2_i1_6; TRINITY_DN8222_c0_g1_i2_3; TRINITY_DN8228_c0_g1_i2_7; TRINITY_DN8248_c0_g1_i2_11; TRINITY_DN8328_c0_g1_i2_2; TRINITY_DN8336_c0_g1_i2_9; TRINITY_DN8349_c0_g1_i1_9; TRINITY_DN8375_c0_g1_i1_12; TRINITY_DN8423_c0_g1_i1_9; TRINIT…
Carbohydrate metabolism	Metabolism	DEG	80	19.14	TRINITY_DN10288_c0_g1_i1_12; TRINITY_DN10486_c0_g2_i1_6; TRINITY_DN10529_c0_g1_i1_5; TRINITY_DN11293_c0_g1_i2_9; TRINITY_DN11854_c0_g2_i1_6; TRINITY_DN12151_c0_g2_i1_11; TRINITY_DN12493_c0_g1_i1_3; TRINITY_DN12499_c0_g1_i3_10; TRINITY_DN12516_c0_g1_i4_11; TRINITY_DN12538_c0_g1_i1_7; TRINITY_DN12738_c0_g1_i8_10; TRINITY_DN13062_c0_g1_i1_4; TRINITY_DN13210_c0_g1_i10_3; TRINITY_DN13218_c0_g1_i4_12; …
Energy metabolism	Metabolism	ALL	629	8.02	TRINITY_DN10023_c0_g1_i1_7; TRINITY_DN10036_c0_g1_i2_6; TRINITY_DN10073_c0_g1_i2_11; TRINITY_DN10162_c0_g1_i1_2; TRINITY_DN10174_c0_g1_i1_5; TRINITY_DN10248_c0_g1_i3_6; TRINITY_DN10258_c0_g1_i1_10; TRINITY_DN10260_c0_g1_i1_2; TRINITY_DN10285_c0_g1_i1_6; TRINITY_DN10288_c0_g1_i1_7; TRINITY_DN10317_c0_g1_i1_12; TRINITY_DN10374_c0_g1_i1_11; TRINITY_DN10392_c0_g1_i1_4; TRINITY_DN10464_c0_g1_i1_6; TRI…
Energy metabolism	Metabolism	DEG	38	9.09	TRINITY_DN10486_c0_g2_i1_6; TRINITY_DN11634_c0_g2_i1_3; TRINITY_DN12018_c0_g1_i12_4; TRINITY_DN12500_c0_g1_i2_9; TRINITY_DN12516_c0_g1_i4_11; TRINITY_DN13461_c0_g1_i8_5; TRINITY_DN13642_c0_g1_i5_7; TRINITY_DN13777_c0_g1_i7_9; TRINITY_DN13978_c0_g1_i1_6; TRINITY_DN14050_c0_g1_i4_4; TRINITY_DN14367_c0_g1_i2_12; TRINITY_DN14622_c0_g1_i11_4; TRINITY_DN14914_c0_g1_i11_5; TRINITY_DN15009_c0_g1_i16_11; …
Glycan biosynthesis and metabolism	Metabolism	ALL	213	2.71	TRINITY_DN10026_c0_g1_i1_6; TRINITY_DN10080_c0_g1_i3_9; TRINITY_DN10110_c0_g1_i1_6; TRINITY_DN10231_c0_g1_i2_4; TRINITY_DN10382_c0_g1_i2_11; TRINITY_DN104_c0_g1_i1_8; TRINITY_DN10700_c0_g1_i3_11; TRINITY_DN10709_c0_g1_i1_12; TRINITY_DN11038_c0_g1_i1_1; TRINITY_DN11290_c0_g1_i3_11; TRINITY_DN11294_c0_g1_i3_2; TRINITY_DN11395_c0_g1_i3_5; TRINITY_DN11420_c0_g1_i2_2; TRINITY_DN11494_c0_g1_i1_9; TRINI…
Glycan biosynthesis and metabolism	Metabolism	DEG	5	1.2	TRINITY_DN11395_c0_g1_i3_5; TRINITY_DN12746_c0_g1_i7_8; TRINITY_DN13277_c0_g2_i6_2; TRINITY_DN13660_c0_g1_i5_10; TRINITY_DN16126_c0_g1_i6_3
Lipid metabolism	Metabolism	ALL	657	8.37	TRINITY_DN10011_c0_g2_i1_11; TRINITY_DN10043_c0_g1_i1_9; TRINITY_DN10174_c0_g1_i3_1; TRINITY_DN10210_c0_g1_i1_5; TRINITY_DN10219_c0_g2_i1_6; TRINITY_DN10250_c0_g1_i1_1; TRINITY_DN10266_c0_g1_i1_3; TRINITY_DN10270_c0_g1_i4_2; TRINITY_DN10304_c0_g1_i2_4; TRINITY_DN10333_c0_g1_i3_8; TRINITY_DN10344_c0_g1_i1_2; TRINITY_DN10346_c0_g1_i1_11; TRINITY_DN10389_c0_g1_i1_1; TRINITY_DN10427_c0_g1_i1_10; TRIN…
Lipid metabolism	Metabolism	DEG	51	12.2	TRINITY_DN10174_c0_g1_i3_1; TRINITY_DN10578_c0_g1_i3_5; TRINITY_DN10635_c0_g1_i4_5; TRINITY_DN10805_c0_g1_i7_7; TRINITY_DN11106_c0_g1_i3_2; TRINITY_DN12238_c0_g1_i1_2; TRINITY_DN12538_c0_g1_i1_7; TRINITY_DN12559_c0_g1_i1_6; TRINITY_DN12697_c0_g1_i3_3; TRINITY_DN13127_c0_g1_i3_5; TRINITY_DN13189_c0_g1_i1_7; TRINITY_DN13218_c0_g1_i4_12; TRINITY_DN13244_c1_g1_i3_6; TRINITY_DN13338_c0_g1_i1_7; TRINIT…
Metabolism of cofactors and vitamins	Metabolism	ALL	379	4.83	TRINITY_DN10043_c0_g1_i1_9; TRINITY_DN10064_c0_g1_i2_10; TRINITY_DN10098_c0_g1_i2_6; TRINITY_DN10210_c0_g3_i1_10; TRINITY_DN10219_c0_g2_i4_12; TRINITY_DN10284_c0_g1_i1_4; TRINITY_DN10313_c0_g1_i3_6; TRINITY_DN10327_c0_g1_i2_11; TRINITY_DN10358_c0_g1_i2_1; TRINITY_DN10429_c0_g1_i2_7; TRINITY_DN10617_c0_g1_i4_6; TRINITY_DN10619_c0_g1_i2_7; TRINITY_DN10661_c0_g1_i1_7; TRINITY_DN10664_c0_g1_i2_7; TRI…
Metabolism of cofactors and vitamins	Metabolism	DEG	18	4.31	TRINITY_DN10619_c0_g1_i2_7; TRINITY_DN12115_c0_g1_i3_7; TRINITY_DN12581_c0_g1_i3_7; TRINITY_DN12674_c0_g1_i7_7; TRINITY_DN13331_c0_g3_i2_7; TRINITY_DN13640_c0_g1_i2_7; TRINITY_DN14314_c0_g1_i4_9; TRINITY_DN14504_c0_g2_i9_5; TRINITY_DN16522_c3_g2_i5_7; TRINITY_DN16889_c0_g1_i24_7; TRINITY_DN17175_c0_g1_i1_6; TRINITY_DN20312_c0_g1_i1_4; TRINITY_DN22858_c0_g1_i1_1; TRINITY_DN26381_c0_g1_i1_4; TRINIT…
Metabolism of other amino acids	Metabolism	ALL	377	4.8	TRINITY_DN10034_c0_g1_i2_6; TRINITY_DN10093_c0_g2_i1_8; TRINITY_DN10151_c0_g1_i8_8; TRINITY_DN10200_c0_g1_i1_6; TRINITY_DN10219_c0_g2_i4_12; TRINITY_DN10228_c0_g1_i8_6; TRINITY_DN10288_c0_g1_i1_12; TRINITY_DN1030_c0_g1_i1_7; TRINITY_DN10333_c0_g1_i3_8; TRINITY_DN10381_c0_g1_i1_7; TRINITY_DN10450_c0_g2_i2_11; TRINITY_DN10529_c0_g1_i1_5; TRINITY_DN10732_c0_g1_i3_2; TRINITY_DN10745_c0_g1_i3_11; TRIN…
Metabolism of other amino acids	Metabolism	DEG	35	8.37	TRINITY_DN10288_c0_g1_i1_12; TRINITY_DN10450_c0_g2_i2_11; TRINITY_DN10529_c0_g1_i1_5; TRINITY_DN11703_c0_g1_i2_3; TRINITY_DN12738_c0_g1_i8_10; TRINITY_DN12962_c0_g2_i4_12; TRINITY_DN13178_c0_g1_i2_9; TRINITY_DN13852_c0_g1_i5_7; TRINITY_DN13901_c0_g1_i2_8; TRINITY_DN14125_c0_g1_i4_7; TRINITY_DN14251_c0_g1_i2_6; TRINITY_DN14836_c0_g1_i10_3; TRINITY_DN15110_c0_g2_i4_10; TRINITY_DN15147_c0_g1_i7_8; T…
Metabolism of terpenoids and polyketides	Metabolism	ALL	272	3.47	TRINITY_DN1003_c0_g1_i1_9; TRINITY_DN10227_c0_g1_i3_4; TRINITY_DN10333_c0_g1_i3_8; TRINITY_DN10518_c0_g1_i3_11; TRINITY_DN10747_c0_g1_i1_7; TRINITY_DN10767_c0_g1_i1_3; TRINITY_DN10937_c0_g1_i1_2; TRINITY_DN10941_c0_g1_i5_5; TRINITY_DN10972_c0_g2_i1_11; TRINITY_DN11005_c0_g1_i3_10; TRINITY_DN11005_c0_g1_i4_8; TRINITY_DN11170_c0_g1_i4_3; TRINITY_DN11434_c0_g2_i1_9; TRINITY_DN11798_c0_g1_i2_12; TRIN…
Metabolism of terpenoids and polyketides	Metabolism	DEG	26	6.22	TRINITY_DN10767_c0_g1_i1_3; TRINITY_DN13089_c0_g3_i3_10; TRINITY_DN13789_c0_g1_i2_7; TRINITY_DN13947_c0_g1_i5_2; TRINITY_DN14260_c0_g1_i1_2; TRINITY_DN14894_c0_g2_i1_11; TRINITY_DN14990_c0_g1_i2_5; TRINITY_DN15044_c0_g1_i4_6; TRINITY_DN15550_c1_g1_i2_5; TRINITY_DN15552_c0_g1_i2_5; TRINITY_DN15577_c0_g2_i1_8; TRINITY_DN15766_c0_g1_i5_12; TRINITY_DN16321_c0_g1_i13_7; TRINITY_DN16423_c0_g1_i3_2; TRI…
Nucleotide metabolism	Metabolism	ALL	236	3.01	TRINITY_DN10271_c0_g1_i1_11; TRINITY_DN10284_c0_g1_i1_4; TRINITY_DN10570_c0_g1_i2_1; TRINITY_DN10666_c0_g1_i1_11; TRINITY_DN10708_c0_g1_i1_1; TRINITY_DN10776_c0_g1_i1_7; TRINITY_DN10790_c0_g1_i3_3; TRINITY_DN10918_c0_g1_i3_2; TRINITY_DN10992_c0_g1_i2_9; TRINITY_DN10998_c0_g1_i1_10; TRINITY_DN11025_c0_g1_i1_12; TRINITY_DN11127_c0_g1_i2_4; TRINITY_DN1132_c0_g1_i1_2; TRINITY_DN11450_c0_g1_i1_5; TRIN…
Nucleotide metabolism	Metabolism	DEG	5	1.2	TRINITY_DN14523_c0_g1_i1_9; TRINITY_DN15496_c0_g1_i1_9; TRINITY_DN15827_c0_g1_i1_7; TRINITY_DN16361_c0_g1_i1_12; TRINITY_DN4527_c0_g1_i1_5
Drug resistance: antimicrobial	Human Diseases	ALL	2	0.03	TRINITY_DN14102_c0_g1_i1_7; TRINITY_DN26051_c0_g1_i1_10
Endocrine and metabolic disease	Human Diseases	ALL	38	0.48	TRINITY_DN10660_c0_g1_i1_12; TRINITY_DN11211_c0_g1_i1_8; TRINITY_DN11909_c0_g1_i4_9; TRINITY_DN12585_c0_g1_i5_2; TRINITY_DN14149_c0_g1_i8_12; TRINITY_DN14240_c0_g1_i1_8; TRINITY_DN14552_c0_g1_i16_8; TRINITY_DN14624_c0_g1_i3_6; TRINITY_DN14718_c0_g1_i1_11; TRINITY_DN14888_c0_g1_i9_9; TRINITY_DN14975_c0_g1_i6_12; TRINITY_DN14975_c0_g2_i1_12; TRINITY_DN15011_c0_g1_i1_10; TRINITY_DN15113_c0_g1_i11_3;…
Endocrine and metabolic disease	Human Diseases	DEG	2	0.48	TRINITY_DN6958_c0_g1_i3_3; TRINITY_DN6986_c0_g1_i1_6
Folding, sorting and degradation	Genetic Information Processing	ALL	949	12.1	TRINITY_DN10026_c0_g1_i1_6; TRINITY_DN10028_c0_g1_i2_9; TRINITY_DN10041_c0_g1_i1_1; TRINITY_DN10051_c0_g1_i3_1; TRINITY_DN10077_c0_g1_i4_12; TRINITY_DN10083_c0_g1_i3_7; TRINITY_DN10143_c0_g1_i4_6; TRINITY_DN10154_c0_g1_i4_9; TRINITY_DN10155_c0_g1_i2_11; TRINITY_DN10175_c0_g1_i1_2; TRINITY_DN10180_c0_g1_i6_3; TRINITY_DN10187_c0_g2_i1_6; TRINITY_DN10188_c0_g1_i3_1; TRINITY_DN1019_c0_g1_i2_6; TRINIT…
Folding, sorting and degradation	Genetic Information Processing	DEG	77	18.42	TRINITY_DN10083_c0_g1_i3_7; TRINITY_DN10558_c0_g1_i2_11; TRINITY_DN10798_c0_g1_i2_11; TRINITY_DN11167_c0_g1_i4_8; TRINITY_DN11593_c0_g1_i3_2; TRINITY_DN13185_c0_g1_i4_10; TRINITY_DN13313_c0_g1_i4_5; TRINITY_DN13429_c0_g2_i4_9; TRINITY_DN13670_c0_g1_i3_1; TRINITY_DN13708_c0_g1_i8_1; TRINITY_DN13799_c0_g1_i1_7; TRINITY_DN13820_c0_g1_i1_7; TRINITY_DN13820_c0_g2_i1_7; TRINITY_DN13930_c0_g1_i2_11; TRI…
Replication and repair	Genetic Information Processing	ALL	297	3.79	TRINITY_DN10091_c0_g1_i1_4; TRINITY_DN10280_c0_g1_i2_3; TRINITY_DN10292_c0_g1_i4_8; TRINITY_DN10297_c0_g1_i2_1; TRINITY_DN10305_c0_g1_i3_3; TRINITY_DN10593_c0_g1_i2_11; TRINITY_DN10662_c0_g1_i1_7; TRINITY_DN10781_c0_g1_i1_10; TRINITY_DN10885_c0_g1_i1_8; TRINITY_DN109_c0_g1_i2_6; TRINITY_DN11047_c0_g1_i1_6; TRINITY_DN11120_c0_g1_i1_4; TRINITY_DN11270_c0_g1_i2_4; TRINITY_DN11317_c0_g1_i4_8; TRINITY…
Replication and repair	Genetic Information Processing	DEG	2	0.48	TRINITY_DN12413_c1_g1_i1_7; TRINITY_DN17042_c0_g1_i1_6
Transcription	Genetic Information Processing	ALL	438	5.58	TRINITY_DN10034_c0_g1_i2_12; TRINITY_DN10041_c0_g1_i1_1; TRINITY_DN10077_c0_g1_i4_12; TRINITY_DN10126_c0_g1_i2_2; TRINITY_DN10226_c0_g1_i1_11; TRINITY_DN10241_c0_g1_i1_7; TRINITY_DN10314_c0_g1_i2_8; TRINITY_DN10327_c0_g1_i4_9; TRINITY_DN10356_c0_g1_i3_9; TRINITY_DN10477_c0_g1_i4_11; TRINITY_DN10489_c0_g1_i2_9; TRINITY_DN10514_c0_g1_i3_12; TRINITY_DN10563_c0_g1_i1_9; TRINITY_DN10652_c0_g1_i3_4; TR…
Transcription	Genetic Information Processing	DEG	15	3.59	TRINITY_DN10963_c0_g1_i1_10; TRINITY_DN11580_c0_g1_i4_4; TRINITY_DN12718_c0_g1_i1_7; TRINITY_DN13429_c0_g2_i4_9; TRINITY_DN13708_c0_g1_i8_1; TRINITY_DN15053_c0_g1_i13_7; TRINITY_DN16494_c0_g1_i10_7; TRINITY_DN17042_c0_g1_i1_6; TRINITY_DN21908_c0_g1_i1_7; TRINITY_DN23631_c0_g1_i1_7; TRINITY_DN301_c0_g1_i2_1; TRINITY_DN3570_c0_g1_i2_3; TRINITY_DN7225_c0_g1_i1_11; TRINITY_DN7502_c1_g1_i1_12; TRINITY…
Translation	Genetic Information Processing	ALL	1364	17.38	TRINITY_DN10008_c0_g1_i1_6; TRINITY_DN10031_c0_g1_i1_9; TRINITY_DN10034_c0_g1_i2_12; TRINITY_DN10095_c0_g1_i6_5; TRINITY_DN10109_c0_g1_i1_9; TRINITY_DN10130_c0_g1_i2_7; TRINITY_DN10139_c0_g1_i4_1; TRINITY_DN10192_c0_g1_i2_10; TRINITY_DN10207_c0_g1_i2_2; TRINITY_DN10219_c0_g1_i1_4; TRINITY_DN10220_c0_g1_i2_6; TRINITY_DN10230_c0_g1_i1_4; TRINITY_DN10241_c0_g1_i1_12; TRINITY_DN10247_c0_g2_i1_11; TRI…
ITY_DN6619_c0_g1_i2_2; TRINITY_DN6676_c0_g1_i1_7; TRINITY_DN6695_c0_g1_i1_10; TRINITY_DN6696_c0_g1_i2_4; TRINITY_DN6710_c0_g2_i2_9; TRINITY_DN6729_c0_g1_i3_1; TRINITY_DN6751_c0_g1_i1_9; TRINITY_DN6753_c0_g1_i1_5; TRINITY_DN6759_c0_g1_i1_6; TRINITY_DN6800_c0_g1_i2_1; TRINITY_DN6822_c0_g1_i1_9; TRINITY_DN6844_c0_g1_i1_7; TRINITY_DN6863_c0_g1_i1_4; TRINITY_DN6884_c0_g1_i1_6; TRINITY_DN6907_c0_g1_i1_…
Translation	Genetic Information Processing	DEG	22	5.26	TRINITY_DN10984_c0_g2_i1_3; TRINITY_DN13511_c0_g2_i1_7; TRINITY_DN13640_c0_g1_i2_7; TRINITY_DN14000_c0_g1_i12_9; TRINITY_DN14314_c0_g1_i4_9; TRINITY_DN14601_c0_g2_i1_7; TRINITY_DN15388_c0_g2_i3_7; TRINITY_DN15501_c0_g1_i3_3; TRINITY_DN15792_c0_g3_i12_4; TRINITY_DN15870_c0_g1_i19_8; TRINITY_DN16021_c0_g1_i19_3; TRINITY_DN16180_c1_g1_i1_3; TRINITY_DN16243_c1_g3_i3_12; TRINITY_DN16266_c0_g1_i16_6; T…
Membrane transport	Environmental Information Processing	ALL	37	0.47	TRINITY_DN10912_c0_g1_i2_10; TRINITY_DN10935_c0_g1_i1_12; TRINITY_DN11256_c0_g1_i2_6; TRINITY_DN13526_c0_g1_i1_7; TRINITY_DN14534_c0_g1_i9_4; TRINITY_DN14700_c0_g2_i1_8; TRINITY_DN14755_c0_g1_i1_3; TRINITY_DN1476_c0_g1_i1_10; TRINITY_DN14777_c0_g1_i4_11; TRINITY_DN15346_c0_g1_i6_9; TRINITY_DN15451_c0_g1_i5_2; TRINITY_DN15533_c0_g1_i14_12; TRINITY_DN15536_c0_g1_i12_10; TRINITY_DN15618_c0_g1_i2_4; …
Membrane transport	Environmental Information Processing	DEG	1	0.24	TRINITY_DN16297_c0_g1_i27_1
Signal transduction	Environmental Information Processing	ALL	580	7.39	TRINITY_DN10087_c0_g1_i3_2; TRINITY_DN10137_c0_g1_i2_4; TRINITY_DN10174_c0_g1_i3_1; TRINITY_DN10201_c0_g1_i5_8; TRINITY_DN10203_c0_g1_i1_5; TRINITY_DN10219_c0_g2_i1_6; TRINITY_DN10231_c0_g1_i1_1; TRINITY_DN10259_c0_g1_i5_10; TRINITY_DN10283_c0_g1_i1_4; TRINITY_DN10318_c0_g1_i4_7; TRINITY_DN10324_c0_g1_i1_4; TRINITY_DN10327_c0_g1_i1_7; TRINITY_DN10371_c0_g2_i1_9; TRINITY_DN10384_c0_g2_i3_4; TRINIT…
Signal transduction	Environmental Information Processing	DEG	42	10.05	TRINITY_DN10174_c0_g1_i3_1; TRINITY_DN11054_c0_g1_i1_7; TRINITY_DN11158_c1_g1_i2_3; TRINITY_DN11339_c0_g1_i4_9; TRINITY_DN11595_c0_g1_i5_7; TRINITY_DN11729_c0_g1_i1_10; TRINITY_DN12029_c0_g1_i1_8; TRINITY_DN12049_c0_g1_i3_3; TRINITY_DN12185_c1_g2_i1_11; TRINITY_DN12887_c0_g1_i6_1; TRINITY_DN13525_c0_g1_i3_4; TRINITY_DN13630_c0_g2_i1_3; TRINITY_DN13888_c0_g1_i2_10; TRINITY_DN14405_c0_g1_i4_6; TRIN…
Transport and catabolism	Cellular Processes	ALL	714	9.1	TRINITY_DN10011_c0_g1_i2_10; TRINITY_DN10034_c0_g1_i2_6; TRINITY_DN10041_c0_g1_i1_1; TRINITY_DN10051_c0_g1_i3_1; TRINITY_DN10077_c0_g1_i4_12; TRINITY_DN10087_c0_g1_i3_2; TRINITY_DN10103_c0_g1_i1_9; TRINITY_DN10159_c0_g1_i6_2; TRINITY_DN10162_c0_g1_i1_2; TRINITY_DN10187_c0_g2_i1_6; TRINITY_DN10205_c0_g1_i4_8; TRINITY_DN10309_c0_g1_i1_7; TRINITY_DN10325_c0_g1_i2_12; TRINITY_DN10381_c0_g1_i1_7; TRIN…
Transport and catabolism	Cellular Processes	DEG	23	5.5	TRINITY_DN10578_c0_g1_i3_5; TRINITY_DN11854_c0_g2_i1_6; TRINITY_DN11890_c0_g2_i1_10; TRINITY_DN12738_c0_g1_i8_10; TRINITY_DN13218_c0_g1_i4_12; TRINITY_DN13429_c0_g2_i4_9; TRINITY_DN13708_c0_g1_i8_1; TRINITY_DN13838_c0_g2_i1_11; TRINITY_DN15253_c0_g2_i1_1; TRINITY_DN15273_c0_g1_i2_7; TRINITY_DN15496_c0_g1_i1_9; TRINITY_DN15779_c0_g1_i3_1; TRINITY_DN16151_c0_g1_i12_7; TRINITY_DN16361_c0_g1_i1_12; T…

## Sheet: ZJ_7_3_RS-vs-ZJ_7_3_CK
Classification_level2	Classification_level1	Type	Gene_number	Percentage	Gene
Environmental adaptation	Organismal Systems	ALL	341	4.35	TRINITY_DN10175_c0_g1_i1_2; TRINITY_DN10286_c0_g1_i1_10; TRINITY_DN10365_c0_g1_i3_8; TRINITY_DN10384_c0_g2_i3_4; TRINITY_DN10518_c0_g1_i9_7; TRINITY_DN10704_c0_g1_i3_6; TRINITY_DN10729_c0_g1_i1_6; TRINITY_DN10729_c0_g2_i1_6; TRINITY_DN10847_c0_g1_i3_12; TRINITY_DN10860_c0_g2_i1_5; TRINITY_DN10869_c0_g1_i1_8; TRINITY_DN10908_c0_g1_i3_1; TRINITY_DN11114_c0_g1_i1_2; TRINITY_DN11138_c0_g1_i1_11; TRIN…
Environmental adaptation	Organismal Systems	DEG	16	6.11	TRINITY_DN10908_c0_g1_i3_1; TRINITY_DN11138_c0_g1_i1_11; TRINITY_DN11400_c0_g1_i1_1; TRINITY_DN11570_c0_g1_i2_1; TRINITY_DN11939_c0_g1_i1_7; TRINITY_DN12029_c0_g1_i1_8; TRINITY_DN13978_c0_g1_i2_5; TRINITY_DN14405_c0_g1_i4_6; TRINITY_DN14928_c0_g2_i4_1; TRINITY_DN16588_c1_g2_i2_12; TRINITY_DN17382_c0_g1_i1_9; TRINITY_DN19507_c0_g1_i1_4; TRINITY_DN22981_c0_g1_i1_8; TRINITY_DN26273_c0_g1_i1_8; TRINI…
Amino acid metabolism	Metabolism	ALL	734	9.36	TRINITY_DN10121_c0_g1_i1_2; TRINITY_DN10151_c0_g1_i8_8; TRINITY_DN10155_c0_g1_i3_12; TRINITY_DN10188_c0_g1_i3_12; TRINITY_DN10219_c0_g2_i4_12; TRINITY_DN10228_c0_g1_i8_6; TRINITY_DN10236_c0_g1_i1_7; TRINITY_DN10241_c0_g1_i3_8; TRINITY_DN10288_c0_g1_i1_12; TRINITY_DN10303_c0_g1_i2_9; TRINITY_DN10330_c0_g1_i1_4; TRINITY_DN10333_c0_g1_i3_8; TRINITY_DN10347_c0_g1_i1_2; TRINITY_DN10357_c0_g1_i2_5; TRI…
Amino acid metabolism	Metabolism	DEG	40	15.27	TRINITY_DN11524_c0_g1_i1_10; TRINITY_DN11538_c0_g1_i5_4; TRINITY_DN12018_c0_g1_i12_4; TRINITY_DN12256_c0_g1_i3_5; TRINITY_DN12400_c0_g1_i2_6; TRINITY_DN12500_c0_g1_i2_9; TRINITY_DN13396_c0_g4_i1_1; TRINITY_DN13461_c0_g1_i8_5; TRINITY_DN13799_c0_g1_i10_4; TRINITY_DN14015_c0_g2_i2_7; TRINITY_DN14183_c0_g1_i10_4; TRINITY_DN14210_c0_g2_i1_7; TRINITY_DN14409_c0_g2_i7_3; TRINITY_DN14416_c0_g1_i16_8; TR…
Biosynthesis of other secondary metabolites	Metabolism	ALL	317	4.04	TRINITY_DN10077_c0_g2_i1_1; TRINITY_DN10188_c0_g1_i3_12; TRINITY_DN10193_c0_g1_i1_10; TRINITY_DN10216_c0_g1_i2_1; TRINITY_DN10242_c0_g3_i1_10; TRINITY_DN10370_c0_g1_i2_10; TRINITY_DN10420_c0_g1_i5_10; TRINITY_DN10523_c0_g2_i1_5; TRINITY_DN10529_c0_g1_i1_5; TRINITY_DN10664_c0_g1_i2_7; TRINITY_DN10680_c0_g1_i1_6; TRINITY_DN10685_c0_g1_i4_10; TRINITY_DN10745_c0_g1_i3_11; TRINITY_DN10975_c0_g1_i4_7; …
Biosynthesis of other secondary metabolites	Metabolism	DEG	25	9.54	TRINITY_DN10998_c0_g1_i1_10; TRINITY_DN11032_c0_g1_i3_2; TRINITY_DN11672_c0_g1_i2_1; TRINITY_DN12018_c0_g1_i12_4; TRINITY_DN12500_c0_g1_i2_9; TRINITY_DN12749_c0_g1_i1_2; TRINITY_DN13461_c0_g1_i8_5; TRINITY_DN14015_c0_g2_i2_7; TRINITY_DN14452_c1_g2_i1_1; TRINITY_DN14483_c0_g1_i6_8; TRINITY_DN14795_c0_g1_i8_12; TRINITY_DN15250_c0_g1_i4_10; TRINITY_DN15279_c0_g3_i1_4; TRINITY_DN15527_c0_g2_i3_8; TRI…
Carbohydrate metabolism	Metabolism	ALL	1243	15.84	TRINITY_DN10020_c0_g1_i6_10; TRINITY_DN10023_c0_g1_i3_1; TRINITY_DN10034_c0_g1_i2_6; TRINITY_DN10036_c0_g1_i2_6; TRINITY_DN10043_c0_g1_i1_2; TRINITY_DN1004_c0_g1_i2_9; TRINITY_DN10087_c0_g1_i3_2; TRINITY_DN10121_c0_g1_i3_5; TRINITY_DN10157_c0_g1_i1_2; TRINITY_DN10171_c0_g1_i2_1; TRINITY_DN10174_c0_g1_i1_5; TRINITY_DN10188_c0_g1_i3_12; TRINITY_DN10200_c0_g1_i1_6; TRINITY_DN10203_c0_g1_i1_5; TRINIT…
_g1_i1_1; TRINITY_DN8095_c0_g1_i1_11; TRINITY_DN8098_c0_g1_i1_9; TRINITY_DN8193_c0_g1_i2_11; TRINITY_DN8203_c0_g1_i1_11; TRINITY_DN8206_c0_g1_i3_5; TRINITY_DN8208_c0_g2_i1_6; TRINITY_DN8222_c0_g1_i2_3; TRINITY_DN8228_c0_g1_i2_7; TRINITY_DN8248_c0_g1_i2_11; TRINITY_DN8328_c0_g1_i2_2; TRINITY_DN8336_c0_g1_i2_9; TRINITY_DN8349_c0_g1_i1_9; TRINITY_DN8375_c0_g1_i1_12; TRINITY_DN8423_c0_g1_i1_9; TRINIT…
Carbohydrate metabolism	Metabolism	DEG	57	21.76	TRINITY_DN10231_c0_g1_i1_1; TRINITY_DN10943_c0_g1_i1_2; TRINITY_DN12109_c0_g1_i1_12; TRINITY_DN12364_c0_g2_i1_6; TRINITY_DN12493_c0_g1_i1_3; TRINITY_DN12499_c0_g1_i3_10; TRINITY_DN12758_c0_g2_i4_11; TRINITY_DN12973_c0_g2_i1_1; TRINITY_DN13660_c0_g1_i5_10; TRINITY_DN14102_c0_g1_i7_2; TRINITY_DN14183_c0_g1_i10_4; TRINITY_DN14380_c0_g1_i14_4; TRINITY_DN14483_c0_g1_i6_8; TRINITY_DN14522_c0_g1_i2_9; T…
Energy metabolism	Metabolism	ALL	629	8.02	TRINITY_DN10023_c0_g1_i1_7; TRINITY_DN10036_c0_g1_i2_6; TRINITY_DN10073_c0_g1_i2_11; TRINITY_DN10162_c0_g1_i1_2; TRINITY_DN10174_c0_g1_i1_5; TRINITY_DN10248_c0_g1_i3_6; TRINITY_DN10258_c0_g1_i1_10; TRINITY_DN10260_c0_g1_i1_2; TRINITY_DN10285_c0_g1_i1_6; TRINITY_DN10288_c0_g1_i1_7; TRINITY_DN10317_c0_g1_i1_12; TRINITY_DN10374_c0_g1_i1_11; TRINITY_DN10392_c0_g1_i1_4; TRINITY_DN10464_c0_g1_i1_6; TRI…
Energy metabolism	Metabolism	DEG	38	14.5	TRINITY_DN10998_c0_g1_i1_10; TRINITY_DN12018_c0_g1_i12_4; TRINITY_DN12205_c0_g2_i1_5; TRINITY_DN12364_c0_g2_i1_6; TRINITY_DN12400_c0_g1_i2_6; TRINITY_DN12500_c0_g1_i2_9; TRINITY_DN13268_c0_g1_i1_10; TRINITY_DN13461_c0_g1_i8_5; TRINITY_DN13594_c0_g1_i1_12; TRINITY_DN14246_c0_g1_i1_12; TRINITY_DN14622_c0_g1_i11_4; TRINITY_DN15058_c0_g1_i4_11; TRINITY_DN15117_c0_g2_i2_10; TRINITY_DN15195_c0_g1_i1_2;…
Glycan biosynthesis and metabolism	Metabolism	ALL	213	2.71	TRINITY_DN10026_c0_g1_i1_6; TRINITY_DN10080_c0_g1_i3_9; TRINITY_DN10110_c0_g1_i1_6; TRINITY_DN10231_c0_g1_i2_4; TRINITY_DN10382_c0_g1_i2_11; TRINITY_DN104_c0_g1_i1_8; TRINITY_DN10700_c0_g1_i3_11; TRINITY_DN10709_c0_g1_i1_12; TRINITY_DN11038_c0_g1_i1_1; TRINITY_DN11290_c0_g1_i3_11; TRINITY_DN11294_c0_g1_i3_2; TRINITY_DN11395_c0_g1_i3_5; TRINITY_DN11420_c0_g1_i2_2; TRINITY_DN11494_c0_g1_i1_9; TRINI…
Glycan biosynthesis and metabolism	Metabolism	DEG	2	0.76	TRINITY_DN13660_c0_g1_i5_10; TRINITY_DN16583_c0_g1_i1_7
Lipid metabolism	Metabolism	ALL	657	8.37	TRINITY_DN10011_c0_g2_i1_11; TRINITY_DN10043_c0_g1_i1_9; TRINITY_DN10174_c0_g1_i3_1; TRINITY_DN10210_c0_g1_i1_5; TRINITY_DN10219_c0_g2_i1_6; TRINITY_DN10250_c0_g1_i1_1; TRINITY_DN10266_c0_g1_i1_3; TRINITY_DN10270_c0_g1_i4_2; TRINITY_DN10304_c0_g1_i2_4; TRINITY_DN10333_c0_g1_i3_8; TRINITY_DN10344_c0_g1_i1_2; TRINITY_DN10346_c0_g1_i1_11; TRINITY_DN10389_c0_g1_i1_1; TRINITY_DN10427_c0_g1_i1_10; TRIN…
Lipid metabolism	Metabolism	DEG	34	12.98	TRINITY_DN10174_c0_g1_i3_1; TRINITY_DN11106_c0_g1_i3_2; TRINITY_DN11308_c0_g1_i1_8; TRINITY_DN11969_c0_g1_i4_11; TRINITY_DN12290_c2_g1_i1_9; TRINITY_DN12697_c0_g1_i3_3; TRINITY_DN13660_c0_g1_i5_10; TRINITY_DN14047_c0_g1_i14_5; TRINITY_DN14244_c0_g1_i7_1; TRINITY_DN14496_c0_g1_i7_4; TRINITY_DN14522_c0_g1_i2_9; TRINITY_DN14547_c0_g1_i10_12; TRINITY_DN14609_c0_g1_i3_9; TRINITY_DN14776_c0_g1_i4_3; TR…
Metabolism of cofactors and vitamins	Metabolism	ALL	379	4.83	TRINITY_DN10043_c0_g1_i1_9; TRINITY_DN10064_c0_g1_i2_10; TRINITY_DN10098_c0_g1_i2_6; TRINITY_DN10210_c0_g3_i1_10; TRINITY_DN10219_c0_g2_i4_12; TRINITY_DN10284_c0_g1_i1_4; TRINITY_DN10313_c0_g1_i3_6; TRINITY_DN10327_c0_g1_i2_11; TRINITY_DN10358_c0_g1_i2_1; TRINITY_DN10429_c0_g1_i2_7; TRINITY_DN10617_c0_g1_i4_6; TRINITY_DN10619_c0_g1_i2_7; TRINITY_DN10661_c0_g1_i1_7; TRINITY_DN10664_c0_g1_i2_7; TRI…
Metabolism of cofactors and vitamins	Metabolism	DEG	10	3.82	TRINITY_DN10619_c0_g1_i2_7; TRINITY_DN13350_c0_g1_i2_5; TRINITY_DN13640_c0_g1_i2_7; TRINITY_DN13917_c0_g1_i1_6; TRINITY_DN14015_c0_g2_i2_7; TRINITY_DN14795_c0_g1_i8_12; TRINITY_DN19909_c0_g1_i1_2; TRINITY_DN22858_c0_g1_i1_1; TRINITY_DN488_c0_g1_i1_1; TRINITY_DN8120_c0_g1_i1_11
Metabolism of other amino acids	Metabolism	ALL	377	4.8	TRINITY_DN10034_c0_g1_i2_6; TRINITY_DN10093_c0_g2_i1_8; TRINITY_DN10151_c0_g1_i8_8; TRINITY_DN10200_c0_g1_i1_6; TRINITY_DN10219_c0_g2_i4_12; TRINITY_DN10228_c0_g1_i8_6; TRINITY_DN10288_c0_g1_i1_12; TRINITY_DN1030_c0_g1_i1_7; TRINITY_DN10333_c0_g1_i3_8; TRINITY_DN10381_c0_g1_i1_7; TRINITY_DN10450_c0_g2_i2_11; TRINITY_DN10529_c0_g1_i1_5; TRINITY_DN10732_c0_g1_i3_2; TRINITY_DN10745_c0_g1_i3_11; TRIN…
Metabolism of other amino acids	Metabolism	DEG	22	8.4	TRINITY_DN10093_c0_g2_i1_8; TRINITY_DN10998_c0_g1_i1_10; TRINITY_DN12400_c0_g1_i2_6; TRINITY_DN12889_c0_g1_i1_11; TRINITY_DN13852_c0_g1_i5_7; TRINITY_DN14183_c0_g1_i10_4; TRINITY_DN14210_c0_g2_i1_7; TRINITY_DN14483_c0_g1_i6_8; TRINITY_DN14628_c0_g1_i7_8; TRINITY_DN15270_c0_g1_i5_12; TRINITY_DN15572_c0_g3_i15_8; TRINITY_DN16110_c0_g3_i6_3; TRINITY_DN16421_c0_g3_i1_11; TRINITY_DN16444_c0_g1_i8_7; T…
Metabolism of terpenoids and polyketides	Metabolism	ALL	272	3.47	TRINITY_DN1003_c0_g1_i1_9; TRINITY_DN10227_c0_g1_i3_4; TRINITY_DN10333_c0_g1_i3_8; TRINITY_DN10518_c0_g1_i3_11; TRINITY_DN10747_c0_g1_i1_7; TRINITY_DN10767_c0_g1_i1_3; TRINITY_DN10937_c0_g1_i1_2; TRINITY_DN10941_c0_g1_i5_5; TRINITY_DN10972_c0_g2_i1_11; TRINITY_DN11005_c0_g1_i3_10; TRINITY_DN11005_c0_g1_i4_8; TRINITY_DN11170_c0_g1_i4_3; TRINITY_DN11434_c0_g2_i1_9; TRINITY_DN11798_c0_g1_i2_12; TRIN…
Metabolism of terpenoids and polyketides	Metabolism	DEG	16	6.11	TRINITY_DN10941_c0_g1_i5_5; TRINITY_DN14260_c0_g1_i1_2; TRINITY_DN15552_c0_g1_i1_9; TRINITY_DN15552_c0_g1_i2_5; TRINITY_DN15951_c0_g1_i23_6; TRINITY_DN16388_c1_g1_i7_6; TRINITY_DN18933_c0_g1_i1_10; TRINITY_DN19909_c0_g1_i1_2; TRINITY_DN23317_c0_g1_i1_12; TRINITY_DN23979_c0_g1_i1_6; TRINITY_DN26019_c0_g1_i1_9; TRINITY_DN2666_c0_g1_i2_8; TRINITY_DN2894_c0_g1_i2_6; TRINITY_DN62_c0_g1_i1_12; TRINITY_…
Nucleotide metabolism	Metabolism	ALL	236	3.01	TRINITY_DN10271_c0_g1_i1_11; TRINITY_DN10284_c0_g1_i1_4; TRINITY_DN10570_c0_g1_i2_1; TRINITY_DN10666_c0_g1_i1_11; TRINITY_DN10708_c0_g1_i1_1; TRINITY_DN10776_c0_g1_i1_7; TRINITY_DN10790_c0_g1_i3_3; TRINITY_DN10918_c0_g1_i3_2; TRINITY_DN10992_c0_g1_i2_9; TRINITY_DN10998_c0_g1_i1_10; TRINITY_DN11025_c0_g1_i1_12; TRINITY_DN11127_c0_g1_i2_4; TRINITY_DN1132_c0_g1_i1_2; TRINITY_DN11450_c0_g1_i1_5; TRIN…
Nucleotide metabolism	Metabolism	DEG	7	2.67	TRINITY_DN10998_c0_g1_i1_10; TRINITY_DN13802_c0_g1_i3_11; TRINITY_DN15457_c0_g1_i1_10; TRINITY_DN15827_c0_g1_i1_7; TRINITY_DN15952_c0_g2_i16_10; TRINITY_DN16428_c0_g2_i7_11; TRINITY_DN7462_c0_g1_i1_7
Drug resistance: antimicrobial	Human Diseases	ALL	2	0.03	TRINITY_DN14102_c0_g1_i1_7; TRINITY_DN26051_c0_g1_i1_10
Endocrine and metabolic disease	Human Diseases	ALL	38	0.48	TRINITY_DN10660_c0_g1_i1_12; TRINITY_DN11211_c0_g1_i1_8; TRINITY_DN11909_c0_g1_i4_9; TRINITY_DN12585_c0_g1_i5_2; TRINITY_DN14149_c0_g1_i8_12; TRINITY_DN14240_c0_g1_i1_8; TRINITY_DN14552_c0_g1_i16_8; TRINITY_DN14624_c0_g1_i3_6; TRINITY_DN14718_c0_g1_i1_11; TRINITY_DN14888_c0_g1_i9_9; TRINITY_DN14975_c0_g1_i6_12; TRINITY_DN14975_c0_g2_i1_12; TRINITY_DN15011_c0_g1_i1_10; TRINITY_DN15113_c0_g1_i11_3;…
Endocrine and metabolic disease	Human Diseases	DEG	2	0.76	TRINITY_DN14149_c0_g1_i8_12; TRINITY_DN26198_c0_g1_i1_4
Folding, sorting and degradation	Genetic Information Processing	ALL	949	12.1	TRINITY_DN10026_c0_g1_i1_6; TRINITY_DN10028_c0_g1_i2_9; TRINITY_DN10041_c0_g1_i1_1; TRINITY_DN10051_c0_g1_i3_1; TRINITY_DN10077_c0_g1_i4_12; TRINITY_DN10083_c0_g1_i3_7; TRINITY_DN10143_c0_g1_i4_6; TRINITY_DN10154_c0_g1_i4_9; TRINITY_DN10155_c0_g1_i2_11; TRINITY_DN10175_c0_g1_i1_2; TRINITY_DN10180_c0_g1_i6_3; TRINITY_DN10187_c0_g2_i1_6; TRINITY_DN10188_c0_g1_i3_1; TRINITY_DN1019_c0_g1_i2_6; TRINIT…
Folding, sorting and degradation	Genetic Information Processing	DEG	27	10.31	TRINITY_DN10083_c0_g1_i3_7; TRINITY_DN13429_c0_g2_i4_9; TRINITY_DN13820_c0_g1_i1_7; TRINITY_DN14192_c0_g1_i2_7; TRINITY_DN14246_c0_g1_i3_7; TRINITY_DN14933_c0_g1_i8_7; TRINITY_DN15027_c0_g2_i1_7; TRINITY_DN15409_c1_g2_i1_9; TRINITY_DN15409_c1_g5_i2_9; TRINITY_DN15974_c0_g1_i3_7; TRINITY_DN16090_c0_g2_i11_10; TRINITY_DN16286_c0_g1_i2_1; TRINITY_DN16891_c0_g3_i1_7; TRINITY_DN17222_c0_g1_i1_6; TRINI…
Replication and repair	Genetic Information Processing	ALL	297	3.79	TRINITY_DN10091_c0_g1_i1_4; TRINITY_DN10280_c0_g1_i2_3; TRINITY_DN10292_c0_g1_i4_8; TRINITY_DN10297_c0_g1_i2_1; TRINITY_DN10305_c0_g1_i3_3; TRINITY_DN10593_c0_g1_i2_11; TRINITY_DN10662_c0_g1_i1_7; TRINITY_DN10781_c0_g1_i1_10; TRINITY_DN10885_c0_g1_i1_8; TRINITY_DN109_c0_g1_i2_6; TRINITY_DN11047_c0_g1_i1_6; TRINITY_DN11120_c0_g1_i1_4; TRINITY_DN11270_c0_g1_i2_4; TRINITY_DN11317_c0_g1_i4_8; TRINITY…
Replication and repair	Genetic Information Processing	DEG	1	0.38	TRINITY_DN16535_c0_g1_i3_7
Transcription	Genetic Information Processing	ALL	438	5.58	TRINITY_DN10034_c0_g1_i2_12; TRINITY_DN10041_c0_g1_i1_1; TRINITY_DN10077_c0_g1_i4_12; TRINITY_DN10126_c0_g1_i2_2; TRINITY_DN10226_c0_g1_i1_11; TRINITY_DN10241_c0_g1_i1_7; TRINITY_DN10314_c0_g1_i2_8; TRINITY_DN10327_c0_g1_i4_9; TRINITY_DN10356_c0_g1_i3_9; TRINITY_DN10477_c0_g1_i4_11; TRINITY_DN10489_c0_g1_i2_9; TRINITY_DN10514_c0_g1_i3_12; TRINITY_DN10563_c0_g1_i1_9; TRINITY_DN10652_c0_g1_i3_4; TR…
Transcription	Genetic Information Processing	DEG	6	2.29	TRINITY_DN13429_c0_g2_i4_9; TRINITY_DN15657_c0_g1_i15_12; TRINITY_DN16855_c0_g4_i3_2; TRINITY_DN3570_c0_g1_i2_3; TRINITY_DN7225_c0_g1_i1_11; TRINITY_DN7502_c1_g1_i1_12
Translation	Genetic Information Processing	ALL	1364	17.38	TRINITY_DN10008_c0_g1_i1_6; TRINITY_DN10031_c0_g1_i1_9; TRINITY_DN10034_c0_g1_i2_12; TRINITY_DN10095_c0_g1_i6_5; TRINITY_DN10109_c0_g1_i1_9; TRINITY_DN10130_c0_g1_i2_7; TRINITY_DN10139_c0_g1_i4_1; TRINITY_DN10192_c0_g1_i2_10; TRINITY_DN10207_c0_g1_i2_2; TRINITY_DN10219_c0_g1_i1_4; TRINITY_DN10220_c0_g1_i2_6; TRINITY_DN10230_c0_g1_i1_4; TRINITY_DN10241_c0_g1_i1_12; TRINITY_DN10247_c0_g2_i1_11; TRI…
ITY_DN6619_c0_g1_i2_2; TRINITY_DN6676_c0_g1_i1_7; TRINITY_DN6695_c0_g1_i1_10; TRINITY_DN6696_c0_g1_i2_4; TRINITY_DN6710_c0_g2_i2_9; TRINITY_DN6729_c0_g1_i3_1; TRINITY_DN6751_c0_g1_i1_9; TRINITY_DN6753_c0_g1_i1_5; TRINITY_DN6759_c0_g1_i1_6; TRINITY_DN6800_c0_g1_i2_1; TRINITY_DN6822_c0_g1_i1_9; TRINITY_DN6844_c0_g1_i1_7; TRINITY_DN6863_c0_g1_i1_4; TRINITY_DN6884_c0_g1_i1_6; TRINITY_DN6907_c0_g1_i1_…
Translation	Genetic Information Processing	DEG	11	4.2	TRINITY_DN10139_c0_g1_i4_1; TRINITY_DN13511_c0_g2_i1_7; TRINITY_DN13640_c0_g1_i2_7; TRINITY_DN15092_c0_g1_i4_1; TRINITY_DN15657_c0_g1_i15_12; TRINITY_DN15870_c0_g1_i19_8; TRINITY_DN16180_c1_g1_i1_3; TRINITY_DN16312_c1_g1_i3_7; TRINITY_DN16724_c0_g1_i6_2; TRINITY_DN16967_c0_g1_i5_7; TRINITY_DN7065_c0_g2_i1_12
Membrane transport	Environmental Information Processing	ALL	37	0.47	TRINITY_DN10912_c0_g1_i2_10; TRINITY_DN10935_c0_g1_i1_12; TRINITY_DN11256_c0_g1_i2_6; TRINITY_DN13526_c0_g1_i1_7; TRINITY_DN14534_c0_g1_i9_4; TRINITY_DN14700_c0_g2_i1_8; TRINITY_DN14755_c0_g1_i1_3; TRINITY_DN1476_c0_g1_i1_10; TRINITY_DN14777_c0_g1_i4_11; TRINITY_DN15346_c0_g1_i6_9; TRINITY_DN15451_c0_g1_i5_2; TRINITY_DN15533_c0_g1_i14_12; TRINITY_DN15536_c0_g1_i12_10; TRINITY_DN15618_c0_g1_i2_4; …
Membrane transport	Environmental Information Processing	DEG	1	0.38	TRINITY_DN14534_c0_g1_i9_4
Signal transduction	Environmental Information Processing	ALL	580	7.39	TRINITY_DN10087_c0_g1_i3_2; TRINITY_DN10137_c0_g1_i2_4; TRINITY_DN10174_c0_g1_i3_1; TRINITY_DN10201_c0_g1_i5_8; TRINITY_DN10203_c0_g1_i1_5; TRINITY_DN10219_c0_g2_i1_6; TRINITY_DN10231_c0_g1_i1_1; TRINITY_DN10259_c0_g1_i5_10; TRINITY_DN10283_c0_g1_i1_4; TRINITY_DN10318_c0_g1_i4_7; TRINITY_DN10324_c0_g1_i1_4; TRINITY_DN10327_c0_g1_i1_7; TRINITY_DN10371_c0_g2_i1_9; TRINITY_DN10384_c0_g2_i3_4; TRINIT…
Signal transduction	Environmental Information Processing	DEG	38	14.5	TRINITY_DN10174_c0_g1_i3_1; TRINITY_DN10231_c0_g1_i1_1; TRINITY_DN10908_c0_g1_i3_1; TRINITY_DN11054_c0_g1_i1_7; TRINITY_DN11138_c0_g1_i1_11; TRINITY_DN11158_c1_g1_i2_3; TRINITY_DN11595_c0_g1_i5_7; TRINITY_DN11602_c0_g1_i2_6; TRINITY_DN12029_c0_g1_i1_8; TRINITY_DN13591_c0_g1_i3_3; TRINITY_DN14405_c0_g1_i4_6; TRINITY_DN14928_c0_g2_i4_1; TRINITY_DN15351_c0_g1_i7_5; TRINITY_DN15700_c0_g1_i3_12; TRINI…
Transport and catabolism	Cellular Processes	ALL	714	9.1	TRINITY_DN10011_c0_g1_i2_10; TRINITY_DN10034_c0_g1_i2_6; TRINITY_DN10041_c0_g1_i1_1; TRINITY_DN10051_c0_g1_i3_1; TRINITY_DN10077_c0_g1_i4_12; TRINITY_DN10087_c0_g1_i3_2; TRINITY_DN10103_c0_g1_i1_9; TRINITY_DN10159_c0_g1_i6_2; TRINITY_DN10162_c0_g1_i1_2; TRINITY_DN10187_c0_g2_i1_6; TRINITY_DN10205_c0_g1_i4_8; TRINITY_DN10309_c0_g1_i1_7; TRINITY_DN10325_c0_g1_i2_12; TRINITY_DN10381_c0_g1_i1_7; TRIN…
Transport and catabolism	Cellular Processes	DEG	14	5.34	TRINITY_DN12919_c0_g1_i3_8; TRINITY_DN13429_c0_g2_i4_9; TRINITY_DN13728_c0_g1_i4_6; TRINITY_DN14149_c0_g1_i8_12; TRINITY_DN15276_c0_g1_i10_9; TRINITY_DN15468_c0_g1_i18_1; TRINITY_DN15906_c0_g1_i13_12; TRINITY_DN16090_c0_g2_i11_10; TRINITY_DN16430_c0_g1_i8_12; TRINITY_DN26823_c0_g1_i1_11; TRINITY_DN29037_c0_g1_i1_2; TRINITY_DN3570_c0_g1_i2_3; TRINITY_DN7225_c0_g1_i1_11; TRINITY_DN7502_c1_g1_i1_12

## Sheet: ZJ_7_6_RS-vs-ZJ_7_6_CK
Classification_level2	Classification_level1	Type	Gene_number	Percentage	Gene
Environmental adaptation	Organismal Systems	ALL	341	4.35	TRINITY_DN10175_c0_g1_i1_2; TRINITY_DN10286_c0_g1_i1_10; TRINITY_DN10365_c0_g1_i3_8; TRINITY_DN10384_c0_g2_i3_4; TRINITY_DN10518_c0_g1_i9_7; TRINITY_DN10704_c0_g1_i3_6; TRINITY_DN10729_c0_g1_i1_6; TRINITY_DN10729_c0_g2_i1_6; TRINITY_DN10847_c0_g1_i3_12; TRINITY_DN10860_c0_g2_i1_5; TRINITY_DN10869_c0_g1_i1_8; TRINITY_DN10908_c0_g1_i3_1; TRINITY_DN11114_c0_g1_i1_2; TRINITY_DN11138_c0_g1_i1_11; TRIN…
Environmental adaptation	Organismal Systems	DEG	35	8.54	TRINITY_DN10384_c0_g2_i3_4; TRINITY_DN11285_c0_g1_i2_7; TRINITY_DN11400_c0_g1_i1_1; TRINITY_DN11776_c0_g1_i1_5; TRINITY_DN12029_c0_g1_i1_8; TRINITY_DN12361_c0_g1_i1_10; TRINITY_DN13048_c0_g1_i3_1; TRINITY_DN13218_c0_g1_i11_3; TRINITY_DN13549_c0_g1_i8_6; TRINITY_DN13670_c0_g1_i3_1; TRINITY_DN13835_c0_g2_i1_10; TRINITY_DN13978_c0_g1_i2_5; TRINITY_DN13979_c0_g1_i6_5; TRINITY_DN14405_c0_g1_i4_6; TRIN…
Amino acid metabolism	Metabolism	ALL	734	9.36	TRINITY_DN10121_c0_g1_i1_2; TRINITY_DN10151_c0_g1_i8_8; TRINITY_DN10155_c0_g1_i3_12; TRINITY_DN10188_c0_g1_i3_12; TRINITY_DN10219_c0_g2_i4_12; TRINITY_DN10228_c0_g1_i8_6; TRINITY_DN10236_c0_g1_i1_7; TRINITY_DN10241_c0_g1_i3_8; TRINITY_DN10288_c0_g1_i1_12; TRINITY_DN10303_c0_g1_i2_9; TRINITY_DN10330_c0_g1_i1_4; TRINITY_DN10333_c0_g1_i3_8; TRINITY_DN10347_c0_g1_i1_2; TRINITY_DN10357_c0_g1_i2_5; TRI…
Amino acid metabolism	Metabolism	DEG	69	16.83	TRINITY_DN10450_c0_g2_i2_11; TRINITY_DN10503_c0_g2_i1_10; TRINITY_DN1054_c0_g1_i2_6; TRINITY_DN10741_c0_g1_i1_6; TRINITY_DN11353_c0_g1_i4_10; TRINITY_DN12018_c0_g1_i12_4; TRINITY_DN12131_c0_g1_i1_5; TRINITY_DN12400_c0_g1_i2_6; TRINITY_DN12481_c0_g1_i5_6; TRINITY_DN12500_c0_g1_i2_9; TRINITY_DN13284_c0_g1_i1_3; TRINITY_DN13401_c0_g1_i2_2; TRINITY_DN13461_c0_g1_i8_5; TRINITY_DN13642_c0_g1_i5_7; TRIN…
Biosynthesis of other secondary metabolites	Metabolism	ALL	317	4.04	TRINITY_DN10077_c0_g2_i1_1; TRINITY_DN10188_c0_g1_i3_12; TRINITY_DN10193_c0_g1_i1_10; TRINITY_DN10216_c0_g1_i2_1; TRINITY_DN10242_c0_g3_i1_10; TRINITY_DN10370_c0_g1_i2_10; TRINITY_DN10420_c0_g1_i5_10; TRINITY_DN10523_c0_g2_i1_5; TRINITY_DN10529_c0_g1_i1_5; TRINITY_DN10664_c0_g1_i2_7; TRINITY_DN10680_c0_g1_i1_6; TRINITY_DN10685_c0_g1_i4_10; TRINITY_DN10745_c0_g1_i3_11; TRINITY_DN10975_c0_g1_i4_7; …
Biosynthesis of other secondary metabolites	Metabolism	DEG	34	8.29	TRINITY_DN11672_c0_g1_i2_1; TRINITY_DN12018_c0_g1_i12_4; TRINITY_DN12500_c0_g1_i2_9; TRINITY_DN13352_c0_g1_i1_4; TRINITY_DN13461_c0_g1_i8_5; TRINITY_DN13642_c0_g1_i5_7; TRINITY_DN14267_c0_g1_i4_2; TRINITY_DN15279_c0_g3_i1_4; TRINITY_DN15527_c0_g2_i3_8; TRINITY_DN15854_c0_g1_i2_7; TRINITY_DN16256_c0_g1_i3_1; TRINITY_DN16400_c0_g2_i8_7; TRINITY_DN16426_c0_g1_i5_7; TRINITY_DN17175_c0_g1_i1_6; TRINIT…
Carbohydrate metabolism	Metabolism	ALL	1243	15.84	TRINITY_DN10020_c0_g1_i6_10; TRINITY_DN10023_c0_g1_i3_1; TRINITY_DN10034_c0_g1_i2_6; TRINITY_DN10036_c0_g1_i2_6; TRINITY_DN10043_c0_g1_i1_2; TRINITY_DN1004_c0_g1_i2_9; TRINITY_DN10087_c0_g1_i3_2; TRINITY_DN10121_c0_g1_i3_5; TRINITY_DN10157_c0_g1_i1_2; TRINITY_DN10171_c0_g1_i2_1; TRINITY_DN10174_c0_g1_i1_5; TRINITY_DN10188_c0_g1_i3_12; TRINITY_DN10200_c0_g1_i1_6; TRINITY_DN10203_c0_g1_i1_5; TRINIT…
_g1_i1_1; TRINITY_DN8095_c0_g1_i1_11; TRINITY_DN8098_c0_g1_i1_9; TRINITY_DN8193_c0_g1_i2_11; TRINITY_DN8203_c0_g1_i1_11; TRINITY_DN8206_c0_g1_i3_5; TRINITY_DN8208_c0_g2_i1_6; TRINITY_DN8222_c0_g1_i2_3; TRINITY_DN8228_c0_g1_i2_7; TRINITY_DN8248_c0_g1_i2_11; TRINITY_DN8328_c0_g1_i2_2; TRINITY_DN8336_c0_g1_i2_9; TRINITY_DN8349_c0_g1_i1_9; TRINITY_DN8375_c0_g1_i1_12; TRINITY_DN8423_c0_g1_i1_9; TRINIT…
Carbohydrate metabolism	Metabolism	DEG	87	21.22	TRINITY_DN10320_c0_g1_i3_9; TRINITY_DN10770_c0_g1_i2_2; TRINITY_DN11341_c0_g1_i1_2; TRINITY_DN11451_c0_g1_i2_11; TRINITY_DN11890_c0_g1_i2_6; TRINITY_DN11942_c0_g1_i2_4; TRINITY_DN12131_c0_g1_i1_5; TRINITY_DN12394_c0_g2_i6_12; TRINITY_DN12481_c0_g1_i5_6; TRINITY_DN12493_c0_g1_i1_3; TRINITY_DN12499_c0_g1_i3_10; TRINITY_DN12589_c0_g1_i2_12; TRINITY_DN12693_c1_g1_i1_9; TRINITY_DN12738_c0_g1_i8_10; TR…
Energy metabolism	Metabolism	ALL	629	8.02	TRINITY_DN10023_c0_g1_i1_7; TRINITY_DN10036_c0_g1_i2_6; TRINITY_DN10073_c0_g1_i2_11; TRINITY_DN10162_c0_g1_i1_2; TRINITY_DN10174_c0_g1_i1_5; TRINITY_DN10248_c0_g1_i3_6; TRINITY_DN10258_c0_g1_i1_10; TRINITY_DN10260_c0_g1_i1_2; TRINITY_DN10285_c0_g1_i1_6; TRINITY_DN10288_c0_g1_i1_7; TRINITY_DN10317_c0_g1_i1_12; TRINITY_DN10374_c0_g1_i1_11; TRINITY_DN10392_c0_g1_i1_4; TRINITY_DN10464_c0_g1_i1_6; TRI…
Energy metabolism	Metabolism	DEG	30	7.32	TRINITY_DN12018_c0_g1_i12_4; TRINITY_DN12205_c0_g2_i1_5; TRINITY_DN12400_c0_g1_i2_6; TRINITY_DN12427_c0_g1_i6_4; TRINITY_DN12500_c0_g1_i2_9; TRINITY_DN13046_c0_g1_i2_11; TRINITY_DN13461_c0_g1_i8_5; TRINITY_DN13642_c0_g1_i5_7; TRINITY_DN14246_c0_g1_i1_12; TRINITY_DN14622_c0_g1_i11_4; TRINITY_DN14914_c0_g1_i11_5; TRINITY_DN15195_c0_g1_i1_2; TRINITY_DN15341_c0_g1_i3_7; TRINITY_DN15647_c0_g1_i5_3; TR…
Glycan biosynthesis and metabolism	Metabolism	ALL	213	2.71	TRINITY_DN10026_c0_g1_i1_6; TRINITY_DN10080_c0_g1_i3_9; TRINITY_DN10110_c0_g1_i1_6; TRINITY_DN10231_c0_g1_i2_4; TRINITY_DN10382_c0_g1_i2_11; TRINITY_DN104_c0_g1_i1_8; TRINITY_DN10700_c0_g1_i3_11; TRINITY_DN10709_c0_g1_i1_12; TRINITY_DN11038_c0_g1_i1_1; TRINITY_DN11290_c0_g1_i3_11; TRINITY_DN11294_c0_g1_i3_2; TRINITY_DN11395_c0_g1_i3_5; TRINITY_DN11420_c0_g1_i2_2; TRINITY_DN11494_c0_g1_i1_9; TRINI…
Glycan biosynthesis and metabolism	Metabolism	DEG	3	0.73	TRINITY_DN11890_c0_g1_i2_6; TRINITY_DN13277_c0_g2_i6_2; TRINITY_DN13660_c0_g1_i5_10
Lipid metabolism	Metabolism	ALL	657	8.37	TRINITY_DN10011_c0_g2_i1_11; TRINITY_DN10043_c0_g1_i1_9; TRINITY_DN10174_c0_g1_i3_1; TRINITY_DN10210_c0_g1_i1_5; TRINITY_DN10219_c0_g2_i1_6; TRINITY_DN10250_c0_g1_i1_1; TRINITY_DN10266_c0_g1_i1_3; TRINITY_DN10270_c0_g1_i4_2; TRINITY_DN10304_c0_g1_i2_4; TRINITY_DN10333_c0_g1_i3_8; TRINITY_DN10344_c0_g1_i1_2; TRINITY_DN10346_c0_g1_i1_11; TRINITY_DN10389_c0_g1_i1_1; TRINITY_DN10427_c0_g1_i1_10; TRIN…
Lipid metabolism	Metabolism	DEG	58	14.15	TRINITY_DN10174_c0_g1_i3_1; TRINITY_DN10210_c0_g1_i1_5; TRINITY_DN10344_c0_g1_i1_2; TRINITY_DN10578_c0_g1_i3_5; TRINITY_DN10805_c0_g1_i7_7; TRINITY_DN10915_c0_g1_i4_9; TRINITY_DN11106_c0_g1_i3_2; TRINITY_DN11792_c0_g1_i2_12; TRINITY_DN11890_c0_g1_i2_6; TRINITY_DN11969_c0_g1_i4_11; TRINITY_DN12290_c2_g1_i1_9; TRINITY_DN12481_c0_g1_i5_6; TRINITY_DN12569_c0_g1_i3_2; TRINITY_DN12697_c0_g1_i3_3; TRINI…
Metabolism of cofactors and vitamins	Metabolism	ALL	379	4.83	TRINITY_DN10043_c0_g1_i1_9; TRINITY_DN10064_c0_g1_i2_10; TRINITY_DN10098_c0_g1_i2_6; TRINITY_DN10210_c0_g3_i1_10; TRINITY_DN10219_c0_g2_i4_12; TRINITY_DN10284_c0_g1_i1_4; TRINITY_DN10313_c0_g1_i3_6; TRINITY_DN10327_c0_g1_i2_11; TRINITY_DN10358_c0_g1_i2_1; TRINITY_DN10429_c0_g1_i2_7; TRINITY_DN10617_c0_g1_i4_6; TRINITY_DN10619_c0_g1_i2_7; TRINITY_DN10661_c0_g1_i1_7; TRINITY_DN10664_c0_g1_i2_7; TRI…
Metabolism of cofactors and vitamins	Metabolism	DEG	18	4.39	TRINITY_DN10619_c0_g1_i2_7; TRINITY_DN11025_c0_g1_i1_12; TRINITY_DN12037_c0_g1_i1_4; TRINITY_DN12115_c0_g1_i3_7; TRINITY_DN13640_c0_g1_i2_7; TRINITY_DN13640_c0_g2_i1_7; TRINITY_DN16522_c3_g2_i5_7; TRINITY_DN17175_c0_g1_i1_6; TRINITY_DN17918_c0_g1_i1_4; TRINITY_DN20312_c0_g1_i1_4; TRINITY_DN20770_c0_g1_i1_12; TRINITY_DN22589_c0_g1_i1_12; TRINITY_DN22858_c0_g1_i1_1; TRINITY_DN26381_c0_g1_i1_4; TRIN…
Metabolism of other amino acids	Metabolism	ALL	377	4.8	TRINITY_DN10034_c0_g1_i2_6; TRINITY_DN10093_c0_g2_i1_8; TRINITY_DN10151_c0_g1_i8_8; TRINITY_DN10200_c0_g1_i1_6; TRINITY_DN10219_c0_g2_i4_12; TRINITY_DN10228_c0_g1_i8_6; TRINITY_DN10288_c0_g1_i1_12; TRINITY_DN1030_c0_g1_i1_7; TRINITY_DN10333_c0_g1_i3_8; TRINITY_DN10381_c0_g1_i1_7; TRINITY_DN10450_c0_g2_i2_11; TRINITY_DN10529_c0_g1_i1_5; TRINITY_DN10732_c0_g1_i3_2; TRINITY_DN10745_c0_g1_i3_11; TRIN…
Metabolism of other amino acids	Metabolism	DEG	27	6.59	TRINITY_DN10450_c0_g2_i2_11; TRINITY_DN11353_c0_g1_i4_10; TRINITY_DN12400_c0_g1_i2_6; TRINITY_DN12738_c0_g1_i8_10; TRINITY_DN13157_c0_g1_i5_10; TRINITY_DN13852_c0_g1_i5_7; TRINITY_DN14125_c0_g1_i4_7; TRINITY_DN14192_c0_g1_i3_12; TRINITY_DN14267_c0_g1_i4_2; TRINITY_DN14628_c0_g1_i7_8; TRINITY_DN14654_c0_g1_i1_2; TRINITY_DN14836_c0_g1_i10_3; TRINITY_DN14936_c0_g1_i12_11; TRINITY_DN15110_c0_g2_i4_10…
Metabolism of terpenoids and polyketides	Metabolism	ALL	272	3.47	TRINITY_DN1003_c0_g1_i1_9; TRINITY_DN10227_c0_g1_i3_4; TRINITY_DN10333_c0_g1_i3_8; TRINITY_DN10518_c0_g1_i3_11; TRINITY_DN10747_c0_g1_i1_7; TRINITY_DN10767_c0_g1_i1_3; TRINITY_DN10937_c0_g1_i1_2; TRINITY_DN10941_c0_g1_i5_5; TRINITY_DN10972_c0_g2_i1_11; TRINITY_DN11005_c0_g1_i3_10; TRINITY_DN11005_c0_g1_i4_8; TRINITY_DN11170_c0_g1_i4_3; TRINITY_DN11434_c0_g2_i1_9; TRINITY_DN11798_c0_g1_i2_12; TRIN…
Metabolism of terpenoids and polyketides	Metabolism	DEG	29	7.07	TRINITY_DN1003_c0_g1_i1_9; TRINITY_DN11005_c0_g1_i3_10; TRINITY_DN11170_c0_g1_i4_3; TRINITY_DN12481_c0_g1_i5_6; TRINITY_DN12742_c0_g1_i2_12; TRINITY_DN13089_c0_g3_i3_10; TRINITY_DN13284_c0_g1_i1_3; TRINITY_DN13401_c0_g1_i2_2; TRINITY_DN13789_c0_g1_i2_7; TRINITY_DN14260_c0_g1_i1_2; TRINITY_DN14948_c0_g1_i13_10; TRINITY_DN15044_c0_g1_i4_6; TRINITY_DN15482_c0_g2_i1_8; TRINITY_DN15552_c0_g1_i1_9; TRI…
Nucleotide metabolism	Metabolism	ALL	236	3.01	TRINITY_DN10271_c0_g1_i1_11; TRINITY_DN10284_c0_g1_i1_4; TRINITY_DN10570_c0_g1_i2_1; TRINITY_DN10666_c0_g1_i1_11; TRINITY_DN10708_c0_g1_i1_1; TRINITY_DN10776_c0_g1_i1_7; TRINITY_DN10790_c0_g1_i3_3; TRINITY_DN10918_c0_g1_i3_2; TRINITY_DN10992_c0_g1_i2_9; TRINITY_DN10998_c0_g1_i1_10; TRINITY_DN11025_c0_g1_i1_12; TRINITY_DN11127_c0_g1_i2_4; TRINITY_DN1132_c0_g1_i1_2; TRINITY_DN11450_c0_g1_i1_5; TRIN…
Nucleotide metabolism	Metabolism	DEG	11	2.68	TRINITY_DN11025_c0_g1_i1_12; TRINITY_DN13303_c0_g2_i2_12; TRINITY_DN13581_c0_g1_i6_4; TRINITY_DN14523_c0_g1_i1_9; TRINITY_DN15126_c0_g1_i1_10; TRINITY_DN15381_c0_g2_i3_12; TRINITY_DN15827_c0_g1_i1_7; TRINITY_DN16133_c1_g1_i2_6; TRINITY_DN20952_c0_g1_i1_6; TRINITY_DN27613_c0_g1_i1_4; TRINITY_DN336_c0_g1_i1_11
Drug resistance: antimicrobial	Human Diseases	ALL	2	0.03	TRINITY_DN14102_c0_g1_i1_7; TRINITY_DN26051_c0_g1_i1_10
Endocrine and metabolic disease	Human Diseases	ALL	38	0.48	TRINITY_DN10660_c0_g1_i1_12; TRINITY_DN11211_c0_g1_i1_8; TRINITY_DN11909_c0_g1_i4_9; TRINITY_DN12585_c0_g1_i5_2; TRINITY_DN14149_c0_g1_i8_12; TRINITY_DN14240_c0_g1_i1_8; TRINITY_DN14552_c0_g1_i16_8; TRINITY_DN14624_c0_g1_i3_6; TRINITY_DN14718_c0_g1_i1_11; TRINITY_DN14888_c0_g1_i9_9; TRINITY_DN14975_c0_g1_i6_12; TRINITY_DN14975_c0_g2_i1_12; TRINITY_DN15011_c0_g1_i1_10; TRINITY_DN15113_c0_g1_i11_3;…
Endocrine and metabolic disease	Human Diseases	DEG	3	0.73	TRINITY_DN14149_c0_g1_i8_12; TRINITY_DN14552_c0_g1_i16_8; TRINITY_DN26198_c0_g1_i1_4
Folding, sorting and degradation	Genetic Information Processing	ALL	949	12.1	TRINITY_DN10026_c0_g1_i1_6; TRINITY_DN10028_c0_g1_i2_9; TRINITY_DN10041_c0_g1_i1_1; TRINITY_DN10051_c0_g1_i3_1; TRINITY_DN10077_c0_g1_i4_12; TRINITY_DN10083_c0_g1_i3_7; TRINITY_DN10143_c0_g1_i4_6; TRINITY_DN10154_c0_g1_i4_9; TRINITY_DN10155_c0_g1_i2_11; TRINITY_DN10175_c0_g1_i1_2; TRINITY_DN10180_c0_g1_i6_3; TRINITY_DN10187_c0_g2_i1_6; TRINITY_DN10188_c0_g1_i3_1; TRINITY_DN1019_c0_g1_i2_6; TRINIT…
Folding, sorting and degradation	Genetic Information Processing	DEG	47	11.46	TRINITY_DN10083_c0_g1_i3_7; TRINITY_DN10622_c0_g1_i2_8; TRINITY_DN10792_c0_g2_i1_4; TRINITY_DN11593_c0_g1_i3_2; TRINITY_DN12531_c0_g1_i3_9; TRINITY_DN13429_c0_g2_i4_9; TRINITY_DN13670_c0_g1_i3_1; TRINITY_DN13788_c0_g1_i2_3; TRINITY_DN13799_c0_g1_i1_7; TRINITY_DN13820_c0_g1_i1_7; TRINITY_DN13820_c0_g2_i1_7; TRINITY_DN14192_c0_g1_i2_7; TRINITY_DN14246_c0_g1_i3_7; TRINITY_DN14392_c0_g1_i5_6; TRINITY…
Replication and repair	Genetic Information Processing	ALL	297	3.79	TRINITY_DN10091_c0_g1_i1_4; TRINITY_DN10280_c0_g1_i2_3; TRINITY_DN10292_c0_g1_i4_8; TRINITY_DN10297_c0_g1_i2_1; TRINITY_DN10305_c0_g1_i3_3; TRINITY_DN10593_c0_g1_i2_11; TRINITY_DN10662_c0_g1_i1_7; TRINITY_DN10781_c0_g1_i1_10; TRINITY_DN10885_c0_g1_i1_8; TRINITY_DN109_c0_g1_i2_6; TRINITY_DN11047_c0_g1_i1_6; TRINITY_DN11120_c0_g1_i1_4; TRINITY_DN11270_c0_g1_i2_4; TRINITY_DN11317_c0_g1_i4_8; TRINITY…
Replication and repair	Genetic Information Processing	DEG	8	1.95	TRINITY_DN10292_c0_g1_i4_8; TRINITY_DN13883_c0_g1_i1_10; TRINITY_DN15438_c0_g1_i1_2; TRINITY_DN15540_c1_g2_i22_9; TRINITY_DN15800_c1_g1_i8_3; TRINITY_DN16139_c0_g3_i8_1; TRINITY_DN16387_c0_g3_i1_10; TRINITY_DN17042_c0_g1_i1_6
Transcription	Genetic Information Processing	ALL	438	5.58	TRINITY_DN10034_c0_g1_i2_12; TRINITY_DN10041_c0_g1_i1_1; TRINITY_DN10077_c0_g1_i4_12; TRINITY_DN10126_c0_g1_i2_2; TRINITY_DN10226_c0_g1_i1_11; TRINITY_DN10241_c0_g1_i1_7; TRINITY_DN10314_c0_g1_i2_8; TRINITY_DN10327_c0_g1_i4_9; TRINITY_DN10356_c0_g1_i3_9; TRINITY_DN10477_c0_g1_i4_11; TRINITY_DN10489_c0_g1_i2_9; TRINITY_DN10514_c0_g1_i3_12; TRINITY_DN10563_c0_g1_i1_9; TRINITY_DN10652_c0_g1_i3_4; TR…
Transcription	Genetic Information Processing	DEG	7	1.71	TRINITY_DN13429_c0_g2_i4_9; TRINITY_DN17042_c0_g1_i1_6; TRINITY_DN301_c0_g1_i2_1; TRINITY_DN3114_c0_g1_i1_12; TRINITY_DN3570_c0_g1_i2_3; TRINITY_DN7225_c0_g1_i1_11; TRINITY_DN7502_c1_g1_i1_12
Translation	Genetic Information Processing	ALL	1364	17.38	TRINITY_DN10008_c0_g1_i1_6; TRINITY_DN10031_c0_g1_i1_9; TRINITY_DN10034_c0_g1_i2_12; TRINITY_DN10095_c0_g1_i6_5; TRINITY_DN10109_c0_g1_i1_9; TRINITY_DN10130_c0_g1_i2_7; TRINITY_DN10139_c0_g1_i4_1; TRINITY_DN10192_c0_g1_i2_10; TRINITY_DN10207_c0_g1_i2_2; TRINITY_DN10219_c0_g1_i1_4; TRINITY_DN10220_c0_g1_i2_6; TRINITY_DN10230_c0_g1_i1_4; TRINITY_DN10241_c0_g1_i1_12; TRINITY_DN10247_c0_g2_i1_11; TRI…
ITY_DN6619_c0_g1_i2_2; TRINITY_DN6676_c0_g1_i1_7; TRINITY_DN6695_c0_g1_i1_10; TRINITY_DN6696_c0_g1_i2_4; TRINITY_DN6710_c0_g2_i2_9; TRINITY_DN6729_c0_g1_i3_1; TRINITY_DN6751_c0_g1_i1_9; TRINITY_DN6753_c0_g1_i1_5; TRINITY_DN6759_c0_g1_i1_6; TRINITY_DN6800_c0_g1_i2_1; TRINITY_DN6822_c0_g1_i1_9; TRINITY_DN6844_c0_g1_i1_7; TRINITY_DN6863_c0_g1_i1_4; TRINITY_DN6884_c0_g1_i1_6; TRINITY_DN6907_c0_g1_i1_…
Translation	Genetic Information Processing	DEG	21	5.12	TRINITY_DN10984_c0_g2_i1_3; TRINITY_DN12184_c0_g1_i1_1; TRINITY_DN13111_c0_g1_i1_6; TRINITY_DN13218_c0_g1_i11_3; TRINITY_DN13511_c0_g2_i1_7; TRINITY_DN13640_c0_g1_i2_7; TRINITY_DN13640_c0_g2_i1_7; TRINITY_DN14000_c0_g1_i12_9; TRINITY_DN15273_c0_g5_i1_9; TRINITY_DN15870_c0_g1_i19_8; TRINITY_DN16021_c0_g1_i19_3; TRINITY_DN16180_c1_g1_i1_3; TRINITY_DN16231_c0_g1_i11_1; TRINITY_DN16266_c0_g1_i16_6; T…
Membrane transport	Environmental Information Processing	ALL	37	0.47	TRINITY_DN10912_c0_g1_i2_10; TRINITY_DN10935_c0_g1_i1_12; TRINITY_DN11256_c0_g1_i2_6; TRINITY_DN13526_c0_g1_i1_7; TRINITY_DN14534_c0_g1_i9_4; TRINITY_DN14700_c0_g2_i1_8; TRINITY_DN14755_c0_g1_i1_3; TRINITY_DN1476_c0_g1_i1_10; TRINITY_DN14777_c0_g1_i4_11; TRINITY_DN15346_c0_g1_i6_9; TRINITY_DN15451_c0_g1_i5_2; TRINITY_DN15533_c0_g1_i14_12; TRINITY_DN15536_c0_g1_i12_10; TRINITY_DN15618_c0_g1_i2_4; …
Membrane transport	Environmental Information Processing	DEG	1	0.24	TRINITY_DN16297_c0_g1_i27_1
Signal transduction	Environmental Information Processing	ALL	580	7.39	TRINITY_DN10087_c0_g1_i3_2; TRINITY_DN10137_c0_g1_i2_4; TRINITY_DN10174_c0_g1_i3_1; TRINITY_DN10201_c0_g1_i5_8; TRINITY_DN10203_c0_g1_i1_5; TRINITY_DN10219_c0_g2_i1_6; TRINITY_DN10231_c0_g1_i1_1; TRINITY_DN10259_c0_g1_i5_10; TRINITY_DN10283_c0_g1_i1_4; TRINITY_DN10318_c0_g1_i4_7; TRINITY_DN10324_c0_g1_i1_4; TRINITY_DN10327_c0_g1_i1_7; TRINITY_DN10371_c0_g2_i1_9; TRINITY_DN10384_c0_g2_i3_4; TRINIT…
Signal transduction	Environmental Information Processing	DEG	53	12.93	TRINITY_DN10174_c0_g1_i3_1; TRINITY_DN10384_c0_g2_i3_4; TRINITY_DN10529_c0_g1_i1_1; TRINITY_DN11054_c0_g1_i1_7; TRINITY_DN11158_c1_g1_i2_3; TRINITY_DN11595_c0_g1_i5_7; TRINITY_DN11761_c0_g1_i2_7; TRINITY_DN11792_c0_g1_i2_12; TRINITY_DN11942_c0_g1_i2_4; TRINITY_DN12029_c0_g1_i1_8; TRINITY_DN12137_c0_g1_i2_3; TRINITY_DN13525_c0_g1_i3_4; TRINITY_DN13678_c0_g1_i3_11; TRINITY_DN14183_c0_g1_i2_1; TRINI…
Transport and catabolism	Cellular Processes	ALL	714	9.1	TRINITY_DN10011_c0_g1_i2_10; TRINITY_DN10034_c0_g1_i2_6; TRINITY_DN10041_c0_g1_i1_1; TRINITY_DN10051_c0_g1_i3_1; TRINITY_DN10077_c0_g1_i4_12; TRINITY_DN10087_c0_g1_i3_2; TRINITY_DN10103_c0_g1_i1_9; TRINITY_DN10159_c0_g1_i6_2; TRINITY_DN10162_c0_g1_i1_2; TRINITY_DN10187_c0_g2_i1_6; TRINITY_DN10205_c0_g1_i4_8; TRINITY_DN10309_c0_g1_i1_7; TRINITY_DN10325_c0_g1_i2_12; TRINITY_DN10381_c0_g1_i1_7; TRIN…
Transport and catabolism	Cellular Processes	DEG	19	4.63	TRINITY_DN10578_c0_g1_i3_5; TRINITY_DN10697_c0_g1_i2_12; TRINITY_DN12427_c0_g1_i6_4; TRINITY_DN12569_c0_g1_i3_2; TRINITY_DN12738_c0_g1_i8_10; TRINITY_DN13429_c0_g2_i4_9; TRINITY_DN14149_c0_g1_i8_12; TRINITY_DN14409_c0_g1_i1_11; TRINITY_DN14991_c0_g1_i6_3; TRINITY_DN15155_c0_g4_i1_9; TRINITY_DN15273_c0_g1_i2_7; TRINITY_DN15906_c0_g1_i13_12; TRINITY_DN21967_c0_g1_i1_10; TRINITY_DN22572_c0_g1_i1_5; …
